# Supplementary material for: Bacterial communities in termite fungus combs are comprised of consistent gut deposits and contributions from the environment
Source: Microb Ecol. 2015 Oct 30;71:207–20. doi: 10.1007/s00248-015-0692-6 (PMC4686563; doi:10.1007/s00248-015-0692-6)
Supplement: Supplementary file 2 — (XLSX 9.24 kb) [file 248_2015_692_MOESM2_ESM.xlsx]

## Sheet: Sheet1
	Termite species and colony	ID (based on COII)	Query cover	Identity	Length (bp)
	Odontotermes colony 120	Odontotermes sp.	0.99	93%%	291
	Odontotermes colony 121	Odontotermes sp.	1	0.92	651
	Odontotermes colony 111	Odontotermes badius	1	0.99	669
	Odontotermes colony 112	Odontotermes badius	0.91	0.99	663
	Odontotermes colony 122	Odontotermes badius	0.96	1	651
	Odontotermes colony 114	Odontotermes badius	0.92	1	649
	Odontotermes colony 124	Odontotermes sp.	1	0.91	657
	Odontotermes colony 125	Odontotermes sp.	1	0.92	668
	Odontotermes colony 126	Odontotermes badius	0.94	1	652
	Odontotermes colony 127	Odontotermes sp.	0.99	0.92	672
	Odontotermes colony 128	Odontotermes sp.	1	0.91	668
	Odontotermes colony 129	Odontotermes sp.	0.86	0.9	679
	Odontotermes colony 130	Odontotermes sp.	0.98	0.89	688
	Odontotermes colony 143	Odontotermes sp.	0.99	0.92	599
