# Supplementary material for: Bacterial communities in termite fungus combs are comprised of consistent gut deposits and contributions from the environment
Source: Microb Ecol. 2015 Oct 30;71:207–20. doi: 10.1007/s00248-015-0692-6 (PMC4686563; doi:10.1007/s00248-015-0692-6)
Supplement: Supplementary file 3 — (XLSX 1.15 mb) [file 248_2015_692_MOESM3_ESM.xlsx]

## Sheet: Sheet1
Table S2. Relative abundances of the bacterial communities of 33 fungus-growing termite fungus combs. Different taxonomical levels are presented: 3 - Phylum, 4 - Class, 5 - Order, 6 - Family and 7 - Genus. Click on the (+) sign or the numbers on the left panel.
Domain	Phylum	Class	Order	Family	Genus	Macrotermes natalensis 115	Macrotermes natalensis 116	Macrotermes natalensis 118	Macrotermes natalensis 132	Macrotermes natalensis 133	Macrotermes natalensis 134	Macrotermes natalensis 135	Macrotermes natalensis 136	Macrotermes natalensis 138	Macrotermes natalensis 141	Microtermes sp. 127	Microtermes sp. 130	Microtermes sp. 132	Microtermes sp. 135	Microtermes sp. 140	Microtermes sp. 143	Microtermes sp. 115.1	Microtermes sp. 115.2	Microtermes sp. 115.3	Odontotermes sp. 126	Odontotermes sp. 127	Odontotermes sp. 128	Odontotermes sp. 129	Odontotermes sp. 130	Odontotermes sp. 143	Odontotermes cf. badius 111	Odontotermes cf. badius 112	Odontotermes cf. badius 114	Odontotermes cf. badius 122	Odontotermes latericeus 119	Odontotermes latericeus 120	Odontotermes latericeus 121	Odontotermes sp. 124	Odontotermes sp. 125
Bacteria	Acidobacteria	Acidobacteria	Acidobacteriales	Acidobacteriaceae	Acidobacterium	0	0.0237784	0	0	0	0	0	0	0	0	0.0447761	0	0	0.0104362	0	0	0	0	0	0	0	0	0	0	0.00645328	0	0.00374266	0	0	0	0	0	0	0
					Acidobacterium Total	0	0.0237784	0	0	0	0	0	0	0	0	0.0447761	0	0	0.0104362	0	0	0	0	0	0	0	0	0	0	0.00645328	0	0.00374266	0	0	0	0	0	0	0
Bacteria	Acidobacteria	Acidobacteria	Acidobacteriales	Acidobacteriaceae	Candidatus_Chloroacidobacterium	0	0	0	0	0	0	0.0149254	0	0	0	0.0248756	0	0	0	0.108044	0.0380084	0	0	0	0.0261472	0	0.00718804	0	0	0	0.00439541	0.00374266	0	0	0	0.00777001	0.0325966	0.00492078	0
					Candidatus_Chloroacidobacterium Total	0	0	0	0	0	0	0.0149254	0	0	0	0.0248756	0	0	0	0.108044	0.0380084	0	0	0	0.0261472	0	0.00718804	0	0	0	0.00439541	0.00374266	0	0	0	0.00777001	0.0325966	0.00492078	0
Bacteria	Acidobacteria	Acidobacteria	Acidobacteriales	Acidobacteriaceae	Candidatus_Koribacter	0	0	0	0	0	0	0	0	0	0	0	0.0265393	0	0	0	0	0	0	0	0	0	0	0	0	0.00645328	0	0	0	0	0	0	0	0	0
					Candidatus_Koribacter Total	0	0	0	0	0	0	0	0	0	0	0	0.0265393	0	0	0	0	0	0	0	0	0	0	0	0	0.00645328	0	0	0	0	0	0	0	0	0
Bacteria	Acidobacteria	Acidobacteria	Acidobacteriales	Acidobacteriaceae	Candidatus_Solibacter	0	0.107003	0	0	0	0	0	0	0	0	0.079602	0.0796178	0.0467071	0	0.225911	0.0988217	0	0.0433369	0	0.0130736	0	0	0	0	0.00645328	0	0	0	0	0	0	0.0130387	0	0
					Candidatus_Solibacter Total	0	0.107003	0	0	0	0	0	0	0	0	0.079602	0.0796178	0.0467071	0	0.225911	0.0988217	0	0.0433369	0	0.0130736	0	0	0	0	0.00645328	0	0	0	0	0	0	0.0130387	0	0
Bacteria	Acidobacteria	Acidobacteria	Acidobacteriales	Acidobacteriaceae	Edaphobacter	0	0.0356676	0	0	0	0	0	0	0.0180148	0	0.0298507	0	0	0.0208725	0	0	0.0142491	0.0433369	0	0.0065368	0	0	0	0	0	0.0131862	0.00374266	0	0.0154154	0	0.00777001	0	0.00492078	0
					Edaphobacter Total	0	0.0356676	0	0	0	0	0	0	0.0180148	0	0.0298507	0	0	0.0208725	0	0	0.0142491	0.0433369	0	0.0065368	0	0	0	0	0	0.0131862	0.00374266	0	0.0154154	0	0.00777001	0	0.00492078	0
Bacteria	Acidobacteria	Acidobacteria	Acidobacteriales	Acidobacteriaceae	Terriglobus	0	0	0	0.0117412	0	0	0	0	0.0180148	0	0	0	0.0373657	0	0	0	0.0284981	0	0	0.30723	0	0.0431282	0.0326122	0.024323	0.0709861	0.0131862	0.011228	0	0.0154154	0	0.01554	0	0.0147623	0
					Terriglobus Total	0	0	0	0.0117412	0	0	0	0	0.0180148	0	0	0	0.0373657	0	0	0	0.0284981	0	0	0.30723	0	0.0431282	0.0326122	0.024323	0.0709861	0.0131862	0.011228	0	0.0154154	0	0.01554	0	0.0147623	0
Bacteria	Acidobacteria	Acidobacteria	Acidobacteriales	Acidobacteriaceae	unclassified	0.00776277	0	0	0	0	0	0	0	0	0	0.537313	0.0530786	0.13078	0.0939261	0.255378	0.18244	0.0284981	0.0433369	0	0.0784416	0.044843	0.0503163	0	0.00810767	0.0709861	0.0175816	0.00374266	0	0	0.0267809	0.00777001	0.00651933	0	0
					unclassified Total	0.00776277	0	0	0	0	0	0	0	0	0	0.537313	0.0530786	0.13078	0.0939261	0.255378	0.18244	0.0284981	0.0433369	0	0.0784416	0.044843	0.0503163	0	0.00810767	0.0709861	0.0175816	0.00374266	0	0	0.0267809	0.00777001	0.00651933	0	0
Bacteria	Acidobacteria	Acidobacteria	Acidobacteriales	Acidobacteriaceae	uncultured_1	0.0543394	0.107003	0	0	0.0235905	0	0	0	0.0180148	0	0.412935	0.0663482	0.0747314	0	1.2376	0.174838	0	0.173348	0	0.032684	0	0.00718804	0	0	0.0322664	0.0219771	0.011228	0.0183587	0.0154154	0	0.00777001	0.00651933	0	0
					uncultured_1 Total	0.0543394	0.107003	0	0	0.0235905	0	0	0	0.0180148	0	0.412935	0.0663482	0.0747314	0	1.2376	0.174838	0	0.173348	0	0.032684	0	0.00718804	0	0	0.0322664	0.0219771	0.011228	0.0183587	0.0154154	0	0.00777001	0.00651933	0	0
Bacteria	Acidobacteria	Acidobacteria	Acidobacteriales	Acidobacteriaceae	uncultured_11	0	0.0118892	0	0	0	0	0	0	0	0	0.0149254	0	0.00934143	0	0.00982222	0	0	0	0	0.0065368	0	0	0	0	0.00645328	0	0	0	0	0	0	0	0	0
					uncultured_11 Total	0	0.0118892	0	0	0	0	0	0	0	0	0.0149254	0	0.00934143	0	0.00982222	0	0	0	0	0.0065368	0	0	0	0	0.00645328	0	0	0	0	0	0	0	0	0
Bacteria	Acidobacteria	Acidobacteria	Acidobacteriales	Acidobacteriaceae	uncultured_12	0	0	0	0.0117412	0.0235905	0.0141603	0.0149254	0	0.0180148	0	0	0	0	0	0	0	0	0	0	0.0130736	0.0224215	0.0215641	0.0217415	0.0162153	0.0387197	0	0	0	0	0	0	0	0	0
					uncultured_12 Total	0	0	0	0.0117412	0.0235905	0.0141603	0.0149254	0	0.0180148	0	0	0	0	0	0	0	0	0	0	0.0130736	0.0224215	0.0215641	0.0217415	0.0162153	0.0387197	0	0	0	0	0	0	0	0	0
Bacteria	Acidobacteria	Acidobacteria	Acidobacteriales	Acidobacteriaceae	uncultured_13	0	0	0	0	0	0	0	0	0	0	0.0646766	0	0.00934143	0	0	0	0	0	0	0.124199	0	0.00718804	0.0217415	0	0.0193598	0	0.0149706	0	0	0	0	0	0	0
					uncultured_13 Total	0	0	0	0	0	0	0	0	0	0	0.0646766	0	0.00934143	0	0	0	0	0	0	0.124199	0	0.00718804	0.0217415	0	0.0193598	0	0.0149706	0	0	0	0	0	0	0
Bacteria	Acidobacteria	Acidobacteria	Acidobacteriales	Acidobacteriaceae	uncultured_14	0	0.0356676	0	0	0	0	0	0	0	0	0.00497512	0	0	0.0208725	0.0294667	0	0	0.0433369	0	0	0	0	0	0	0.00645328	0.00439541	0.00374266	0	0	0	0	0	0	0
					uncultured_14 Total	0	0.0356676	0	0	0	0	0	0	0	0	0.00497512	0	0	0.0208725	0.0294667	0	0	0.0433369	0	0	0	0	0	0	0.00645328	0.00439541	0.00374266	0	0	0	0	0	0	0
Bacteria	Acidobacteria	Acidobacteria	Acidobacteriales	Acidobacteriaceae	uncultured_15	0	0	0	0	0	0	0	0	0	0	0.079602	0	0.00934143	0.0208725	0.0687555	0	0.0142491	0.0216685	0	0	0.0224215	0	0	0	0	0	0	0	0	0	0	0	0	0
					uncultured_15 Total	0	0	0	0	0	0	0	0	0	0	0.079602	0	0.00934143	0.0208725	0.0687555	0	0.0142491	0.0216685	0	0	0.0224215	0	0	0	0	0	0	0	0	0	0	0	0	0
Bacteria	Acidobacteria	Acidobacteria	Acidobacteriales	Acidobacteriaceae	uncultured_16	0	0	0	0	0	0	0	0	0	0	0	0	0	0	0.00982222	0	0	0	0	0	0	0	0	0	0	0	0	0	0	0	0	0	0	0
					uncultured_16 Total	0	0	0	0	0	0	0	0	0	0	0	0	0	0	0.00982222	0	0	0	0	0	0	0	0	0	0	0	0	0	0	0	0	0	0	0
Bacteria	Acidobacteria	Acidobacteria	Acidobacteriales	Acidobacteriaceae	uncultured_17	0	0	0	0	0	0	0	0	0	0	0	0.0132696	0.0186829	0.0208725	0.0196444	0	0	0	0	0.0065368	0	0.00718804	0	0	0.00645328	0	0	0	0	0	0	0	0	0
					uncultured_17 Total	0	0	0	0	0	0	0	0	0	0	0	0.0132696	0.0186829	0.0208725	0.0196444	0	0	0	0	0.0065368	0	0.00718804	0	0	0.00645328	0	0	0	0	0	0	0	0	0
Bacteria	Acidobacteria	Acidobacteria	Acidobacteriales	Acidobacteriaceae	uncultured_18	0	0.0713352	0	0	0	0	0.0149254	0	0	0	0.139303	0.0398089	0.0373657	0.146107	0.245555	0.0304067	0.0284981	0.0216685	0	0.0130736	0	0	0	0	0.0129066	0	0	0	0.0154154	0	0	0	0	0
					uncultured_18 Total	0	0.0713352	0	0	0	0	0.0149254	0	0	0	0.139303	0.0398089	0.0373657	0.146107	0.245555	0.0304067	0.0284981	0.0216685	0	0.0130736	0	0	0	0	0.0129066	0	0	0	0.0154154	0	0	0	0	0
Bacteria	Acidobacteria	Acidobacteria	Acidobacteriales	Acidobacteriaceae	uncultured_19	0	0	0	0	0	0	0	0	0	0	0.104478	0	0.0373657	0.0208725	0.0392889	0	0	0	0	0	0	0	0	0	0	0	0	0	0	0	0	0	0	0
					uncultured_19 Total	0	0	0	0	0	0	0	0	0	0	0.104478	0	0.0373657	0.0208725	0.0392889	0	0	0	0	0	0	0	0	0	0	0	0	0	0	0	0	0	0	0
Bacteria	Acidobacteria	Acidobacteria	Acidobacteriales	Acidobacteriaceae	uncultured_20	0	0.0118892	0	0	0	0	0	0	0	0	0.0597015	0.0132696	0.0560486	0.0521812	0.0687555	0.0380084	0	0.0866739	0	0	0	0	0	0	0.00645328	0	0	0	0	0	0	0	0	0
					uncultured_20 Total	0	0.0118892	0	0	0	0	0	0	0	0	0.0597015	0.0132696	0.0560486	0.0521812	0.0687555	0.0380084	0	0.0866739	0	0	0	0	0	0	0.00645328	0	0	0	0	0	0	0	0	0
Bacteria	Acidobacteria	Acidobacteria	Acidobacteriales	Acidobacteriaceae	uncultured_22	0	0	0	0	0	0	0	0	0	0	0.0447761	0	0	0	0.0196444	0	0	0	0	0	0	0	0	0	0	0	0	0	0	0	0	0	0	0
					uncultured_22 Total	0	0	0	0	0	0	0	0	0	0	0.0447761	0	0	0	0.0196444	0	0	0	0	0	0	0	0	0	0	0	0	0	0	0	0	0	0	0
Bacteria	Acidobacteria	Acidobacteria	Acidobacteriales	Acidobacteriaceae	uncultured_23	0	0	0	0	0	0	0	0	0	0	0	0.252123	0.0280243	0.0730536	0	0.0304067	0	0	0	0	0	0	0	0	0.00645328	0	0.00748531	0	0	0	0	0	0	0
					uncultured_23 Total	0	0	0	0	0	0	0	0	0	0	0	0.252123	0.0280243	0.0730536	0	0.0304067	0	0	0	0	0	0	0	0	0.00645328	0	0.00748531	0	0	0	0	0	0	0
Bacteria	Acidobacteria	Acidobacteria	Acidobacteriales	Acidobacteriaceae	uncultured_24	0	0	0	0	0	0	0	0	0	0	0	0	0	0.0104362	0	0	0	0	0	0	0	0	0	0	0	0	0	0	0	0	0	0	0	0
					uncultured_24 Total	0	0	0	0	0	0	0	0	0	0	0	0	0	0.0104362	0	0	0	0	0	0	0	0	0	0	0	0	0	0	0	0	0	0	0	0
Bacteria	Acidobacteria	Acidobacteria	Acidobacteriales	Acidobacteriaceae	uncultured_25	0	0	0	0	0	0	0	0	0	0	0.00497512	0	0	0.0104362	0	0	0	0	0	0	0	0	0	0	0	0	0	0	0	0	0	0	0	0
					uncultured_25 Total	0	0	0	0	0	0	0	0	0	0	0.00497512	0	0	0.0104362	0	0	0	0	0	0	0	0	0	0	0	0	0	0	0	0	0	0	0	0
Bacteria	Acidobacteria	Acidobacteria	Acidobacteriales	Acidobacteriaceae	uncultured_26	0	0.059446	0	0	0	0	0	0	0	0	0.0845771	0.212314	0.186829	0	0.333955	0.0608134	0.0142491	0.0216685	0	0.0130736	0	0	0	0	0	0	0	0	0	0	0	0	0	0
					uncultured_26 Total	0	0.059446	0	0	0	0	0	0	0	0	0.0845771	0.212314	0.186829	0	0.333955	0.0608134	0.0142491	0.0216685	0	0.0130736	0	0	0	0	0	0	0	0	0	0	0	0	0	0
Bacteria	Acidobacteria	Acidobacteria	Acidobacteriales	Acidobacteriaceae	uncultured_27	0	0	0	0	0	0	0	0	0	0	0.039801	0.0663482	0.0280243	0	0.0982222	0.121627	0	0	0	0	0	0	0	0	0	0	0	0	0	0	0	0	0	0
					uncultured_27 Total	0	0	0	0	0	0	0	0	0	0	0.039801	0.0663482	0.0280243	0	0.0982222	0.121627	0	0	0	0	0	0	0	0	0	0	0	0	0	0	0	0	0	0
Bacteria	Acidobacteria	Acidobacteria	Acidobacteriales	Acidobacteriaceae	uncultured_28	0	0	0	0	0	0	0	0	0	0	0	0	0.0186829	0	0.0196444	0	0	0	0	0	0	0	0	0	0	0	0	0	0	0	0	0	0	0
					uncultured_28 Total	0	0	0	0	0	0	0	0	0	0	0	0	0.0186829	0	0.0196444	0	0	0	0	0	0	0	0	0	0	0	0	0	0	0	0	0	0	0
Bacteria	Acidobacteria	Acidobacteria	Acidobacteriales	Acidobacteriaceae	uncultured_29	0	0	0	0	0	0	0	0	0	0	0.0696517	0	0.0186829	0	0.00982222	0.00760167	0	0	0	0	0	0	0	0	0	0	0.00374266	0	0	0	0	0	0	0
					uncultured_29 Total	0	0	0	0	0	0	0	0	0	0	0.0696517	0	0.0186829	0	0.00982222	0.00760167	0	0	0	0	0	0	0	0	0	0	0.00374266	0	0	0	0	0	0	0
Bacteria	Acidobacteria	Acidobacteria	Acidobacteriales	Acidobacteriaceae	uncultured_3	0	0	0	0	0	0	0	0	0	0	0	0	0	0	0.0294667	0	0	0	0	0	0	0	0	0	0.00645328	0	0	0	0	0	0	0	0	0
					uncultured_3 Total	0	0	0	0	0	0	0	0	0	0	0	0	0	0	0.0294667	0	0	0	0	0	0	0	0	0	0.00645328	0	0	0	0	0	0	0	0	0
Bacteria	Acidobacteria	Acidobacteria	Acidobacteriales	Acidobacteriaceae	uncultured_31	0	0.0475568	0	0.0234824	0	0.0141603	0	0	0	0	0.552239	0.424628	0.513779	0.114799	1.36529	1.00342	0.0284981	0	0	0.0065368	0.0224215	0.00718804	0.0108707	0.00810767	0.0193598	0.00439541	0.00748531	0	0	0	0	0	0	0.0125707
					uncultured_31 Total	0	0.0475568	0	0.0234824	0	0.0141603	0	0	0	0	0.552239	0.424628	0.513779	0.114799	1.36529	1.00342	0.0284981	0	0	0.0065368	0.0224215	0.00718804	0.0108707	0.00810767	0.0193598	0.00439541	0.00748531	0	0	0	0	0	0	0.0125707
Bacteria	Acidobacteria	Acidobacteria	Acidobacteriales	Acidobacteriaceae	uncultured_4	0	0	0	0	0	0	0	0	0	0	0.0248756	0	0.06539	0	0	0.00760167	0	0	0	0	0	0	0	0	0	0	0	0	0	0	0	0	0	0
					uncultured_4 Total	0	0	0	0	0	0	0	0	0	0	0.0248756	0	0.06539	0	0	0.00760167	0	0	0	0	0	0	0	0	0	0	0	0	0	0	0	0	0	0
Bacteria	Acidobacteria	Acidobacteria	Acidobacteriales	Acidobacteriaceae	uncultured_8	0	0	0	0	0	0	0	0	0	0	0	0	0.00934143	0	0	0	0	0	0	0.0130736	0	0	0	0	0.00645328	0	0	0	0	0	0	0	0	0
					uncultured_8 Total	0	0	0	0	0	0	0	0	0	0	0	0	0.00934143	0	0	0	0	0	0	0.0130736	0	0	0	0	0.00645328	0	0	0	0	0	0	0	0	0
Bacteria	Acidobacteria	Acidobacteria	Acidobacteriales	Acidobacteriaceae	uncultured_9	0.00776277	0.214005	0	0	0.0235905	0	0	0	0	0	0.636816	0.0265393	0.0467071	0.0417449	0.0982222	0.0836184	0.0427472	0	0	0.0196104	0	0.00718804	0	0	0.00645328	0	0	0	0	0	0.00777001	0.00651933	0	0
					uncultured_9 Total	0.00776277	0.214005	0	0	0.0235905	0	0	0	0	0	0.636816	0.0265393	0.0467071	0.0417449	0.0982222	0.0836184	0.0427472	0	0	0.0196104	0	0.00718804	0	0	0.00645328	0	0	0	0	0	0.00777001	0.00651933	0	0
				Acidobacteriaceae Total		0.0698649	0.725241	0	0.0469649	0.0707714	0.0283206	0.0447761	0	0.0720591	0	3.05473	1.27389	1.38253	0.657483	4.29231	1.87761	0.199487	0.498375	0	0.679827	0.112108	0.158137	0.086966	0.0567537	0.33557	0.0791174	0.0748531	0.0183587	0.0616618	0.0267809	0.0543901	0.0651933	0.0246039	0.0125707
			Acidobacteriales Total			0.0698649	0.725241	0	0.0469649	0.0707714	0.0283206	0.0447761	0	0.0720591	0	3.05473	1.27389	1.38253	0.657483	4.29231	1.87761	0.199487	0.498375	0	0.679827	0.112108	0.158137	0.086966	0.0567537	0.33557	0.0791174	0.0748531	0.0183587	0.0616618	0.0267809	0.0543901	0.0651933	0.0246039	0.0125707
		Acidobacteria Total				0.0698649	0.725241	0	0.0469649	0.0707714	0.0283206	0.0447761	0	0.0720591	0	3.05473	1.27389	1.38253	0.657483	4.29231	1.87761	0.199487	0.498375	0	0.679827	0.112108	0.158137	0.086966	0.0567537	0.33557	0.0791174	0.0748531	0.0183587	0.0616618	0.0267809	0.0543901	0.0651933	0.0246039	0.0125707
Bacteria	Acidobacteria	Holophagae	32-20	unclassified	unclassified	0	0.0237784	0	0	0	0	0	0	0	0	0.0646766	0	0	0	0	0	0	0	0	0	0	0	0	0	0	0	0	0	0	0	0	0	0	0
					unclassified Total	0	0.0237784	0	0	0	0	0	0	0	0	0.0646766	0	0	0	0	0	0	0	0	0	0	0	0	0	0	0	0	0	0	0	0	0	0	0
				unclassified Total		0	0.0237784	0	0	0	0	0	0	0	0	0.0646766	0	0	0	0	0	0	0	0	0	0	0	0	0	0	0	0	0	0	0	0	0	0	0
			32-20 Total			0	0.0237784	0	0	0	0	0	0	0	0	0.0646766	0	0	0	0	0	0	0	0	0	0	0	0	0	0	0	0	0	0	0	0	0	0	0
Bacteria	Acidobacteria	Holophagae	43F-1404R	unclassified	unclassified	0	0	0	0	0	0	0	0	0	0	0	0.0398089	0.0186829	0	0	0	0	0	0	0.0065368	0	0	0	0	0.00645328	0	0	0	0	0	0	0	0	0
					unclassified Total	0	0	0	0	0	0	0	0	0	0	0	0.0398089	0.0186829	0	0	0	0	0	0	0.0065368	0	0	0	0	0.00645328	0	0	0	0	0	0	0	0	0
				unclassified Total		0	0	0	0	0	0	0	0	0	0	0	0.0398089	0.0186829	0	0	0	0	0	0	0.0065368	0	0	0	0	0.00645328	0	0	0	0	0	0	0	0	0
			43F-1404R Total			0	0	0	0	0	0	0	0	0	0	0	0.0398089	0.0186829	0	0	0	0	0	0	0.0065368	0	0	0	0	0.00645328	0	0	0	0	0	0	0	0	0
Bacteria	Acidobacteria	Holophagae	Elev-16S-816	unclassified	unclassified	0	0	0	0	0	0	0	0	0	0	0	0	0.0186829	0	0	0.00760167	0	0	0	0	0	0	0	0	0	0	0	0	0	0	0	0	0	0
					unclassified Total	0	0	0	0	0	0	0	0	0	0	0	0	0.0186829	0	0	0.00760167	0	0	0	0	0	0	0	0	0	0	0	0	0	0	0	0	0	0
				unclassified Total		0	0	0	0	0	0	0	0	0	0	0	0	0.0186829	0	0	0.00760167	0	0	0	0	0	0	0	0	0	0	0	0	0	0	0	0	0	0
			Elev-16S-816 Total			0	0	0	0	0	0	0	0	0	0	0	0	0.0186829	0	0	0.00760167	0	0	0	0	0	0	0	0	0	0	0	0	0	0	0	0	0	0
Bacteria	Acidobacteria	Holophagae	Holophagales	Holophagaceae	Holophaga	0	0	0	0	0	0	0	0	0	0	0.00995025	0.305202	0	0.177416	0	0.0304067	0	0	0	0	0	0	0	0	0	0	0	0	0	0	0	0	0	0
					Holophaga Total	0	0	0	0	0	0	0	0	0	0	0.00995025	0.305202	0	0.177416	0	0.0304067	0	0	0	0	0	0	0	0	0	0	0	0	0	0	0	0	0	0
Bacteria	Acidobacteria	Holophagae	Holophagales	Holophagaceae	unclassified	0	0	0	0	0	0	0	0	0	0	0	0.0132696	0	0.0313087	0	0.0152033	0	0	0	0	0	0	0	0	0	0.00439541	0	0	0	0	0	0	0	0
					unclassified Total	0	0	0	0	0	0	0	0	0	0	0	0.0132696	0	0.0313087	0	0.0152033	0	0	0	0	0	0	0	0	0	0.00439541	0	0	0	0	0	0	0	0
Bacteria	Acidobacteria	Holophagae	Holophagales	Holophagaceae	uncultured_2	0	0	0	0	0	0	0	0	0	0	0	0	0	0.0313087	0	0	0	0	0	0	0	0	0	0	0	0	0	0	0	0	0	0	0	0
					uncultured_2 Total	0	0	0	0	0	0	0	0	0	0	0	0	0	0.0313087	0	0	0	0	0	0	0	0	0	0	0	0	0	0	0	0	0	0	0	0
Bacteria	Acidobacteria	Holophagae	Holophagales	Holophagaceae	uncultured_3	0	0	0	0	0	0	0	0	0	0	0	0	0	0	0	0	0	0	0	0	0	0	0	0	0	0.00439541	0	0	0	0	0	0	0	0
					uncultured_3 Total	0	0	0	0	0	0	0	0	0	0	0	0	0	0	0	0	0	0	0	0	0	0	0	0	0	0.00439541	0	0	0	0	0	0	0	0
				Holophagaceae Total		0	0	0	0	0	0	0	0	0	0	0.00995025	0.318471	0	0.240033	0	0.04561	0	0	0	0	0	0	0	0	0	0.00879082	0	0	0	0	0	0	0	0
			Holophagales Total			0	0	0	0	0	0	0	0	0	0	0.00995025	0.318471	0	0.240033	0	0.04561	0	0	0	0	0	0	0	0	0	0.00879082	0	0	0	0	0	0	0	0
Bacteria	Acidobacteria	Holophagae	iii1-8	unclassified	unclassified	0	0	0	0	0	0	0	0	0	0	0.0348259	0.0530786	0.0373657	0.0104362	0.0491111	0	0	0	0	0	0	0	0	0	0	0	0	0	0	0	0	0	0	0
					unclassified Total	0	0	0	0	0	0	0	0	0	0	0.0348259	0.0530786	0.0373657	0.0104362	0.0491111	0	0	0	0	0	0	0	0	0	0	0	0	0	0	0	0	0	0	0
				unclassified Total		0	0	0	0	0	0	0	0	0	0	0.0348259	0.0530786	0.0373657	0.0104362	0.0491111	0	0	0	0	0	0	0	0	0	0	0	0	0	0	0	0	0	0	0
			iii1-8 Total			0	0	0	0	0	0	0	0	0	0	0.0348259	0.0530786	0.0373657	0.0104362	0.0491111	0	0	0	0	0	0	0	0	0	0	0	0	0	0	0	0	0	0	0
Bacteria	Acidobacteria	Holophagae	unclassified	unclassified	unclassified	0	0	0	0	0	0	0	0	0	0	0.00497512	0	0	0	0	0	0	0	0	0	0	0	0	0	0	0	0	0	0	0	0	0	0	0
					unclassified Total	0	0	0	0	0	0	0	0	0	0	0.00497512	0	0	0	0	0	0	0	0	0	0	0	0	0	0	0	0	0	0	0	0	0	0	0
				unclassified Total		0	0	0	0	0	0	0	0	0	0	0.00497512	0	0	0	0	0	0	0	0	0	0	0	0	0	0	0	0	0	0	0	0	0	0	0
			unclassified Total			0	0	0	0	0	0	0	0	0	0	0.00497512	0	0	0	0	0	0	0	0	0	0	0	0	0	0	0	0	0	0	0	0	0	0	0
		Holophagae Total				0	0.0237784	0	0	0	0	0	0	0	0	0.114428	0.411359	0.0747314	0.25047	0.0491111	0.0532117	0	0	0	0.0065368	0	0	0	0	0.00645328	0.00879082	0	0	0	0	0	0	0	0
Bacteria	Acidobacteria	RB25	unclassified	unclassified	unclassified	0	0	0	0	0	0	0	0	0	0	0.0199005	0	0	0	0	0	0	0	0	0	0	0	0	0	0	0	0	0	0	0	0	0	0	0
					unclassified Total	0	0	0	0	0	0	0	0	0	0	0.0199005	0	0	0	0	0	0	0	0	0	0	0	0	0	0	0	0	0	0	0	0	0	0	0
				unclassified Total		0	0	0	0	0	0	0	0	0	0	0.0199005	0	0	0	0	0	0	0	0	0	0	0	0	0	0	0	0	0	0	0	0	0	0	0
			unclassified Total			0	0	0	0	0	0	0	0	0	0	0.0199005	0	0	0	0	0	0	0	0	0	0	0	0	0	0	0	0	0	0	0	0	0	0	0
		RB25 Total				0	0	0	0	0	0	0	0	0	0	0.0199005	0	0	0	0	0	0	0	0	0	0	0	0	0	0	0	0	0	0	0	0	0	0	0
Bacteria	Acidobacteria	unclassified	unclassified	unclassified	unclassified	0	0	0	0	0	0	0	0	0	0	0	0	0	0	0.00982222	0.00760167	0	0	0	0	0	0	0	0	0	0	0	0	0	0	0	0	0	0
					unclassified Total	0	0	0	0	0	0	0	0	0	0	0	0	0	0	0.00982222	0.00760167	0	0	0	0	0	0	0	0	0	0	0	0	0	0	0	0	0	0
				unclassified Total		0	0	0	0	0	0	0	0	0	0	0	0	0	0	0.00982222	0.00760167	0	0	0	0	0	0	0	0	0	0	0	0	0	0	0	0	0	0
			unclassified Total			0	0	0	0	0	0	0	0	0	0	0	0	0	0	0.00982222	0.00760167	0	0	0	0	0	0	0	0	0	0	0	0	0	0	0	0	0	0
		unclassified Total				0	0	0	0	0	0	0	0	0	0	0	0	0	0	0.00982222	0.00760167	0	0	0	0	0	0	0	0	0	0	0	0	0	0	0	0	0	0
	Acidobacteria Total					0.0698649	0.749019	0	0.0469649	0.0707714	0.0283206	0.0447761	0	0.0720591	0	3.18905	1.68524	1.45726	0.907952	4.35124	1.93843	0.199487	0.498375	0	0.686364	0.112108	0.158137	0.086966	0.0567537	0.342024	0.0879082	0.0748531	0.0183587	0.0616618	0.0267809	0.0543901	0.0651933	0.0246039	0.0125707
Bacteria	Actinobacteria	Actinobacteria	Acidimicrobiales	Acidimicrobiaceae_1	Ilumatobacter	0	0	0	0	0	0	0	0	0	0	0	0	0	0	0.0589333	0	0	0	0	0.0065368	0.0224215	0.00718804	0	0.00810767	0.00645328	0	0	0	0	0	0	0	0	0
					Ilumatobacter Total	0	0	0	0	0	0	0	0	0	0	0	0	0	0	0.0589333	0	0	0	0	0.0065368	0.0224215	0.00718804	0	0.00810767	0.00645328	0	0	0	0	0	0	0	0	0
Bacteria	Actinobacteria	Actinobacteria	Acidimicrobiales	Acidimicrobiaceae_1	marine_group	0	0	0	0	0	0	0	0	0	0	0	0	0.00934143	0	0.00982222	0	0	0	0	0	0	0	0	0	0	0	0	0	0	0	0	0	0	0
					marine_group Total	0	0	0	0	0	0	0	0	0	0	0	0	0.00934143	0	0.00982222	0	0	0	0	0	0	0	0	0	0	0	0	0	0	0	0	0	0	0
Bacteria	Actinobacteria	Actinobacteria	Acidimicrobiales	Acidimicrobiaceae_1	unclassified	0	0	0	0.0117412	0	0	0	0	0	0	0	0	0.00934143	0.0313087	0.0491111	0.0152033	0	0	0	0.0065368	0.0224215	0	0	0.00810767	0	0	0	0	0	0	0	0	0	0
					unclassified Total	0	0	0	0.0117412	0	0	0	0	0	0	0	0	0.00934143	0.0313087	0.0491111	0.0152033	0	0	0	0.0065368	0.0224215	0	0	0.00810767	0	0	0	0	0	0	0	0	0	0
Bacteria	Actinobacteria	Actinobacteria	Acidimicrobiales	Acidimicrobiaceae_1	uncultured_1	0	0	0	0	0.0235905	0	0	0	0	0	0	0	0	0	0	0	0	0	0	0	0	0	0	0	0	0	0	0	0	0	0	0	0	0
					uncultured_1 Total	0	0	0	0	0.0235905	0	0	0	0	0	0	0	0	0	0	0	0	0	0	0	0	0	0	0	0	0	0	0	0	0	0	0	0	0
Bacteria	Actinobacteria	Actinobacteria	Acidimicrobiales	Acidimicrobiaceae_1	uncultured_2	0	0	0	0	0	0	0	0	0	0	0	0	0	0	0	0.00760167	0	0	0	0	0	0	0	0	0	0	0	0	0	0	0	0	0	0
					uncultured_2 Total	0	0	0	0	0	0	0	0	0	0	0	0	0	0	0	0.00760167	0	0	0	0	0	0	0	0	0	0	0	0	0	0	0	0	0	0
Bacteria	Actinobacteria	Actinobacteria	Acidimicrobiales	Acidimicrobiaceae_1	uncultured_3	0	0	0	0	0	0	0	0	0	0	0.0646766	0	0.13078	0.0208725	0.117867	0.0380084	0	0	0	0	0	0	0	0.00810767	0.0258131	0	0	0	0	0	0	0	0	0
					uncultured_3 Total	0	0	0	0	0	0	0	0	0	0	0.0646766	0	0.13078	0.0208725	0.117867	0.0380084	0	0	0	0	0	0	0	0.00810767	0.0258131	0	0	0	0	0	0	0	0	0
Bacteria	Actinobacteria	Actinobacteria	Acidimicrobiales	Acidimicrobiaceae_1	uncultured_4	0	0	0	0.0117412	0	0	0	0	0	0	0.0895522	0	0.0280243	0.0104362	0.137511	0	0	0	0	0.0065368	0	0.00718804	0	0	0	0	0	0	0	0	0	0	0	0
					uncultured_4 Total	0	0	0	0.0117412	0	0	0	0	0	0	0.0895522	0	0.0280243	0.0104362	0.137511	0	0	0	0	0.0065368	0	0.00718804	0	0	0	0	0	0	0	0	0	0	0	0
Bacteria	Actinobacteria	Actinobacteria	Acidimicrobiales	Acidimicrobiaceae_1	uncultured_5	0	0	0	0	0	0.0141603	0	0	0	0	0.0298507	0.0265393	0.00934143	0.0104362	0.0392889	0.0304067	0	0	0	0.065368	0.0224215	0.0215641	0.0108707	0	0	0	0	0	0	0	0	0	0	0
					uncultured_5 Total	0	0	0	0	0	0.0141603	0	0	0	0	0.0298507	0.0265393	0.00934143	0.0104362	0.0392889	0.0304067	0	0	0	0.065368	0.0224215	0.0215641	0.0108707	0	0	0	0	0	0	0	0	0	0	0
				Acidimicrobiaceae_1 Total		0	0	0	0.0234824	0.0235905	0.0141603	0	0	0	0	0.18408	0.0265393	0.186829	0.0730536	0.412533	0.0912201	0	0	0	0.0849784	0.0672646	0.0359402	0.0108707	0.024323	0.0322664	0	0	0	0	0	0	0	0	0
Bacteria	Actinobacteria	Actinobacteria	Acidimicrobiales	Acidimicrobiaceae_2	unclassified	0	0	0	0	0	0	0	0	0	0	0	0	0.00934143	0	0	0	0	0	0	0	0	0	0	0	0	0	0	0	0	0	0	0	0	0
					unclassified Total	0	0	0	0	0	0	0	0	0	0	0	0	0.00934143	0	0	0	0	0	0	0	0	0	0	0	0	0	0	0	0	0	0	0	0	0
				Acidimicrobiaceae_2 Total		0	0	0	0	0	0	0	0	0	0	0	0	0.00934143	0	0	0	0	0	0	0	0	0	0	0	0	0	0	0	0	0	0	0	0	0
Bacteria	Actinobacteria	Actinobacteria	Acidimicrobiales	Acidimicrobiaceae	marine_group	0	0	0	0	0	0	0	0	0	0	0	0	0	0	0	0	0	0	0	0	0	0	0	0	0	0.00439541	0.00374266	0	0	0	0	0.00651933	0	0
					marine_group Total	0	0	0	0	0	0	0	0	0	0	0	0	0	0	0	0	0	0	0	0	0	0	0	0	0	0.00439541	0.00374266	0	0	0	0	0.00651933	0	0
Bacteria	Actinobacteria	Actinobacteria	Acidimicrobiales	Acidimicrobiaceae	unclassified	0	0	0	0	0	0	0	0	0	0	0	0	0	0	0	0	0	0	0	0	0	0	0	0	0	0.0131862	0.00748531	0	0	0	0	0	0	0
					unclassified Total	0	0	0	0	0	0	0	0	0	0	0	0	0	0	0	0	0	0	0	0	0	0	0	0	0	0.0131862	0.00748531	0	0	0	0	0	0	0
Bacteria	Actinobacteria	Actinobacteria	Acidimicrobiales	Acidimicrobiaceae	uncultured_3	0	0	0	0	0	0	0	0	0	0	0	0	0	0	0	0	0	0	0	0	0	0	0	0	0	0.00879082	0.011228	0	0	0	0.02331	0.00651933	0	0
					uncultured_3 Total	0	0	0	0	0	0	0	0	0	0	0	0	0	0	0	0	0	0	0	0	0	0	0	0	0	0.00879082	0.011228	0	0	0	0.02331	0.00651933	0	0
Bacteria	Actinobacteria	Actinobacteria	Acidimicrobiales	Acidimicrobiaceae	uncultured_4	0	0	0	0	0	0	0	0	0	0	0	0	0	0	0	0	0	0.0216685	0	0	0	0	0	0	0	0	0	0	0	0	0	0	0	0
					uncultured_4 Total	0	0	0	0	0	0	0	0	0	0	0	0	0	0	0	0	0	0.0216685	0	0	0	0	0	0	0	0	0	0	0	0	0	0	0	0
Bacteria	Actinobacteria	Actinobacteria	Acidimicrobiales	Acidimicrobiaceae	uncultured_5	0	0	0	0	0	0	0	0	0	0	0	0	0	0	0	0	0	0	0	0	0	0	0	0	0	0.0175816	0.0187133	0	0.0154154	0	0	0	0.00492078	0
					uncultured_5 Total	0	0	0	0	0	0	0	0	0	0	0	0	0	0	0	0	0	0	0	0	0	0	0	0	0	0.0175816	0.0187133	0	0.0154154	0	0	0	0.00492078	0
				Acidimicrobiaceae Total		0	0	0	0	0	0	0	0	0	0	0	0	0	0	0	0	0	0.0216685	0	0	0	0	0	0	0	0.0439541	0.0411692	0	0.0154154	0	0.02331	0.0130387	0.00492078	0
Bacteria	Actinobacteria	Actinobacteria	Acidimicrobiales	Candidatus_Microthrix	Candidatus_Microthrix	0	0	0	0.0117412	0	0	0	0	0	0	0.0199005	0	0.00934143	0	0.0884	0	0	0	0	0	0	0	0.0108707	0.00810767	0	0	0	0	0	0	0	0	0	0
					Candidatus_Microthrix Total	0	0	0	0.0117412	0	0	0	0	0	0	0.0199005	0	0.00934143	0	0.0884	0	0	0	0	0	0	0	0.0108707	0.00810767	0	0	0	0	0	0	0	0	0	0
				Candidatus_Microthrix Total		0	0	0	0.0117412	0	0	0	0	0	0	0.0199005	0	0.00934143	0	0.0884	0	0	0	0	0	0	0	0.0108707	0.00810767	0	0	0	0	0	0	0	0	0	0
Bacteria	Actinobacteria	Actinobacteria	Acidimicrobiales	Iamiaceae	Iamia	0	0	0	0	0	0	0	0	0	0	0.00497512	0.0132696	0.0186829	0	0.137511	0.0532117	0	0	0	0.0065368	0	0.00718804	0	0.0162153	0	0	0.00374266	0	0.0308309	0	0.00777001	0.00651933	0	0
					Iamia Total	0	0	0	0	0	0	0	0	0	0	0.00497512	0.0132696	0.0186829	0	0.137511	0.0532117	0	0	0	0.0065368	0	0.00718804	0	0.0162153	0	0	0.00374266	0	0.0308309	0	0.00777001	0.00651933	0	0
				Iamiaceae Total		0	0	0	0	0	0	0	0	0	0	0.00497512	0.0132696	0.0186829	0	0.137511	0.0532117	0	0	0	0.0065368	0	0.00718804	0	0.0162153	0	0	0.00374266	0	0.0308309	0	0.00777001	0.00651933	0	0
Bacteria	Actinobacteria	Actinobacteria	Acidimicrobiales	unclassified	unclassified	0	0.0118892	0.121237	0	0	0	0	0	0	0	0.671642	0.265393	0.513779	0.0834899	0.775955	0.243254	0	0	0	0.032684	0	0.0215641	0.0108707	0.0162153	0.0193598	0.00879082	0.00748531	0	0	0	0.00777001	0.0130387	0	0
					unclassified Total	0	0.0118892	0.121237	0	0	0	0	0	0	0	0.671642	0.265393	0.513779	0.0834899	0.775955	0.243254	0	0	0	0.032684	0	0.0215641	0.0108707	0.0162153	0.0193598	0.00879082	0.00748531	0	0	0	0.00777001	0.0130387	0	0
				unclassified Total		0	0.0118892	0.121237	0	0	0	0	0	0	0	0.671642	0.265393	0.513779	0.0834899	0.775955	0.243254	0	0	0	0.032684	0	0.0215641	0.0108707	0.0162153	0.0193598	0.00879082	0.00748531	0	0	0	0.00777001	0.0130387	0	0
Bacteria	Actinobacteria	Actinobacteria	Acidimicrobiales	uncultured_1	unclassified	0	0	0	0	0	0	0	0	0	0	0	0	0.0186829	0	0.0491111	0	0	0	0	0	0	0	0	0	0	0	0	0	0	0	0	0	0	0
					unclassified Total	0	0	0	0	0	0	0	0	0	0	0	0	0.0186829	0	0.0491111	0	0	0	0	0	0	0	0	0	0	0	0	0	0	0	0	0	0	0
				uncultured_1 Total		0	0	0	0	0	0	0	0	0	0	0	0	0.0186829	0	0.0491111	0	0	0	0	0	0	0	0	0	0	0	0	0	0	0	0	0	0	0
Bacteria	Actinobacteria	Actinobacteria	Acidimicrobiales	uncultured_2	unclassified	0	0	0	0	0	0	0	0	0	0	0.00995025	0.0132696	0.0373657	0.0104362	0.137511	0.00760167	0	0	0	0.0130736	0	0	0	0	0	0.00439541	0	0	0	0	0	0	0.00492078	0
					unclassified Total	0	0	0	0	0	0	0	0	0	0	0.00995025	0.0132696	0.0373657	0.0104362	0.137511	0.00760167	0	0	0	0.0130736	0	0	0	0	0	0.00439541	0	0	0	0	0	0	0.00492078	0
				uncultured_2 Total		0	0	0	0	0	0	0	0	0	0	0.00995025	0.0132696	0.0373657	0.0104362	0.137511	0.00760167	0	0	0	0.0130736	0	0	0	0	0	0.00439541	0	0	0	0	0	0	0.00492078	0
Bacteria	Actinobacteria	Actinobacteria	Acidimicrobiales	uncultured_3	unclassified	0	0	0	0	0	0	0	0	0	0	0	0	0	0	0.0392889	0	0	0	0	0	0	0	0	0	0	0.00439541	0	0	0	0	0	0	0	0
					unclassified Total	0	0	0	0	0	0	0	0	0	0	0	0	0	0	0.0392889	0	0	0	0	0	0	0	0	0	0	0.00439541	0	0	0	0	0	0	0	0
				uncultured_3 Total		0	0	0	0	0	0	0	0	0	0	0	0	0	0	0.0392889	0	0	0	0	0	0	0	0	0	0	0.00439541	0	0	0	0	0	0	0	0
Bacteria	Actinobacteria	Actinobacteria	Acidimicrobiales	uncultured_4	unclassified	0	0.0237784	0	0	0	0	0	0	0	0	0.0248756	0.0132696	0.0280243	0	0.383066	0	0	0	0	0	0.0224215	0	0	0.0162153	0	0	0	0	0	0	0	0	0.00492078	0
					unclassified Total	0	0.0237784	0	0	0	0	0	0	0	0	0.0248756	0.0132696	0.0280243	0	0.383066	0	0	0	0	0	0.0224215	0	0	0.0162153	0	0	0	0	0	0	0	0	0.00492078	0
				uncultured_4 Total		0	0.0237784	0	0	0	0	0	0	0	0	0.0248756	0.0132696	0.0280243	0	0.383066	0	0	0	0	0	0.0224215	0	0	0.0162153	0	0	0	0	0	0	0	0	0.00492078	0
Bacteria	Actinobacteria	Actinobacteria	Acidimicrobiales	uncultured_5	unclassified	0	0	0	0	0	0	0	0	0	0	0.00497512	0.0265393	0.0280243	0	0.166978	0	0	0	0	0	0	0	0	0	0	0	0	0	0	0	0	0	0	0
					unclassified Total	0	0	0	0	0	0	0	0	0	0	0.00497512	0.0265393	0.0280243	0	0.166978	0	0	0	0	0	0	0	0	0	0	0	0	0	0	0	0	0	0	0
				uncultured_5 Total		0	0	0	0	0	0	0	0	0	0	0.00497512	0.0265393	0.0280243	0	0.166978	0	0	0	0	0	0	0	0	0	0	0	0	0	0	0	0	0	0	0
Bacteria	Actinobacteria	Actinobacteria	Acidimicrobiales	uncultured_6	unclassified	0	0.0832243	0.525359	0	0	0	0	0	0	0	1.40299	0.38482	0.45773	0.208725	2.39662	0.440897	0.0569963	0.195016	0.0112057	0.0130736	0.0224215	0.0143761	0.0108707	0.0162153	0.0193598	0	0.00374266	0	0	0	0	0.00651933	0.00492078	0
					unclassified Total	0	0.0832243	0.525359	0	0	0	0	0	0	0	1.40299	0.38482	0.45773	0.208725	2.39662	0.440897	0.0569963	0.195016	0.0112057	0.0130736	0.0224215	0.0143761	0.0108707	0.0162153	0.0193598	0	0.00374266	0	0	0	0	0.00651933	0.00492078	0
				uncultured_6 Total		0	0.0832243	0.525359	0	0	0	0	0	0	0	1.40299	0.38482	0.45773	0.208725	2.39662	0.440897	0.0569963	0.195016	0.0112057	0.0130736	0.0224215	0.0143761	0.0108707	0.0162153	0.0193598	0	0.00374266	0	0	0	0	0.00651933	0.00492078	0
			Acidimicrobiales Total			0	0.118892	0.646595	0.0352237	0.0235905	0.0141603	0	0	0	0	2.32338	0.7431	1.3078	0.375704	4.58698	0.836184	0.0569963	0.216685	0.0112057	0.150346	0.112108	0.0790684	0.043483	0.097292	0.0709861	0.0615358	0.0561398	0	0.0462463	0	0.03885	0.039116	0.0196831	0
Bacteria	Actinobacteria	Actinobacteria	Actinomycetales_1	Catenulisporaceae	Catenulispora	0	0	0	0	0	0	0	0	0	0	0.0348259	0.0265393	0.0373657	0.0208725	0.00982222	0	0	0	0	0	0	0	0	0	0	0	0	0	0	0	0	0	0	0
					Catenulispora Total	0	0	0	0	0	0	0	0	0	0	0.0348259	0.0265393	0.0373657	0.0208725	0.00982222	0	0	0	0	0	0	0	0	0	0	0	0	0	0	0	0	0	0	0
				Catenulisporaceae Total		0	0	0	0	0	0	0	0	0	0	0.0348259	0.0265393	0.0373657	0.0208725	0.00982222	0	0	0	0	0	0	0	0	0	0	0	0	0	0	0	0	0	0	0
Bacteria	Actinobacteria	Actinobacteria	Actinomycetales_1	Streptomycetaceae	Kitasatospora	0	0	0	0	0	0	0	0	0	0	0.00995025	0	0	0	0	0	0	0	0	0	0	0	0	0	0	0	0	0	0	0	0	0	0	0
					Kitasatospora Total	0	0	0	0	0	0	0	0	0	0	0.00995025	0	0	0	0	0	0	0	0	0	0	0	0	0	0	0	0	0	0	0	0	0	0	0
Bacteria	Actinobacteria	Actinobacteria	Actinomycetales_1	Streptomycetaceae	Streptacidiphilus	0	0	0	0	0	0	0	0	0	0	0	0	0.00934143	0	0.0982222	0	0	0	0	0	0	0	0	0.00810767	0	0	0	0	0	0	0	0	0	0
					Streptacidiphilus Total	0	0	0	0	0	0	0	0	0	0	0	0	0.00934143	0	0.0982222	0	0	0	0	0	0	0	0	0.00810767	0	0	0	0	0	0	0	0	0	0
Bacteria	Actinobacteria	Actinobacteria	Actinomycetales_1	Streptomycetaceae	Streptomyces_1	0	0	0	0	0	0	0	0	0	0	0.00995025	0.0398089	0.00934143	0	0.0884	0.0608134	0	0	0	0.0065368	0	0	0	0	0	0	0	0	0	0	0	0	0	0
					Streptomyces_1 Total	0	0	0	0	0	0	0	0	0	0	0.00995025	0.0398089	0.00934143	0	0.0884	0.0608134	0	0	0	0.0065368	0	0	0	0	0	0	0	0	0	0	0	0	0	0
Bacteria	Actinobacteria	Actinobacteria	Actinomycetales_1	Streptomycetaceae	Streptomyces_10	0	0	0	0	0	0	0	0	0	0	0.00995025	0.0132696	0	0	0.0392889	0	0	0	0	0	0	0	0	0	0	0	0	0	0	0	0	0	0	0
					Streptomyces_10 Total	0	0	0	0	0	0	0	0	0	0	0.00995025	0.0132696	0	0	0.0392889	0	0	0	0	0	0	0	0	0	0	0	0	0	0	0	0	0	0	0
Bacteria	Actinobacteria	Actinobacteria	Actinomycetales_1	Streptomycetaceae	Streptomyces_11	0	0	0	0	0	0	0	0	0	0	0	0	0	0.0104362	0.00982222	0.0304067	0	0	0	0	0	0	0	0	0	0	0	0	0	0	0	0	0	0
					Streptomyces_11 Total	0	0	0	0	0	0	0	0	0	0	0	0	0	0.0104362	0.00982222	0.0304067	0	0	0	0	0	0	0	0	0	0	0	0	0	0	0	0	0	0
Bacteria	Actinobacteria	Actinobacteria	Actinomycetales_1	Streptomycetaceae	Streptomyces_2	0	0	0	0.0234824	0	0	0	0	0	0	0.0199005	0.0132696	0.0467071	0.0104362	0.0982222	0.022805	0	0	0	0.0196104	0	0	0	0	0	0	0	0	0	0	0	0	0	0
					Streptomyces_2 Total	0	0	0	0.0234824	0	0	0	0	0	0	0.0199005	0.0132696	0.0467071	0.0104362	0.0982222	0.022805	0	0	0	0.0196104	0	0	0	0	0	0	0	0	0	0	0	0	0	0
Bacteria	Actinobacteria	Actinobacteria	Actinomycetales_1	Streptomycetaceae	Streptomyces_3	0	0	0	0	0	0	0	0	0	0	0	0	0	0	0	0.00760167	0	0	0	0	0	0	0	0	0	0	0	0	0	0	0	0	0	0
					Streptomyces_3 Total	0	0	0	0	0	0	0	0	0	0	0	0	0	0	0	0.00760167	0	0	0	0	0	0	0	0	0	0	0	0	0	0	0	0	0	0
Bacteria	Actinobacteria	Actinobacteria	Actinomycetales_1	Streptomycetaceae	Streptomyces_6	0	0	0	0	0	0	0	0	0	0	0.0895522	0.119427	0.0373657	0	0.0491111	0	0	0	0	0.0065368	0	0	0	0	0	0	0	0	0	0	0	0	0	0
					Streptomyces_6 Total	0	0	0	0	0	0	0	0	0	0	0.0895522	0.119427	0.0373657	0	0.0491111	0	0	0	0	0.0065368	0	0	0	0	0	0	0	0	0	0	0	0	0	0
Bacteria	Actinobacteria	Actinobacteria	Actinomycetales_1	Streptomycetaceae	Streptomyces_7	0	0	0	0	0	0	0	0	0	0	0.00995025	0	0	0.0104362	0	0	0	0	0	0	0	0	0	0	0	0	0	0	0	0	0	0	0	0
					Streptomyces_7 Total	0	0	0	0	0	0	0	0	0	0	0.00995025	0	0	0.0104362	0	0	0	0	0	0	0	0	0	0	0	0	0	0	0	0	0	0	0	0
Bacteria	Actinobacteria	Actinobacteria	Actinomycetales_1	Streptomycetaceae	Streptomyces_8	0	0	0	0	0	0	0	0	0	0	0.0646766	0.0132696	0.0373657	0.0313087	0.117867	0.00760167	0	0	0	0.0457576	0	0	0	0	0.00645328	0	0	0	0	0	0	0	0	0
					Streptomyces_8 Total	0	0	0	0	0	0	0	0	0	0	0.0646766	0.0132696	0.0373657	0.0313087	0.117867	0.00760167	0	0	0	0.0457576	0	0	0	0	0.00645328	0	0	0	0	0	0	0	0	0
Bacteria	Actinobacteria	Actinobacteria	Actinomycetales_1	Streptomycetaceae	Streptomyces_9	0	0	0	0	0	0	0	0	0	0	0.00995025	0	0	0	0.108044	0	0	0	0	0	0	0	0	0	0	0	0	0	0	0	0	0	0	0
					Streptomyces_9 Total	0	0	0	0	0	0	0	0	0	0	0.00995025	0	0	0	0.108044	0	0	0	0	0	0	0	0	0	0	0	0	0	0	0	0	0	0	0
Bacteria	Actinobacteria	Actinobacteria	Actinomycetales_1	Streptomycetaceae	Streptomyces_cuspidosporus	0	0	0	0	0	0	0	0	0	0	0.134328	0	0.0280243	0	0.0196444	0.022805	0	0	0	0.0065368	0	0	0	0	0.00645328	0	0	0	0	0	0	0	0	0
					Streptomyces_cuspidosporus Total	0	0	0	0	0	0	0	0	0	0	0.134328	0	0.0280243	0	0.0196444	0.022805	0	0	0	0.0065368	0	0	0	0	0.00645328	0	0	0	0	0	0	0	0	0
Bacteria	Actinobacteria	Actinobacteria	Actinomycetales_1	Streptomycetaceae	Streptomyces_hygroscopicus_subsp._hygroscopicus	0	0	0	0	0	0	0	0	0	0	0.00995025	0	0.00934143	0	0.00982222	0	0	0	0	0	0	0	0	0	0	0	0	0	0	0	0	0	0	0
					Streptomyces_hygroscopicus_subsp._hygroscopicus Total	0	0	0	0	0	0	0	0	0	0	0.00995025	0	0.00934143	0	0.00982222	0	0	0	0	0	0	0	0	0	0	0	0	0	0	0	0	0	0	0
Bacteria	Actinobacteria	Actinobacteria	Actinomycetales_1	Streptomycetaceae	unclassified	0	0	0	0.0352237	0.0235905	0	0	0	0.0360295	0	1.79104	0.490977	1.29846	0.16698	3.59493	1.56594	0	0	0	0.196104	0.044843	0.0431282	0.0652245	0.0405383	0.167785	0	0	0	0	0	0	0	0	0
					unclassified Total	0	0	0	0.0352237	0.0235905	0	0	0	0.0360295	0	1.79104	0.490977	1.29846	0.16698	3.59493	1.56594	0	0	0	0.196104	0.044843	0.0431282	0.0652245	0.0405383	0.167785	0	0	0	0	0	0	0	0	0
Bacteria	Actinobacteria	Actinobacteria	Actinomycetales_1	Streptomycetaceae	unpublished_a	0	0	0	0	0	0	0.0149254	0	0	0	0.228856	0.0265393	0.149463	0.0104362	1.40458	0.904599	0	0	0	0.0261472	0	0.0143761	0	0.0162153	0.0387197	0	0	0	0	0	0	0	0	0
					unpublished_a Total	0	0	0	0	0	0	0.0149254	0	0	0	0.228856	0.0265393	0.149463	0.0104362	1.40458	0.904599	0	0	0	0.0261472	0	0.0143761	0	0.0162153	0.0387197	0	0	0	0	0	0	0	0	0
Bacteria	Actinobacteria	Actinobacteria	Actinomycetales_1	Streptomycetaceae	unpublished_b	0	0	0	0	0	0	0	0	0	0	0.104478	0.0265393	0.0186829	0	0	0	0	0	0	0	0	0	0	0	0	0	0	0	0	0	0	0	0	0
					unpublished_b Total	0	0	0	0	0	0	0	0	0	0	0.104478	0.0265393	0.0186829	0	0	0	0	0	0	0	0	0	0	0	0	0	0	0	0	0	0	0	0	0
				Streptomycetaceae Total		0	0	0	0.0587061	0.0235905	0	0.0149254	0	0.0360295	0	2.49254	0.7431	1.64409	0.240033	5.63795	2.62258	0	0	0	0.30723	0.044843	0.0575043	0.0652245	0.0648614	0.219411	0	0	0	0	0	0	0	0	0
Bacteria	Actinobacteria	Actinobacteria	Actinomycetales_1	unclassified	unclassified	0	0	0	0	0	0	0	0	0	0	0.00497512	0	0	0	0	0	0	0	0	0	0	0	0	0	0	0	0	0	0	0	0	0	0	0
					unclassified Total	0	0	0	0	0	0	0	0	0	0	0.00497512	0	0	0	0	0	0	0	0	0	0	0	0	0	0	0	0	0	0	0	0	0	0	0
				unclassified Total		0	0	0	0	0	0	0	0	0	0	0.00497512	0	0	0	0	0	0	0	0	0	0	0	0	0	0	0	0	0	0	0	0	0	0	0
			Actinomycetales_1 Total			0	0	0	0.0587061	0.0235905	0	0.0149254	0	0.0360295	0	2.53234	0.769639	1.68146	0.260906	5.64778	2.62258	0	0	0	0.30723	0.044843	0.0575043	0.0652245	0.0648614	0.219411	0	0	0	0	0	0	0	0	0
Bacteria	Actinobacteria	Actinobacteria	Actinomycetales_2	Actinosynnemataceae	Actinokineospora_1	0	0	0	0	0	0	0	0	0	0	0.0149254	0.0265393	0	0	0.255378	0	0	0	0	0	0	0	0	0	0	0	0	0	0	0	0	0	0	0
					Actinokineospora_1 Total	0	0	0	0	0	0	0	0	0	0	0.0149254	0.0265393	0	0	0.255378	0	0	0	0	0	0	0	0	0	0	0	0	0	0	0	0	0	0	0
Bacteria	Actinobacteria	Actinobacteria	Actinomycetales_2	Actinosynnemataceae	Lechevalieria_1	0	0	0	0	0	0	0	0	0	0	0.00497512	0	0.0186829	0	0.00982222	0.00760167	0	0	0	0	0	0	0.0108707	0	0	0	0	0	0	0	0	0	0	0
					Lechevalieria_1 Total	0	0	0	0	0	0	0	0	0	0	0.00497512	0	0.0186829	0	0.00982222	0.00760167	0	0	0	0	0	0	0.0108707	0	0	0	0	0	0	0	0	0	0	0
Bacteria	Actinobacteria	Actinobacteria	Actinomycetales_2	Actinosynnemataceae	Lentzea_1	0	0	0	0	0	0	0	0	0	0	0	0	0	0	0.00982222	0	0	0	0	0	0	0	0	0	0	0	0	0	0	0	0	0	0	0
					Lentzea_1 Total	0	0	0	0	0	0	0	0	0	0	0	0	0	0	0.00982222	0	0	0	0	0	0	0	0	0	0	0	0	0	0	0	0	0	0	0
Bacteria	Actinobacteria	Actinobacteria	Actinomycetales_2	Actinosynnemataceae	Saccharothrix	0	0	0	0	0	0	0	0	0	0	0.00497512	0.0796178	0.0373657	0	0	0	0	0	0	0	0	0	0	0	0	0	0	0	0	0	0	0	0	0
					Saccharothrix Total	0	0	0	0	0	0	0	0	0	0	0.00497512	0.0796178	0.0373657	0	0	0	0	0	0	0	0	0	0	0	0	0	0	0	0	0	0	0	0	0
Bacteria	Actinobacteria	Actinobacteria	Actinomycetales_2	Actinosynnemataceae	unclassified	0	0	0	0	0	0	0	0	0	0	0.0497512	0	0.0560486	0	0.1768	0.022805	0	0	0	0.0130736	0	0.0143761	0	0.0162153	0.00645328	0	0	0	0	0	0	0	0	0
					unclassified Total	0	0	0	0	0	0	0	0	0	0	0.0497512	0	0.0560486	0	0.1768	0.022805	0	0	0	0.0130736	0	0.0143761	0	0.0162153	0.00645328	0	0	0	0	0	0	0	0	0
				Actinosynnemataceae Total		0	0	0	0	0	0	0	0	0	0	0.0746269	0.106157	0.112097	0	0.451822	0.0304067	0	0	0	0.0130736	0	0.0143761	0.0108707	0.0162153	0.00645328	0	0	0	0	0	0	0	0	0
Bacteria	Actinobacteria	Actinobacteria	Actinomycetales_2	Corynebacteriaceae	Corynebacterium_1	0	0	0	0	0	0	0	0	0	0	0.00995025	0	0	0	0.00982222	0	0	0	0	0	0	0	0	0	0.00645328	0	0	0	0	0	0	0	0	0
					Corynebacterium_1 Total	0	0	0	0	0	0	0	0	0	0	0.00995025	0	0	0	0.00982222	0	0	0	0	0	0	0	0	0	0.00645328	0	0	0	0	0	0	0	0	0
Bacteria	Actinobacteria	Actinobacteria	Actinomycetales_2	Corynebacteriaceae	unclassified	0	0	0	0.0117412	0	0	0	0	0	0	0.039801	0.0132696	0	0.0104362	0.00982222	0	0	0	0	0	0	0	0	0.00810767	0.00645328	0	0	0	0	0	0	0	0	0
					unclassified Total	0	0	0	0.0117412	0	0	0	0	0	0	0.039801	0.0132696	0	0.0104362	0.00982222	0	0	0	0	0	0	0	0	0.00810767	0.00645328	0	0	0	0	0	0	0	0	0
Bacteria	Actinobacteria	Actinobacteria	Actinomycetales_2	Corynebacteriaceae	uncultured_1	0	0	0	0.0587061	0.0471809	0.0141603	0.0149254	0.122718	0	0.0286615	0.189055	0.0663482	0.224194	0	0.00982222	0.729761	0	0	0	0.529481	0	0	0	0	0	0	0	0	0	0	0	0	0	0
					uncultured_1 Total	0	0	0	0.0587061	0.0471809	0.0141603	0.0149254	0.122718	0	0.0286615	0.189055	0.0663482	0.224194	0	0.00982222	0.729761	0	0	0	0.529481	0	0	0	0	0	0	0	0	0	0	0	0	0	0
Bacteria	Actinobacteria	Actinobacteria	Actinomycetales_2	Corynebacteriaceae	uncultured_2	0	0	0	0	0	0	0	0	0	0	0.0497512	0	0	0	0.0196444	0.022805	0	0	0	0	0	0	0	0	0.0193598	0	0	0	0	0	0	0	0	0
					uncultured_2 Total	0	0	0	0	0	0	0	0	0	0	0.0497512	0	0	0	0.0196444	0.022805	0	0	0	0	0	0	0	0	0.0193598	0	0	0	0	0	0	0	0	0
				Corynebacteriaceae Total		0	0	0	0.0704473	0.0471809	0.0141603	0.0149254	0.122718	0	0.0286615	0.288557	0.0796178	0.224194	0.0104362	0.0491111	0.752566	0	0	0	0.529481	0	0	0	0.00810767	0.0322664	0	0	0	0	0	0	0	0	0
Bacteria	Actinobacteria	Actinobacteria	Actinomycetales_2	Dietziaceae	Dietzia	0	0	0	0.0352237	0	0	0	0	0	0	0	0	0	0	0	0	0	0	0	0	0	0	0	0.0324307	0	0	0	0	0	0	0	0	0	0
					Dietzia Total	0	0	0	0.0352237	0	0	0	0	0	0	0	0	0	0	0	0	0	0	0	0	0	0	0	0.0324307	0	0	0	0	0	0	0	0	0	0
				Dietziaceae Total		0	0	0	0.0352237	0	0	0	0	0	0	0	0	0	0	0	0	0	0	0	0	0	0	0	0.0324307	0	0	0	0	0	0	0	0	0	0
Bacteria	Actinobacteria	Actinobacteria	Actinomycetales_2	Millisia_brevis	unclassified	0	0	0	0	0.0235905	0	0	0	0	0	0.0149254	0	0.252219	0	0.00982222	0.152033	0	0	0	0.0849784	0	0.0143761	0.0217415	0.024323	0.0193598	0	0	0	0	0	0	0	0	0
					unclassified Total	0	0	0	0	0.0235905	0	0	0	0	0	0.0149254	0	0.252219	0	0.00982222	0.152033	0	0	0	0.0849784	0	0.0143761	0.0217415	0.024323	0.0193598	0	0	0	0	0	0	0	0	0
				Millisia_brevis Total		0	0	0	0	0.0235905	0	0	0	0	0	0.0149254	0	0.252219	0	0.00982222	0.152033	0	0	0	0.0849784	0	0.0143761	0.0217415	0.024323	0.0193598	0	0	0	0	0	0	0	0	0
Bacteria	Actinobacteria	Actinobacteria	Actinomycetales_2	Mycobacteriaceae	Mycobacterium	0	0	0	0.692732	0.542581	0.0424809	0.164179	0.0460193	0	0.0859845	0.457711	0.278662	1.83092	0.219161	1.03133	2.69859	0	0	0	1.39234	0.650224	0.560667	0.271769	0.332414	0.7873	0	0	0	0	0	0	0	0	0
					Mycobacterium Total	0	0	0	0.692732	0.542581	0.0424809	0.164179	0.0460193	0	0.0859845	0.457711	0.278662	1.83092	0.219161	1.03133	2.69859	0	0	0	1.39234	0.650224	0.560667	0.271769	0.332414	0.7873	0	0	0	0	0	0	0	0	0
				Mycobacteriaceae Total		0	0	0	0.692732	0.542581	0.0424809	0.164179	0.0460193	0	0.0859845	0.457711	0.278662	1.83092	0.219161	1.03133	2.69859	0	0	0	1.39234	0.650224	0.560667	0.271769	0.332414	0.7873	0	0	0	0	0	0	0	0	0
Bacteria	Actinobacteria	Actinobacteria	Actinomycetales_2	Nocardiaceae_1	Gordonia	0	0	0	0.0117412	0	0	0	0	0	0.0286615	0	0	0	0	0	0	0	0	0	0	0	0.00718804	0	0.0567537	0	0	0	0	0	0	0	0	0	0
					Gordonia Total	0	0	0	0.0117412	0	0	0	0	0	0.0286615	0	0	0	0	0	0	0	0	0	0	0	0.00718804	0	0.0567537	0	0	0	0	0	0	0	0	0	0
Bacteria	Actinobacteria	Actinobacteria	Actinomycetales_2	Nocardiaceae_1	Williamsia	0	0	0	0.0352237	0	0	0.0149254	0	0.108089	0.229292	0	0	0	0	0	0.04561	0	0	0	0.0392208	0.044843	0.00718804	0.0108707	0.024323	0.0193598	0	0	0	0	0	0	0	0	0
					Williamsia Total	0	0	0	0.0352237	0	0	0.0149254	0	0.108089	0.229292	0	0	0	0	0	0.04561	0	0	0	0.0392208	0.044843	0.00718804	0.0108707	0.024323	0.0193598	0	0	0	0	0	0	0	0	0
				Nocardiaceae_1 Total		0	0	0	0.0469649	0	0	0.0149254	0	0.108089	0.257954	0	0	0	0	0	0.04561	0	0	0	0.0392208	0.044843	0.0143761	0.0108707	0.0810767	0.0193598	0	0	0	0	0	0	0	0	0
Bacteria	Actinobacteria	Actinobacteria	Actinomycetales_2	Nocardiaceae	Nocardia	0	0	0	0.0117412	0	0	0	0	0	0	0	0	0	0	0.0687555	0	0	0	0	0	0	0.00718804	0	0	0	0	0	0	0	0	0	0	0	0
					Nocardia Total	0	0	0	0.0117412	0	0	0	0	0	0	0	0	0	0	0.0687555	0	0	0	0	0	0	0.00718804	0	0	0	0	0	0	0	0	0	0	0	0
Bacteria	Actinobacteria	Actinobacteria	Actinomycetales_2	Nocardiaceae	Rhodococcus_1	0	0	0	0.0234824	0	0	0	0	0	0	0.00995025	0	0.00934143	0	0	0.022805	0	0	0	0	0.0224215	0	0.0326122	0.0810767	0	0	0	0	0	0	0	0	0	0
					Rhodococcus_1 Total	0	0	0	0.0234824	0	0	0	0	0	0	0.00995025	0	0.00934143	0	0	0.022805	0	0	0	0	0.0224215	0	0.0326122	0.0810767	0	0	0	0	0	0	0	0	0	0
Bacteria	Actinobacteria	Actinobacteria	Actinomycetales_2	Nocardiaceae	Rhodococcus_2	0	0	0	0.0234824	0	0	0.0149254	0	0	0	0	0	0	0	0	0.0152033	0	0	0	0.0065368	0	0	0	0.024323	0	0	0	0	0	0	0	0	0	0
					Rhodococcus_2 Total	0	0	0	0.0234824	0	0	0.0149254	0	0	0	0	0	0	0	0	0.0152033	0	0	0	0.0065368	0	0	0	0.024323	0	0	0	0	0	0	0	0	0	0
Bacteria	Actinobacteria	Actinobacteria	Actinomycetales_2	Nocardiaceae	Rhodococcus_3	0	0	0	0	0	0	0	0	0	0	0	0	0	0	0	0	0	0	0	0	0	0	0	0	0.0129066	0	0	0	0	0	0	0	0	0
					Rhodococcus_3 Total	0	0	0	0	0	0	0	0	0	0	0	0	0	0	0	0	0	0	0	0	0	0	0	0	0.0129066	0	0	0	0	0	0	0	0	0
Bacteria	Actinobacteria	Actinobacteria	Actinomycetales_2	Nocardiaceae	Skermania	0	0	0	0	0	0	0	0	0.0180148	0	0	0	0	0	0.0196444	0	0	0	0	0.0065368	0	0	0	0	0	0	0	0	0	0	0	0	0	0
					Skermania Total	0	0	0	0	0	0	0	0	0.0180148	0	0	0	0	0	0.0196444	0	0	0	0	0.0065368	0	0	0	0	0	0	0	0	0	0	0	0	0	0
Bacteria	Actinobacteria	Actinobacteria	Actinomycetales_2	Nocardiaceae	unclassified	0	0	0	0.0117412	0	0	0	0	0	0	0.00497512	0	0	0	0	0.00760167	0	0	0	0	0	0	0	0	0	0	0	0	0	0	0	0	0	0
					unclassified Total	0	0	0	0.0117412	0	0	0	0	0	0	0.00497512	0	0	0	0	0.00760167	0	0	0	0	0	0	0	0	0	0	0	0	0	0	0	0	0	0
				Nocardiaceae Total		0	0	0	0.0704473	0	0	0.0149254	0	0.0180148	0	0.0149254	0	0.00934143	0	0.0884	0.04561	0	0	0	0.0130736	0.0224215	0.00718804	0.0326122	0.1054	0.0129066	0	0	0	0	0	0	0	0	0
Bacteria	Actinobacteria	Actinobacteria	Actinomycetales_2	Pseudonocardiaceae_1	Amycolatopsis	0	0	0	0	0	0	0	0	0	0	0.189055	0.0796178	0.0934143	0.125235	1.16884	0.00760167	0	0	0	0	0	0	0	0	0	0	0	0	0	0	0	0	0	0
					Amycolatopsis Total	0	0	0	0	0	0	0	0	0	0	0.189055	0.0796178	0.0934143	0.125235	1.16884	0.00760167	0	0	0	0	0	0	0	0	0	0	0	0	0	0	0	0	0	0
Bacteria	Actinobacteria	Actinobacteria	Actinomycetales_2	Pseudonocardiaceae_1	Saccharomonospora_2	0	0	0	0	0	0	0	0	0	0	0.00497512	0	0	0	0.00982222	0	0	0	0	0.0065368	0	0	0	0	0	0	0	0	0	0	0	0	0	0
					Saccharomonospora_2 Total	0	0	0	0	0	0	0	0	0	0	0.00497512	0	0	0	0.00982222	0	0	0	0	0.0065368	0	0	0	0	0	0	0	0	0	0	0	0	0	0
Bacteria	Actinobacteria	Actinobacteria	Actinomycetales_2	Pseudonocardiaceae_1	Saccharopolyspora	0	0	0	0	0	0	0	0.0153398	0	0	0.00497512	0	0	0	0.216089	0.0532117	0	0	0	0	0	0	0	0	0	0	0	0	0	0	0	0	0	0
					Saccharopolyspora Total	0	0	0	0	0	0	0	0.0153398	0	0	0.00497512	0	0	0	0.216089	0.0532117	0	0	0	0	0	0	0	0	0	0	0	0	0	0	0	0	0	0
Bacteria	Actinobacteria	Actinobacteria	Actinomycetales_2	Pseudonocardiaceae_1	Sciscionella	0	0	0	0	0	0	0	0	0	0	0.104478	0	0	0	0.137511	0	0	0	0	0	0	0	0	0	0	0	0	0	0	0	0	0	0	0
					Sciscionella Total	0	0	0	0	0	0	0	0	0	0	0.104478	0	0	0	0.137511	0	0	0	0	0	0	0	0	0	0	0	0	0	0	0	0	0	0	0
Bacteria	Actinobacteria	Actinobacteria	Actinomycetales_2	Pseudonocardiaceae_1	Thermocrispum	0	0	0	0	0	0	0	0	0	0	0	0	0	0	0.0196444	0	0	0	0	0	0	0	0	0	0	0	0	0	0	0	0	0	0	0
					Thermocrispum Total	0	0	0	0	0	0	0	0	0	0	0	0	0	0	0.0196444	0	0	0	0	0	0	0	0	0	0	0	0	0	0	0	0	0	0	0
Bacteria	Actinobacteria	Actinobacteria	Actinomycetales_2	Pseudonocardiaceae_1	unclassified	0	0	0	0	0	0	0	0	0	0	0.273632	0.0265393	0.121439	0.0104362	2.24929	0.0152033	0	0	0	0	0	0	0.0108707	0	0	0	0	0	0	0	0	0	0	0
					unclassified Total	0	0	0	0	0	0	0	0	0	0	0.273632	0.0265393	0.121439	0.0104362	2.24929	0.0152033	0	0	0	0	0	0	0.0108707	0	0	0	0	0	0	0	0	0	0	0
				Pseudonocardiaceae_1 Total		0	0	0	0	0	0	0	0.0153398	0	0	0.577114	0.106157	0.214853	0.135671	3.8012	0.0760167	0	0	0	0.0065368	0	0	0.0108707	0	0	0	0	0	0	0	0	0	0	0
Bacteria	Actinobacteria	Actinobacteria	Actinomycetales_2	Pseudonocardiaceae_2	Kibdelosporangium	0	0	0	0	0	0	0.0149254	0	0	0	0.0845771	0	0.0747314	0	0.451822	0	0	0	0	0	0	0	0	0	0	0	0	0	0	0	0	0	0	0
					Kibdelosporangium Total	0	0	0	0	0	0	0.0149254	0	0	0	0.0845771	0	0.0747314	0	0.451822	0	0	0	0	0	0	0	0	0	0	0	0	0	0	0	0	0	0	0
Bacteria	Actinobacteria	Actinobacteria	Actinomycetales_2	Pseudonocardiaceae_2	Pseudonocardia	0	0	0	0.117412	0.0943619	0	0.0895522	0.0306796	0	0.0143308	0.442786	0.199045	0.26156	0.0730536	3.04489	0.820981	0	0	0	0.398745	0.313901	0.172513	0.0978367	0.072969	0.245225	0	0	0	0	0	0	0	0	0
					Pseudonocardia Total	0	0	0	0.117412	0.0943619	0	0.0895522	0.0306796	0	0.0143308	0.442786	0.199045	0.26156	0.0730536	3.04489	0.820981	0	0	0	0.398745	0.313901	0.172513	0.0978367	0.072969	0.245225	0	0	0	0	0	0	0	0	0
Bacteria	Actinobacteria	Actinobacteria	Actinomycetales_2	Pseudonocardiaceae_2	unclassified	0	0	0	0	0	0	0	0	0	0.0143308	0.0149254	0.0132696	0.00934143	0	0.00982222	0	0	0	0	0	0	0	0	0	0	0	0	0	0	0	0	0	0	0
					unclassified Total	0	0	0	0	0	0	0	0	0	0.0143308	0.0149254	0.0132696	0.00934143	0	0.00982222	0	0	0	0	0	0	0	0	0	0	0	0	0	0	0	0	0	0	0
				Pseudonocardiaceae_2 Total		0	0	0	0.117412	0.0943619	0	0.104478	0.0306796	0	0.0286615	0.542289	0.212314	0.345633	0.0730536	3.50653	0.820981	0	0	0	0.398745	0.313901	0.172513	0.0978367	0.072969	0.245225	0	0	0	0	0	0	0	0	0
Bacteria	Actinobacteria	Actinobacteria	Actinomycetales_2	Pseudonocardiaceae_3	Goodfellowiella	0	0	0	0	0	0	0	0	0	0	0.0248756	0.0265393	0.0186829	0	0	0.00760167	0	0	0	0	0	0	0	0	0	0	0	0	0	0	0	0	0	0
					Goodfellowiella Total	0	0	0	0	0	0	0	0	0	0	0.0248756	0.0265393	0.0186829	0	0	0.00760167	0	0	0	0	0	0	0	0	0	0	0	0	0	0	0	0	0	0
Bacteria	Actinobacteria	Actinobacteria	Actinomycetales_2	Pseudonocardiaceae_3	Streptoalloteichus	0	0	0	0	0	0	0	0	0	0	0.218905	0	0.0186829	0	0.117867	0	0	0	0	0	0	0	0	0	0	0	0	0	0	0	0	0	0	0
					Streptoalloteichus Total	0	0	0	0	0	0	0	0	0	0	0.218905	0	0.0186829	0	0.117867	0	0	0	0	0	0	0	0	0	0	0	0	0	0	0	0	0	0	0
Bacteria	Actinobacteria	Actinobacteria	Actinomycetales_2	Pseudonocardiaceae_3	unclassified	0	0	0	0	0	0	0	0	0	0	0.0746269	0	0	0	0.00982222	0.00760167	0	0	0	0	0	0	0	0	0	0	0	0	0	0	0	0	0	0
					unclassified Total	0	0	0	0	0	0	0	0	0	0	0.0746269	0	0	0	0.00982222	0.00760167	0	0	0	0	0	0	0	0	0	0	0	0	0	0	0	0	0	0
				Pseudonocardiaceae_3 Total		0	0	0	0	0	0	0	0	0	0	0.318408	0.0265393	0.0373657	0	0.127689	0.0152033	0	0	0	0	0	0	0	0	0	0	0	0	0	0	0	0	0	0
Bacteria	Actinobacteria	Actinobacteria	Actinomycetales_2	Pseudonocardiaceae_4	Crossiella	0	0	0	0	0	0	0	0	0.0180148	0	0.0746269	0.451168	0.102756	0.104362	0.893822	0	0	0	0	0	0.0224215	0	0.0108707	0	0	0	0	0	0	0	0	0	0	0
					Crossiella Total	0	0	0	0	0	0	0	0	0.0180148	0	0.0746269	0.451168	0.102756	0.104362	0.893822	0	0	0	0	0	0.0224215	0	0.0108707	0	0	0	0	0	0	0	0	0	0	0
Bacteria	Actinobacteria	Actinobacteria	Actinomycetales_2	Pseudonocardiaceae_4	Kutzneria_2	0	0	0	0	0	0	0	0	0	0	0.0497512	0	0.00934143	0.0104362	0	0	0	0	0	0	0	0	0	0.00810767	0	0	0	0	0	0	0	0	0	0
					Kutzneria_2 Total	0	0	0	0	0	0	0	0	0	0	0.0497512	0	0.00934143	0.0104362	0	0	0	0	0	0	0	0	0	0.00810767	0	0	0	0	0	0	0	0	0	0
Bacteria	Actinobacteria	Actinobacteria	Actinomycetales_2	Pseudonocardiaceae_4	unclassified	0	0	0	0	0	0	0	0	0	0	0	0	0	0	0	0	0	0	0	0.0065368	0	0	0	0	0	0	0	0	0	0	0	0	0	0
					unclassified Total	0	0	0	0	0	0	0	0	0	0	0	0	0	0	0	0	0	0	0	0.0065368	0	0	0	0	0	0	0	0	0	0	0	0	0	0
				Pseudonocardiaceae_4 Total		0	0	0	0	0	0	0	0	0.0180148	0	0.124378	0.451168	0.112097	0.114799	0.893822	0	0	0	0	0.0065368	0.0224215	0	0.0108707	0.00810767	0	0	0	0	0	0	0	0	0	0
Bacteria	Actinobacteria	Actinobacteria	Actinomycetales_2	Pseudonocardiaceae	Actinoalloteichus	0	0	0	0	0	0	0	0	0	0	0	0	0	0	0.00982222	0	0	0	0	0	0	0	0	0	0	0	0	0	0	0	0	0	0	0
					Actinoalloteichus Total	0	0	0	0	0	0	0	0	0	0	0	0	0	0	0.00982222	0	0	0	0	0	0	0	0	0	0	0	0	0	0	0	0	0	0	0
				Pseudonocardiaceae Total		0	0	0	0	0	0	0	0	0	0	0	0	0	0	0.00982222	0	0	0	0	0	0	0	0	0	0	0	0	0	0	0	0	0	0	0
Bacteria	Actinobacteria	Actinobacteria	Actinomycetales_2	unclassified	unclassified	0	0	0	0.0469649	0.165133	0	0	0.0153398	0.0360295	0.0716538	2.47264	0.172505	2.20458	0.125235	2.26893	1.3835	0	0	0	0.555628	0.112108	0.158137	0.119578	0.38106	0.303304	0	0	0	0	0	0	0	0	0
					unclassified Total	0	0	0	0.0469649	0.165133	0	0	0.0153398	0.0360295	0.0716538	2.47264	0.172505	2.20458	0.125235	2.26893	1.3835	0	0	0	0.555628	0.112108	0.158137	0.119578	0.38106	0.303304	0	0	0	0	0	0	0	0	0
				unclassified Total		0	0	0	0.0469649	0.165133	0	0	0.0153398	0.0360295	0.0716538	2.47264	0.172505	2.20458	0.125235	2.26893	1.3835	0	0	0	0.555628	0.112108	0.158137	0.119578	0.38106	0.303304	0	0	0	0	0	0	0	0	0
Bacteria	Actinobacteria	Actinobacteria	Actinomycetales_2	uncultured	unclassified	0	0	0	0	0	0	0	0	0	0	0.00995025	0	0.06539	0	0	0.0304067	0	0	0	0.0196104	0	0	0.0108707	0.0648614	0.0129066	0	0	0	0	0	0	0	0	0
					unclassified Total	0	0	0	0	0	0	0	0	0	0	0.00995025	0	0.06539	0	0	0.0304067	0	0	0	0.0196104	0	0	0.0108707	0.0648614	0.0129066	0	0	0	0	0	0	0	0	0
				uncultured Total		0	0	0	0	0	0	0	0	0	0	0.00995025	0	0.06539	0	0	0.0304067	0	0	0	0.0196104	0	0	0.0108707	0.0648614	0.0129066	0	0	0	0	0	0	0	0	0
			Actinomycetales_2 Total			0	0	0	1.08019	0.872847	0.0566412	0.313433	0.230097	0.180148	0.472915	4.89552	1.43312	5.40869	0.678355	12.2385	6.05093	0	0	0	3.05922	1.16592	0.941633	0.597891	1.12697	1.43908	0	0	0	0	0	0	0	0	0
Bacteria	Actinobacteria	Actinobacteria	Actinomycetales_3	Fodinicola	Fodinicola	0	0	0	0	0	0	0	0	0	0	0.0945274	0	0.00934143	0	0.0294667	0	0	0	0	0	0	0	0	0	0	0	0	0	0	0	0	0	0	0
					Fodinicola Total	0	0	0	0	0	0	0	0	0	0	0.0945274	0	0.00934143	0	0.0294667	0	0	0	0	0	0	0	0	0	0	0	0	0	0	0	0	0	0	0
				Fodinicola Total		0	0	0	0	0	0	0	0	0	0	0.0945274	0	0.00934143	0	0.0294667	0	0	0	0	0	0	0	0	0	0	0	0	0	0	0	0	0	0	0
Bacteria	Actinobacteria	Actinobacteria	Actinomycetales_3	Propionibacteriaceae	Jiangella	0	0	0	0	0	0	0	0	0	0	0.00497512	0	0	0	0.00982222	0	0	0	0	0	0	0	0.0108707	0	0	0	0	0	0	0	0	0	0	0
					Jiangella Total	0	0	0	0	0	0	0	0	0	0	0.00497512	0	0	0	0.00982222	0	0	0	0	0	0	0	0.0108707	0	0	0	0	0	0	0	0	0	0	0
				Propionibacteriaceae Total		0	0	0	0	0	0	0	0	0	0	0.00497512	0	0	0	0.00982222	0	0	0	0	0	0	0	0.0108707	0	0	0	0	0	0	0	0	0	0	0
Bacteria	Actinobacteria	Actinobacteria	Actinomycetales_3	Sporichthyaceae	Sporichthya	0	0	0	0	0	0	0	0	0.0180148	0	0.00995025	0	0.0280243	0	0.0294667	0.0304067	0	0	0	0	0	0	0	0	0	0	0	0	0	0	0	0	0	0
					Sporichthya Total	0	0	0	0	0	0	0	0	0.0180148	0	0.00995025	0	0.0280243	0	0.0294667	0.0304067	0	0	0	0	0	0	0	0	0	0	0	0	0	0	0	0	0	0
				Sporichthyaceae Total		0	0	0	0	0	0	0	0	0.0180148	0	0.00995025	0	0.0280243	0	0.0294667	0.0304067	0	0	0	0	0	0	0	0	0	0	0	0	0	0	0	0	0	0
Bacteria	Actinobacteria	Actinobacteria	Actinomycetales_3	unclassified	unclassified	0	0	0	0	0	0	0	0	0	0	0	0.0265393	0	0	0	0	0	0	0	0	0	0	0	0	0	0	0	0	0	0	0	0	0	0
					unclassified Total	0	0	0	0	0	0	0	0	0	0	0	0.0265393	0	0	0	0	0	0	0	0	0	0	0	0	0	0	0	0	0	0	0	0	0	0
				unclassified Total		0	0	0	0	0	0	0	0	0	0	0	0.0265393	0	0	0	0	0	0	0	0	0	0	0	0	0	0	0	0	0	0	0	0	0	0
			Actinomycetales_3 Total			0	0	0	0	0	0	0	0	0.0180148	0	0.109453	0.0265393	0.0373657	0	0.0687555	0.0304067	0	0	0	0	0	0	0.0108707	0	0	0	0	0	0	0	0	0	0	0
Bacteria	Actinobacteria	Actinobacteria	Actinomycetales_4	Micromonosporaceae	Actinocatenispora	0	0	0	0	0	0	0	0	0	0	0.0447761	0	0	0	0.00982222	0	0	0	0	0	0	0	0	0	0	0	0	0	0	0	0	0	0	0
					Actinocatenispora Total	0	0	0	0	0	0	0	0	0	0	0.0447761	0	0	0	0.00982222	0	0	0	0	0	0	0	0	0	0	0	0	0	0	0	0	0	0	0
Bacteria	Actinobacteria	Actinobacteria	Actinomycetales_4	Micromonosporaceae	Actinoplanes_1	0	0	0	0.0234824	0	0	0	0	0	0	0	0	0	0	0.0491111	0.0380084	0	0	0	0.032684	0.0672646	0.0431282	0	0	0.0258131	0	0	0	0	0	0	0	0	0
					Actinoplanes_1 Total	0	0	0	0.0234824	0	0	0	0	0	0	0	0	0	0	0.0491111	0.0380084	0	0	0	0.032684	0.0672646	0.0431282	0	0	0.0258131	0	0	0	0	0	0	0	0	0
Bacteria	Actinobacteria	Actinobacteria	Actinomycetales_4	Micromonosporaceae	Actinoplanes_2	0	0	0	0	0	0	0	0	0	0	0	0.0398089	0.0186829	0.0208725	0.157155	0.00760167	0	0	0	0	0	0	0	0	0.0193598	0	0	0	0	0	0	0	0	0
					Actinoplanes_2 Total	0	0	0	0	0	0	0	0	0	0	0	0.0398089	0.0186829	0.0208725	0.157155	0.00760167	0	0	0	0	0	0	0	0	0.0193598	0	0	0	0	0	0	0	0	0
Bacteria	Actinobacteria	Actinobacteria	Actinomycetales_4	Micromonosporaceae	Actinoplanes_3	0	0	0	0	0	0	0	0	0	0	0	0	0	0	0.0196444	0.00760167	0	0	0	0.0261472	0	0.00718804	0.0108707	0	0	0	0	0	0	0	0	0	0	0
					Actinoplanes_3 Total	0	0	0	0	0	0	0	0	0	0	0	0	0	0	0.0196444	0.00760167	0	0	0	0.0261472	0	0.00718804	0.0108707	0	0	0	0	0	0	0	0	0	0	0
Bacteria	Actinobacteria	Actinobacteria	Actinomycetales_4	Micromonosporaceae	Actinoplanes_4	0	0	0	0	0	0	0.0149254	0	0	0	0	0	0	0	0.0196444	0.380084	0	0	0	0.0130736	0.0224215	0.0215641	0	0.00810767	0.00645328	0	0	0	0	0	0	0	0	0
					Actinoplanes_4 Total	0	0	0	0	0	0	0.0149254	0	0	0	0	0	0	0	0.0196444	0.380084	0	0	0	0.0130736	0.0224215	0.0215641	0	0.00810767	0.00645328	0	0	0	0	0	0	0	0	0
Bacteria	Actinobacteria	Actinobacteria	Actinomycetales_4	Micromonosporaceae	Actinoplanes_5	0	0	0	0	0	0	0	0	0	0	0	0	0	0	0.00982222	0.00760167	0	0	0	0	0	0	0	0	0	0	0	0	0	0	0	0	0	0
					Actinoplanes_5 Total	0	0	0	0	0	0	0	0	0	0	0	0	0	0	0.00982222	0.00760167	0	0	0	0	0	0	0	0	0	0	0	0	0	0	0	0	0	0
Bacteria	Actinobacteria	Actinobacteria	Actinomycetales_4	Micromonosporaceae	Actinoplanes_6	0	0	0	0	0	0	0	0.0153398	0	0	0	0	0.00934143	0	0	0.0152033	0	0	0	0	0	0.0359402	0	0	0.00645328	0	0	0	0	0	0	0	0	0
					Actinoplanes_6 Total	0	0	0	0	0	0	0	0.0153398	0	0	0	0	0.00934143	0	0	0.0152033	0	0	0	0	0	0.0359402	0	0	0.00645328	0	0	0	0	0	0	0	0	0
Bacteria	Actinobacteria	Actinobacteria	Actinomycetales_4	Micromonosporaceae	Actinoplanes_auranticolor	0	0	0	0	0	0	0	0	0	0	0	0	0	0	0	0.00760167	0	0	0	0	0	0	0.0108707	0.024323	0	0	0	0	0	0	0	0	0	0
					Actinoplanes_auranticolor Total	0	0	0	0	0	0	0	0	0	0	0	0	0	0	0	0.00760167	0	0	0	0	0	0	0.0108707	0.024323	0	0	0	0	0	0	0	0	0	0
Bacteria	Actinobacteria	Actinobacteria	Actinomycetales_4	Micromonosporaceae	Actinoplanes_sp._IFO_14428	0	0	0	0	0	0	0	0	0	0	0	0	0.00934143	0	0	0	0	0	0	0.0130736	0	0.00718804	0	0	0	0	0	0	0	0	0	0	0	0
					Actinoplanes_sp._IFO_14428 Total	0	0	0	0	0	0	0	0	0	0	0	0	0.00934143	0	0	0	0	0	0	0.0130736	0	0.00718804	0	0	0	0	0	0	0	0	0	0	0	0
Bacteria	Actinobacteria	Actinobacteria	Actinomycetales_4	Micromonosporaceae	Asanoa	0	0	0	0	0	0	0	0	0	0	0.0895522	0	0.102756	0	0.0687555	0.205245	0	0	0	0	0	0	0.0108707	0.0162153	0.0258131	0	0	0	0	0	0	0	0	0
					Asanoa Total	0	0	0	0	0	0	0	0	0	0	0.0895522	0	0.102756	0	0.0687555	0.205245	0	0	0	0	0	0	0.0108707	0.0162153	0.0258131	0	0	0	0	0	0	0	0	0
Bacteria	Actinobacteria	Actinobacteria	Actinomycetales_4	Micromonosporaceae	Catellatospora_bangladeshensis	0	0	0	0	0.0235905	0	0	0	0	0	0	0	0	0.0104362	0	0.022805	0	0	0	0	0	0.00718804	0.0217415	0.00810767	0	0	0	0	0	0	0	0	0	0
					Catellatospora_bangladeshensis Total	0	0	0	0	0.0235905	0	0	0	0	0	0	0	0	0.0104362	0	0.022805	0	0	0	0	0	0.00718804	0.0217415	0.00810767	0	0	0	0	0	0	0	0	0	0
Bacteria	Actinobacteria	Actinobacteria	Actinomycetales_4	Micromonosporaceae	Catellatospora_chokoriensis	0	0	0	0	0	0	0	0	0	0	0	0	0.00934143	0	0	0	0	0	0	0	0	0	0	0.00810767	0.00645328	0	0	0	0	0	0	0	0	0
					Catellatospora_chokoriensis Total	0	0	0	0	0	0	0	0	0	0	0	0	0.00934143	0	0	0	0	0	0	0	0	0	0	0.00810767	0.00645328	0	0	0	0	0	0	0	0	0
Bacteria	Actinobacteria	Actinobacteria	Actinomycetales_4	Micromonosporaceae	Catellatospora_citrea	0	0	0	0	0	0	0	0	0	0	0	0	0.00934143	0	0.00982222	0	0	0	0	0	0	0.00718804	0	0.00810767	0	0	0	0	0	0	0	0	0	0
					Catellatospora_citrea Total	0	0	0	0	0	0	0	0	0	0	0	0	0.00934143	0	0.00982222	0	0	0	0	0	0	0.00718804	0	0.00810767	0	0	0	0	0	0	0	0	0	0
Bacteria	Actinobacteria	Actinobacteria	Actinomycetales_4	Micromonosporaceae	Catelliglobosispora	0	0	0	0	0	0	0	0	0	0	0	0	0.0280243	0.0104362	0.0294667	0.129228	0	0	0	0	0.0224215	0	0	0.00810767	0	0	0	0	0	0	0	0	0	0
					Catelliglobosispora Total	0	0	0	0	0	0	0	0	0	0	0	0	0.0280243	0.0104362	0.0294667	0.129228	0	0	0	0	0.0224215	0	0	0.00810767	0	0	0	0	0	0	0	0	0	0
Bacteria	Actinobacteria	Actinobacteria	Actinomycetales_4	Micromonosporaceae	Catenuloplanes	0	0	0	0	0	0	0	0	0	0	0	0	0.00934143	0	0	0	0	0	0	0	0	0.00718804	0	0	0	0	0	0	0	0	0	0	0	0
					Catenuloplanes Total	0	0	0	0	0	0	0	0	0	0	0	0	0.00934143	0	0	0	0	0	0	0	0	0.00718804	0	0	0	0	0	0	0	0	0	0	0	0
Bacteria	Actinobacteria	Actinobacteria	Actinomycetales_4	Micromonosporaceae	Couchioplanes_caeruleus_subsp	0	0	0	0	0	0	0	0	0	0	0	0	0	0	0	0	0	0	0	0	0	0	0	0	0	0	0	0	0	0	0	0	0	0
					Couchioplanes_caeruleus_subsp Total	0	0	0	0	0	0	0	0	0	0	0	0	0	0	0	0	0	0	0	0	0	0	0	0	0	0	0	0	0	0	0	0	0	0
Bacteria	Actinobacteria	Actinobacteria	Actinomycetales_4	Micromonosporaceae	Dactylosporangium	0	0	0	0	0	0	0	0	0	0	0.169154	0.0265393	0.0934143	0	0.235733	0.159635	0	0	0	0.0392208	0.0224215	0.0215641	0	0.0162153	0.0193598	0	0	0	0	0	0	0	0	0
					Dactylosporangium Total	0	0	0	0	0	0	0	0	0	0	0.169154	0.0265393	0.0934143	0	0.235733	0.159635	0	0	0	0.0392208	0.0224215	0.0215641	0	0.0162153	0.0193598	0	0	0	0	0	0	0	0	0
Bacteria	Actinobacteria	Actinobacteria	Actinomycetales_4	Micromonosporaceae	Hamadaea	0	0	0	0	0	0	0	0	0	0	0.0248756	0	0.0186829	0	0.0491111	0	0	0	0	0	0	0	0	0	0	0	0	0	0	0	0	0	0	0
					Hamadaea Total	0	0	0	0	0	0	0	0	0	0	0.0248756	0	0.0186829	0	0.0491111	0	0	0	0	0	0	0	0	0	0	0	0	0	0	0	0	0	0	0
Bacteria	Actinobacteria	Actinobacteria	Actinomycetales_4	Micromonosporaceae	Krasilnikovia	0	0	0	0	0	0	0	0	0	0	0.0199005	0	0.00934143	0	0.383066	0.04561	0	0	0	0.0130736	0	0	0	0	0.00645328	0	0	0	0	0	0	0	0	0
					Krasilnikovia Total	0	0	0	0	0	0	0	0	0	0	0.0199005	0	0.00934143	0	0.383066	0.04561	0	0	0	0.0130736	0	0	0	0	0.00645328	0	0	0	0	0	0	0	0	0
Bacteria	Actinobacteria	Actinobacteria	Actinomycetales_4	Micromonosporaceae	Luedemannella	0	0	0	0	0	0	0	0	0	0	0.0199005	0	0	0	0.0294667	0	0	0	0	0.0065368	0	0	0	0	0	0	0	0	0	0	0	0	0	0
					Luedemannella Total	0	0	0	0	0	0	0	0	0	0	0.0199005	0	0	0	0.0294667	0	0	0	0	0.0065368	0	0	0	0	0	0	0	0	0	0	0	0	0	0
Bacteria	Actinobacteria	Actinobacteria	Actinomycetales_4	Micromonosporaceae	Micromonospora_1	0	0	0	0.0117412	0	0	0.0298507	0	0	0	0.00497512	0	0.0840729	0.0417449	0.0884	0.190042	0	0	0	0.032684	0.0672646	0.0143761	0.108707	0.0567537	0.0903459	0	0	0	0	0	0	0	0	0
					Micromonospora_1 Total	0	0	0	0.0117412	0	0	0.0298507	0	0	0	0.00497512	0	0.0840729	0.0417449	0.0884	0.190042	0	0	0	0.032684	0.0672646	0.0143761	0.108707	0.0567537	0.0903459	0	0	0	0	0	0	0	0	0
Bacteria	Actinobacteria	Actinobacteria	Actinomycetales_4	Micromonosporaceae	Micromonospora_4	0	0	0	0	0	0	0	0	0	0	0.0597015	0	0.0186829	0	0	0.114025	0	0	0	0.0065368	0	0	0	0	0	0	0	0	0	0	0	0	0	0
					Micromonospora_4 Total	0	0	0	0	0	0	0	0	0	0	0.0597015	0	0.0186829	0	0	0.114025	0	0	0	0.0065368	0	0	0	0	0	0	0	0	0	0	0	0	0	0
Bacteria	Actinobacteria	Actinobacteria	Actinomycetales_4	Micromonosporaceae	Micromonospora_5	0	0	0	0	0	0	0	0	0	0	0	0	0	0	0.0294667	0.00760167	0	0	0	0.0065368	0	0	0	0	0	0	0	0	0	0	0	0	0	0
					Micromonospora_5 Total	0	0	0	0	0	0	0	0	0	0	0	0	0	0	0.0294667	0.00760167	0	0	0	0.0065368	0	0	0	0	0	0	0	0	0	0	0	0	0	0
Bacteria	Actinobacteria	Actinobacteria	Actinomycetales_4	Micromonosporaceae	Micromonospora_6	0	0	0	0	0	0	0	0	0	0	0	0	0	0	0	0	0	0	0	0.0130736	0	0	0	0	0	0	0	0	0	0	0	0	0	0
					Micromonospora_6 Total	0	0	0	0	0	0	0	0	0	0	0	0	0	0	0	0	0	0	0	0.0130736	0	0	0	0	0	0	0	0	0	0	0	0	0	0
Bacteria	Actinobacteria	Actinobacteria	Actinomycetales_4	Micromonosporaceae	Micromonospora_7	0	0	0	0	0	0	0	0	0	0	0.0248756	0	0.0280243	0.0104362	0.0785777	0	0	0	0	0	0	0.00718804	0.0326122	0.024323	0.00645328	0	0	0	0	0	0	0	0	0
					Micromonospora_7 Total	0	0	0	0	0	0	0	0	0	0	0.0248756	0	0.0280243	0.0104362	0.0785777	0	0	0	0	0	0	0.00718804	0.0326122	0.024323	0.00645328	0	0	0	0	0	0	0	0	0
Bacteria	Actinobacteria	Actinobacteria	Actinomycetales_4	Micromonosporaceae	Micromonospora_8	0	0	0	0	0	0	0	0	0	0	0	0	0	0	0.0785777	0.00760167	0	0	0	0.0065368	0	0	0.0652245	0.0162153	0	0	0	0	0	0	0	0	0	0
					Micromonospora_8 Total	0	0	0	0	0	0	0	0	0	0	0	0	0	0	0.0785777	0.00760167	0	0	0	0.0065368	0	0	0.0652245	0.0162153	0	0	0	0	0	0	0	0	0	0
Bacteria	Actinobacteria	Actinobacteria	Actinomycetales_4	Micromonosporaceae	Micromonospora_9	0	0	0	0	0	0	0	0	0	0	0.00497512	0	0.00934143	0	0.0294667	0.00760167	0	0	0	0.0130736	0	0.00718804	0	0.00810767	0.00645328	0	0	0	0	0	0	0	0	0
					Micromonospora_9 Total	0	0	0	0	0	0	0	0	0	0	0.00497512	0	0.00934143	0	0.0294667	0.00760167	0	0	0	0.0130736	0	0.00718804	0	0.00810767	0.00645328	0	0	0	0	0	0	0	0	0
Bacteria	Actinobacteria	Actinobacteria	Actinomycetales_4	Micromonosporaceae	Micromonosporaceae_bacteria_a	0	0	0	0	0	0	0	0	0	0	0.482587	0.0398089	0.0747314	0.0417449	0.0294667	0.18244	0	0	0	0.0457576	0	0.0143761	0.0108707	0	0	0	0	0	0	0	0	0	0	0
					Micromonosporaceae_bacteria_a Total	0	0	0	0	0	0	0	0	0	0	0.482587	0.0398089	0.0747314	0.0417449	0.0294667	0.18244	0	0	0	0.0457576	0	0.0143761	0.0108707	0	0	0	0	0	0	0	0	0	0	0
Bacteria	Actinobacteria	Actinobacteria	Actinomycetales_4	Micromonosporaceae	Micromonospora_chaiyaphumensis	0	0	0	0	0	0	0	0	0	0	0	0	0.00934143	0	0	0	0	0	0	0	0	0	0	0	0	0	0	0	0	0	0	0	0	0
					Micromonospora_chaiyaphumensis Total	0	0	0	0	0	0	0	0	0	0	0	0	0.00934143	0	0	0	0	0	0	0	0	0	0	0	0	0	0	0	0	0	0	0	0	0
Bacteria	Actinobacteria	Actinobacteria	Actinomycetales_4	Micromonosporaceae	Planosporangium	0	0	0	0	0	0	0	0	0	0	0.0248756	0.0265393	0.0840729	0	0.196444	0	0	0	0	0	0	0	0	0	0	0	0	0	0	0	0	0	0	0
					Planosporangium Total	0	0	0	0	0	0	0	0	0	0	0.0248756	0.0265393	0.0840729	0	0.196444	0	0	0	0	0	0	0	0	0	0	0	0	0	0	0	0	0	0	0
Bacteria	Actinobacteria	Actinobacteria	Actinomycetales_4	Micromonosporaceae	Polymorphospora	0	0	0	0	0	0	0	0	0	0	0.0845771	0	0.0280243	0.0208725	0.00982222	0.0988217	0	0	0	0	0.0224215	0	0.0217415	0.00810767	0.00645328	0	0	0	0	0	0	0	0	0
					Polymorphospora Total	0	0	0	0	0	0	0	0	0	0	0.0845771	0	0.0280243	0.0208725	0.00982222	0.0988217	0	0	0	0	0.0224215	0	0.0217415	0.00810767	0.00645328	0	0	0	0	0	0	0	0	0
Bacteria	Actinobacteria	Actinobacteria	Actinomycetales_4	Micromonosporaceae	unclassified	0	0	0	0.176118	0.117952	0	0.0597015	0	0.0180148	0.0286615	1.96517	0.212314	1.42924	0.125235	5.10755	2.95705	0	0	0	0.882468	0.112108	0.460035	0.847918	0.656721	0.80666	0	0	0	0	0	0	0	0	0
					unclassified Total	0	0	0	0.176118	0.117952	0	0.0597015	0	0.0180148	0.0286615	1.96517	0.212314	1.42924	0.125235	5.10755	2.95705	0	0	0	0.882468	0.112108	0.460035	0.847918	0.656721	0.80666	0	0	0	0	0	0	0	0	0
Bacteria	Actinobacteria	Actinobacteria	Actinomycetales_4	Micromonosporaceae	Verrucosispora	0	0	0	0	0	0	0	0	0	0	0	0	0	0	0	0.022805	0	0	0	0	0	0	0.0326122	0	0	0	0	0	0	0	0	0	0	0
					Verrucosispora Total	0	0	0	0	0	0	0	0	0	0	0	0	0	0	0	0.022805	0	0	0	0	0	0	0.0326122	0	0	0	0	0	0	0	0	0	0	0
Bacteria	Actinobacteria	Actinobacteria	Actinomycetales_4	Micromonosporaceae	Virgisporangium	0	0	0	0	0	0	0	0	0	0	0	0.0132696	0	0	0.00982222	0.144432	0	0	0	0	0	0	0	0	0	0	0	0	0	0	0	0	0	0
					Virgisporangium Total	0	0	0	0	0	0	0	0	0	0	0	0.0132696	0	0	0.00982222	0.144432	0	0	0	0	0	0	0	0	0	0	0	0	0	0	0	0	0	0
				Micromonosporaceae Total		0	0	0	0.211342	0.141543	0	0.104478	0.0153398	0.0180148	0.0286615	3.0199	0.35828	2.08314	0.281778	6.72822	4.75865	0	0	0	1.15048	0.336323	0.6613	1.17404	0.867521	1.03252	0	0	0	0	0	0	0	0	0
Bacteria	Actinobacteria	Actinobacteria	Actinomycetales_4	Streptosporangiaceae	Acrocarpaspora	0	0	0	0	0	0	0	0	0	0	0	0	0	0	0	0.0760167	0	0	0	0	0	0	0	0	0	0	0	0	0	0	0	0	0	0
					Acrocarpaspora Total	0	0	0	0	0	0	0	0	0	0	0	0	0	0	0	0.0760167	0	0	0	0	0	0	0	0	0	0	0	0	0	0	0	0	0	0
Bacteria	Actinobacteria	Actinobacteria	Actinomycetales_4	Streptosporangiaceae	Microbispora	0	0	0	0	0	0	0	0	0	0	0	0.0265393	0.0186829	0	0.0589333	0	0	0	0	0	0	0	0	0	0	0	0	0	0	0	0	0	0	0
					Microbispora Total	0	0	0	0	0	0	0	0	0	0	0	0.0265393	0.0186829	0	0.0589333	0	0	0	0	0	0	0	0	0	0	0	0	0	0	0	0	0	0	0
Bacteria	Actinobacteria	Actinobacteria	Actinomycetales_4	Streptosporangiaceae	Nonomuraea_1	0	0	0	0	0	0	0	0	0	0	0	0	0	0.0104362	0	0.0380084	0	0	0	0	0	0	0	0	0	0	0	0	0	0	0	0	0	0
					Nonomuraea_1 Total	0	0	0	0	0	0	0	0	0	0	0	0	0	0.0104362	0	0.0380084	0	0	0	0	0	0	0	0	0	0	0	0	0	0	0	0	0	0
Bacteria	Actinobacteria	Actinobacteria	Actinomycetales_4	Streptosporangiaceae	Nonomuraea_11	0	0	0	0	0	0	0	0	0	0	0	0.0132696	0.00934143	0	0	0	0	0	0	0	0	0	0	0	0	0	0	0	0	0	0	0	0	0
					Nonomuraea_11 Total	0	0	0	0	0	0	0	0	0	0	0	0.0132696	0.00934143	0	0	0	0	0	0	0	0	0	0	0	0	0	0	0	0	0	0	0	0	0
Bacteria	Actinobacteria	Actinobacteria	Actinomycetales_4	Streptosporangiaceae	Nonomuraea_9	0	0	0	0	0	0	0	0	0	0	0.0348259	0.0398089	0.00934143	0	0.206267	0.0988217	0	0	0	0.0065368	0	0.00718804	0.0108707	0	0.0258131	0	0	0	0	0	0	0	0	0
					Nonomuraea_9 Total	0	0	0	0	0	0	0	0	0	0	0.0348259	0.0398089	0.00934143	0	0.206267	0.0988217	0	0	0	0.0065368	0	0.00718804	0.0108707	0	0.0258131	0	0	0	0	0	0	0	0	0
Bacteria	Actinobacteria	Actinobacteria	Actinomycetales_4	Streptosporangiaceae	Nonomuraea_candida	0	0	0	0	0	0	0	0	0	0	0	0	0	0	0	0.00760167	0	0	0	0	0	0	0	0	0.0129066	0	0	0	0	0	0	0	0	0
					Nonomuraea_candida Total	0	0	0	0	0	0	0	0	0	0	0	0	0	0	0	0.00760167	0	0	0	0	0	0	0	0	0.0129066	0	0	0	0	0	0	0	0	0
Bacteria	Actinobacteria	Actinobacteria	Actinomycetales_4	Streptosporangiaceae	Planomonospora_2	0	0	0	0	0	0	0	0	0	0	0	0	0.00934143	0	0	0	0	0	0	0	0	0	0	0	0.00645328	0	0	0	0	0	0	0	0	0
					Planomonospora_2 Total	0	0	0	0	0	0	0	0	0	0	0	0	0.00934143	0	0	0	0	0	0	0	0	0	0	0	0.00645328	0	0	0	0	0	0	0	0	0
Bacteria	Actinobacteria	Actinobacteria	Actinomycetales_4	Streptosporangiaceae	Planotetraspora	0	0	0	0	0	0	0	0	0	0	0.114428	0.0265393	0.0186829	0	0.0589333	0.00760167	0	0	0	0	0	0	0	0	0.0322664	0	0	0	0	0	0	0	0	0
					Planotetraspora Total	0	0	0	0	0	0	0	0	0	0	0.114428	0.0265393	0.0186829	0	0.0589333	0.00760167	0	0	0	0	0	0	0	0	0.0322664	0	0	0	0	0	0	0	0	0
Bacteria	Actinobacteria	Actinobacteria	Actinomycetales_4	Streptosporangiaceae	Sphaerisporangium_2	0	0	0	0	0	0	0	0	0	0	0.00497512	0	0	0	0	0	0	0	0	0	0	0	0	0.00810767	0.00645328	0	0	0	0	0	0	0	0	0
					Sphaerisporangium_2 Total	0	0	0	0	0	0	0	0	0	0	0.00497512	0	0	0	0	0	0	0	0	0	0	0	0	0.00810767	0.00645328	0	0	0	0	0	0	0	0	0
Bacteria	Actinobacteria	Actinobacteria	Actinomycetales_4	Streptosporangiaceae	Sphaerisporangium_3	0	0	0	0	0	0	0	0	0	0	0	0.0398089	0.0560486	0	0.0294667	0	0	0	0	0	0	0	0	0	0.0193598	0	0	0	0	0	0	0	0	0
					Sphaerisporangium_3 Total	0	0	0	0	0	0	0	0	0	0	0	0.0398089	0.0560486	0	0.0294667	0	0	0	0	0	0	0	0	0	0.0193598	0	0	0	0	0	0	0	0	0
Bacteria	Actinobacteria	Actinobacteria	Actinomycetales_4	Streptosporangiaceae	Sphaerisporangium_4	0	0	0	0	0	0	0	0	0	0	0.039801	0.0132696	0.0934143	0	0	0	0	0	0	0.0130736	0	0	0.0108707	0	0.00645328	0	0	0	0	0	0	0	0	0
					Sphaerisporangium_4 Total	0	0	0	0	0	0	0	0	0	0	0.039801	0.0132696	0.0934143	0	0	0	0	0	0	0.0130736	0	0	0.0108707	0	0.00645328	0	0	0	0	0	0	0	0	0
Bacteria	Actinobacteria	Actinobacteria	Actinomycetales_4	Streptosporangiaceae	Sphaerisporangium_cinnabarinum	0	0	0	0	0	0	0	0	0	0	0.0199005	0	0.0934143	0	0	0.00760167	0	0	0	0.0065368	0	0.00718804	0	0.00810767	0.0387197	0	0	0	0	0	0	0	0	0
					Sphaerisporangium_cinnabarinum Total	0	0	0	0	0	0	0	0	0	0	0.0199005	0	0.0934143	0	0	0.00760167	0	0	0	0.0065368	0	0.00718804	0	0.00810767	0.0387197	0	0	0	0	0	0	0	0	0
Bacteria	Actinobacteria	Actinobacteria	Actinomycetales_4	Streptosporangiaceae	Streptosporangium	0	0	0	0	0	0	0	0	0	0	0.0248756	0.0265393	0.112097	0.0104362	0.0589333	0.144432	0	0	0	0.0196104	0	0	0	0	0.0322664	0	0	0	0	0	0	0	0	0
					Streptosporangium Total	0	0	0	0	0	0	0	0	0	0	0.0248756	0.0265393	0.112097	0.0104362	0.0589333	0.144432	0	0	0	0.0196104	0	0	0	0	0.0322664	0	0	0	0	0	0	0	0	0
Bacteria	Actinobacteria	Actinobacteria	Actinomycetales_4	Streptosporangiaceae	unclassified	0	0	0	0	0	0	0.0149254	0	0	0	0.40796	0.0663482	0.812704	0.0313087	0.324133	0.326872	0	0	0	0.0849784	0	0	0.043483	0.0162153	0.187145	0	0	0	0	0	0	0	0	0
					unclassified Total	0	0	0	0	0	0	0.0149254	0	0	0	0.40796	0.0663482	0.812704	0.0313087	0.324133	0.326872	0	0	0	0.0849784	0	0	0.043483	0.0162153	0.187145	0	0	0	0	0	0	0	0	0
				Streptosporangiaceae Total		0	0	0	0	0	0	0.0149254	0	0	0	0.646766	0.252123	1.23307	0.0521812	0.736666	0.706956	0	0	0	0.130736	0	0.0143761	0.0652245	0.0324307	0.367837	0	0	0	0	0	0	0	0	0
Bacteria	Actinobacteria	Actinobacteria	Actinomycetales_4	Thermomonosporaceae_2	Actinoallomurus	0	0	0	0	0	0	0	0	0	0	1.28358	0.557325	0.429706	0.114799	0.658089	0.418092	0	0	0	0.372598	0.112108	0.0718804	0.0108707	0.024323	0.109706	0	0	0	0	0	0	0	0	0
					Actinoallomurus Total	0	0	0	0	0	0	0	0	0	0	1.28358	0.557325	0.429706	0.114799	0.658089	0.418092	0	0	0	0.372598	0.112108	0.0718804	0.0108707	0.024323	0.109706	0	0	0	0	0	0	0	0	0
Bacteria	Actinobacteria	Actinobacteria	Actinomycetales_4	Thermomonosporaceae_2	Actinocorallia	0	0	0	0	0	0	0	0	0	0	0	0	0.00934143	0	0	0	0	0	0	0	0	0	0.0108707	0	0	0	0	0	0	0	0	0	0	0
					Actinocorallia Total	0	0	0	0	0	0	0	0	0	0	0	0	0.00934143	0	0	0	0	0	0	0	0	0	0.0108707	0	0	0	0	0	0	0	0	0	0	0
Bacteria	Actinobacteria	Actinobacteria	Actinomycetales_4	Thermomonosporaceae_2	Actinomadura_1	0	0	0	0	0	0	0	0	0	0	0	0	0	0	0.0687555	0	0	0	0	0	0	0	0	0	0	0	0	0	0	0	0	0	0	0
					Actinomadura_1 Total	0	0	0	0	0	0	0	0	0	0	0	0	0	0	0.0687555	0	0	0	0	0	0	0	0	0	0	0	0	0	0	0	0	0	0	0
Bacteria	Actinobacteria	Actinobacteria	Actinomycetales_4	Thermomonosporaceae_2	Actinomadura_10	0	0	0	0	0	0	0	0	0	0	0.0298507	0	0	0.0208725	0.0687555	0.0532117	0	0	0	0	0	0	0	0	0	0	0	0	0	0	0	0	0	0
					Actinomadura_10 Total	0	0	0	0	0	0	0	0	0	0	0.0298507	0	0	0.0208725	0.0687555	0.0532117	0	0	0	0	0	0	0	0	0	0	0	0	0	0	0	0	0	0
Bacteria	Actinobacteria	Actinobacteria	Actinomycetales_4	Thermomonosporaceae_2	Actinomadura_3	0	0	0	0	0	0.0141603	0	0	0	0	0.0447761	0	0	0	0	0	0	0	0	0	0	0	0	0	0	0	0	0	0	0	0	0	0	0
					Actinomadura_3 Total	0	0	0	0	0	0.0141603	0	0	0	0	0.0447761	0	0	0	0	0	0	0	0	0	0	0	0	0	0	0	0	0	0	0	0	0	0	0
Bacteria	Actinobacteria	Actinobacteria	Actinomycetales_4	Thermomonosporaceae_2	Actinomadura_4	0	0	0	0	0	0	0	0	0	0	0.00995025	0	0	0	0.00982222	0	0	0	0	0	0	0	0	0	0	0	0	0	0	0	0	0	0	0
					Actinomadura_4 Total	0	0	0	0	0	0	0	0	0	0	0.00995025	0	0	0	0.00982222	0	0	0	0	0	0	0	0	0	0	0	0	0	0	0	0	0	0	0
Bacteria	Actinobacteria	Actinobacteria	Actinomycetales_4	Thermomonosporaceae_2	Actinomadura_5	0	0	0	0	0	0	0	0	0	0	0	0	0.0186829	0	0.0589333	0	0	0	0	0	0	0	0	0	0	0	0	0	0	0	0	0	0	0
					Actinomadura_5 Total	0	0	0	0	0	0	0	0	0	0	0	0	0.0186829	0	0.0589333	0	0	0	0	0	0	0	0	0	0	0	0	0	0	0	0	0	0	0
Bacteria	Actinobacteria	Actinobacteria	Actinomycetales_4	Thermomonosporaceae_2	Actinomadura_6	0	0	0	0	0	0	0	0	0	0	0.00497512	0	0	0	0.0392889	0	0	0	0	0	0	0	0	0.00810767	0	0	0	0	0	0	0	0	0	0
					Actinomadura_6 Total	0	0	0	0	0	0	0	0	0	0	0.00497512	0	0	0	0.0392889	0	0	0	0	0	0	0	0	0.00810767	0	0	0	0	0	0	0	0	0	0
Bacteria	Actinobacteria	Actinobacteria	Actinomycetales_4	Thermomonosporaceae_2	Actinomadura_7	0	0	0	0	0	0	0	0	0	0	0.0298507	0	0	0	0.206267	0.0608134	0	0	0	0.0196104	0.0224215	0	0	0	0	0	0	0	0	0	0	0	0	0
					Actinomadura_7 Total	0	0	0	0	0	0	0	0	0	0	0.0298507	0	0	0	0.206267	0.0608134	0	0	0	0.0196104	0.0224215	0	0	0	0	0	0	0	0	0	0	0	0	0
Bacteria	Actinobacteria	Actinobacteria	Actinomycetales_4	Thermomonosporaceae_2	Actinomadura_8	0	0	0	0	0	0	0	0	0	0	0	0	0	0	0.00982222	0	0	0	0	0.0065368	0	0	0	0	0	0	0	0	0	0	0	0	0	0
					Actinomadura_8 Total	0	0	0	0	0	0	0	0	0	0	0	0	0	0	0.00982222	0	0	0	0	0.0065368	0	0	0	0	0	0	0	0	0	0	0	0	0	0
Bacteria	Actinobacteria	Actinobacteria	Actinomycetales_4	Thermomonosporaceae_2	Actinomadura_9	0	0	0	0	0	0	0	0	0	0	0.00497512	0	0	0	0	0	0	0	0	0	0	0	0	0	0	0	0	0	0	0	0	0	0	0
					Actinomadura_9 Total	0	0	0	0	0	0	0	0	0	0	0.00497512	0	0	0	0	0	0	0	0	0	0	0	0	0	0	0	0	0	0	0	0	0	0	0
Bacteria	Actinobacteria	Actinobacteria	Actinomycetales_4	Thermomonosporaceae_2	unclassified	0	0	0	0	0	0	0	0.0153398	0	0	1.60199	0.0928875	0.13078	0.0313087	1.37511	0.18244	0	0	0	0.065368	0.0224215	0.0143761	0.0652245	0.0162153	0.0387197	0	0	0	0	0	0	0	0	0
					unclassified Total	0	0	0	0	0	0	0	0.0153398	0	0	1.60199	0.0928875	0.13078	0.0313087	1.37511	0.18244	0	0	0	0.065368	0.0224215	0.0143761	0.0652245	0.0162153	0.0387197	0	0	0	0	0	0	0	0	0
				Thermomonosporaceae_2 Total		0	0	0	0	0	0.0141603	0	0.0153398	0	0	3.00995	0.650212	0.58851	0.16698	2.49484	0.714557	0	0	0	0.464113	0.156951	0.0862565	0.086966	0.048646	0.148425	0	0	0	0	0	0	0	0	0
Bacteria	Actinobacteria	Actinobacteria	Actinomycetales_4	unclassified	unclassified	0	0	0	0	0	0	0.0149254	0.0153398	0	0	1.55721	0.0663482	0.317609	0.0104362	0.412533	0.0836184	0	0	0	0.0522944	0	0	0.0108707	0.0162153	0.0193598	0	0	0	0	0	0	0	0	0
					unclassified Total	0	0	0	0	0	0	0.0149254	0.0153398	0	0	1.55721	0.0663482	0.317609	0.0104362	0.412533	0.0836184	0	0	0	0.0522944	0	0	0.0108707	0.0162153	0.0193598	0	0	0	0	0	0	0	0	0
				unclassified Total		0	0	0	0	0	0	0.0149254	0.0153398	0	0	1.55721	0.0663482	0.317609	0.0104362	0.412533	0.0836184	0	0	0	0.0522944	0	0	0.0108707	0.0162153	0.0193598	0	0	0	0	0	0	0	0	0
			Actinomycetales_4 Total			0	0	0	0.211342	0.141543	0.0141603	0.134328	0.0460193	0.0180148	0.0286615	8.23383	1.32696	4.22233	0.511375	10.3723	6.26378	0	0	0	1.79762	0.493274	0.761932	1.3371	0.964813	1.56815	0	0	0	0	0	0	0	0	0
Bacteria	Actinobacteria	Actinobacteria	Actinomycetales	Acidothermaceae	Acidothermus	0	0.261562	0	0	0.0235905	0	0.0149254	0.0306796	0.0180148	0	3.28358	0.0796178	0.289584	0.313087	2.48502	0.881794	0.170989	0.346696	0.179292	0.065368	0.112108	0.0359402	0.0108707	0.0162153	0.0193598	0.00439541	0.00374266	0	0.0154154	0	0.00777001	0.039116	0.00492078	0
					Acidothermus Total	0	0.261562	0	0	0.0235905	0	0.0149254	0.0306796	0.0180148	0	3.28358	0.0796178	0.289584	0.313087	2.48502	0.881794	0.170989	0.346696	0.179292	0.065368	0.112108	0.0359402	0.0108707	0.0162153	0.0193598	0.00439541	0.00374266	0	0.0154154	0	0.00777001	0.039116	0.00492078	0
				Acidothermaceae Total		0	0.261562	0	0	0.0235905	0	0.0149254	0.0306796	0.0180148	0	3.28358	0.0796178	0.289584	0.313087	2.48502	0.881794	0.170989	0.346696	0.179292	0.065368	0.112108	0.0359402	0.0108707	0.0162153	0.0193598	0.00439541	0.00374266	0	0.0154154	0	0.00777001	0.039116	0.00492078	0
Bacteria	Actinobacteria	Actinobacteria	Actinomycetales	Actinomycetaceae	Actinomyces_3	0	0	0	0	0	0	0	0	0	0	0.00497512	0	0	0	0	0.00760167	0	0	0	0	0	0	0	0	0	0	0	0	0	0	0	0	0	0
					Actinomyces_3 Total	0	0	0	0	0	0	0	0	0	0	0.00497512	0	0	0	0	0.00760167	0	0	0	0	0	0	0	0	0	0	0	0	0	0	0	0	0	0
				Actinomycetaceae Total		0	0	0	0	0	0	0	0	0	0	0.00497512	0	0	0	0	0.00760167	0	0	0	0	0	0	0	0	0	0	0	0	0	0	0	0	0	0
Bacteria	Actinobacteria	Actinobacteria	Actinomycetales	Actinospicaceae	Actinospica	0	0	0	0	0	0	0	0	0	0	0	0	0	0	0	0	0.0142491	0	0	0	0	0	0	0	0	0	0	0	0	0	0	0	0	0
					Actinospica Total	0	0	0	0	0	0	0	0	0	0	0	0	0	0	0	0	0.0142491	0	0	0	0	0	0	0	0	0	0	0	0	0	0	0	0	0
				Actinospicaceae Total		0	0	0	0	0	0	0	0	0	0	0	0	0	0	0	0	0.0142491	0	0	0	0	0	0	0	0	0	0	0	0	0	0	0	0	0
Bacteria	Actinobacteria	Actinobacteria	Actinomycetales	Actinosynnemataceae	Lechevalieria_1	0.00776277	0	0	0	0	0	0	0	0	0	0	0	0	0	0	0	0	0	0	0	0	0	0	0	0	0	0	0	0	0	0	0	0	0
					Lechevalieria_1 Total	0.00776277	0	0	0	0	0	0	0	0	0	0	0	0	0	0	0	0	0	0	0	0	0	0	0	0	0	0	0	0	0	0	0	0	0
				Actinosynnemataceae Total		0.00776277	0	0	0	0	0	0	0	0	0	0	0	0	0	0	0	0	0	0	0	0	0	0	0	0	0	0	0	0	0	0	0	0	0
Bacteria	Actinobacteria	Actinobacteria	Actinomycetales	Beutenbergiaceae	Salana	0	0	0	0.0117412	0	0	0.0298507	0	0	0	0	0	0	0	0	0	0	0	0	0	0	0.00718804	0	0	0	0	0	0	0	0	0	0	0	0
					Salana Total	0	0	0	0.0117412	0	0	0.0298507	0	0	0	0	0	0	0	0	0	0	0	0	0	0	0.00718804	0	0	0	0	0	0	0	0	0	0	0	0
				Beutenbergiaceae Total		0	0	0	0.0117412	0	0	0.0298507	0	0	0	0	0	0	0	0	0	0	0	0	0	0	0.00718804	0	0	0	0	0	0	0	0	0	0	0	0
Bacteria	Actinobacteria	Actinobacteria	Actinomycetales	Bogoriellaceae	Georgenia	0	0	0	0	0	0	0	0	0	0	0	0	0	0	0.0392889	0	0	0	0	0	0	0	0	0	0	0	0	0	0	0	0	0	0	0
					Georgenia Total	0	0	0	0	0	0	0	0	0	0	0	0	0	0	0.0392889	0	0	0	0	0	0	0	0	0	0	0	0	0	0	0	0	0	0	0
				Bogoriellaceae Total		0	0	0	0	0	0	0	0	0	0	0	0	0	0	0.0392889	0	0	0	0	0	0	0	0	0	0	0	0	0	0	0	0	0	0	0
Bacteria	Actinobacteria	Actinobacteria	Actinomycetales	Brevibacteriaceae	Brevibacterium	0	0	0	0	0	0	0	0	0	0	0	0	0	0	0	0.0152033	0	0	0	0	0	0	0	0	0	0	0	0	0	0	0	0	0	0
					Brevibacterium Total	0	0	0	0	0	0	0	0	0	0	0	0	0	0	0	0.0152033	0	0	0	0	0	0	0	0	0	0	0	0	0	0	0	0	0	0
				Brevibacteriaceae Total		0	0	0	0	0	0	0	0	0	0	0	0	0	0	0	0.0152033	0	0	0	0	0	0	0	0	0	0	0	0	0	0	0	0	0	0
Bacteria	Actinobacteria	Actinobacteria	Actinomycetales	Cellulomonadaceae	Actinotalea	0	0	0	0.0117412	0	0	0	0	0	0	0	0	0	0	0	0.0380084	0	0	0	0	0	0	0	0	0	0	0	0	0	0	0	0	0	0
					Actinotalea Total	0	0	0	0.0117412	0	0	0	0	0	0	0	0	0	0	0	0.0380084	0	0	0	0	0	0	0	0	0	0	0	0	0	0	0	0	0	0
Bacteria	Actinobacteria	Actinobacteria	Actinomycetales	Cellulomonadaceae	Cellulomonas_1	0	0	0	0.0234824	0	0	0	0	0.0360295	0	0.0348259	0	0	0	0.00982222	0.0304067	0	0	0	0.0065368	0	0.0359402	0.086966	0.129723	0.0387197	0	0.00374266	0	0	0	0.00777001	0	0.044287	0
					Cellulomonas_1 Total	0	0	0	0.0234824	0	0	0	0	0.0360295	0	0.0348259	0	0	0	0.00982222	0.0304067	0	0	0	0.0065368	0	0.0359402	0.086966	0.129723	0.0387197	0	0.00374266	0	0	0	0.00777001	0	0.044287	0
Bacteria	Actinobacteria	Actinobacteria	Actinomycetales	Cellulomonadaceae	Cellulomonas_2	0	0	0.0202061	0.0821886	0	0.0141603	0.19403	0	0	0	0	0	0.0186829	0	0	0.121627	0.0142491	0	0	0.0130736	0.0672646	0.0862565	0.0217415	0.072969	0.0903459	0.0483495	0.0336839	0	0.0154154	0	0.11655	0.0456353	0.0196831	0
					Cellulomonas_2 Total	0	0	0.0202061	0.0821886	0	0.0141603	0.19403	0	0	0	0	0	0.0186829	0	0	0.121627	0.0142491	0	0	0.0130736	0.0672646	0.0862565	0.0217415	0.072969	0.0903459	0.0483495	0.0336839	0	0.0154154	0	0.11655	0.0456353	0.0196831	0
Bacteria	Actinobacteria	Actinobacteria	Actinomycetales	Cellulomonadaceae	Oerskovia	0	0	0	0	0	0	0.0149254	0	0	0.0286615	0	0	0	0	0	0	0	0	0	0	0	0	0	0	0.0193598	0	0	0	0	0	0	0	0	0
					Oerskovia Total	0	0	0	0	0	0	0.0149254	0	0	0.0286615	0	0	0	0	0	0	0	0	0	0	0	0	0	0	0.0193598	0	0	0	0	0	0	0	0	0
Bacteria	Actinobacteria	Actinobacteria	Actinomycetales	Cellulomonadaceae	unclassified	0	0	0	0	0	0	0.0298507	0	0	0	0.00995025	0	0	0	0	0.0304067	0	0	0	0.0130736	0	0	0	0.048646	0.0129066	0	0.00374266	0	0	0	0.03885	0.0130387	0	0
					unclassified Total	0	0	0	0	0	0	0.0298507	0	0	0	0.00995025	0	0	0	0	0.0304067	0	0	0	0.0130736	0	0	0	0.048646	0.0129066	0	0.00374266	0	0	0	0.03885	0.0130387	0	0
				Cellulomonadaceae Total		0	0	0.0202061	0.117412	0	0.0141603	0.238806	0	0.0360295	0.0286615	0.0447761	0	0.0186829	0	0.00982222	0.220448	0.0142491	0	0	0.032684	0.0672646	0.122197	0.108707	0.251338	0.161332	0.0483495	0.0411692	0	0.0154154	0	0.16317	0.058674	0.0639701	0
Bacteria	Actinobacteria	Actinobacteria	Actinomycetales	Cellulosimicrobium_sp._137-9	unclassified	0	0	0	0	0	0	0	0	0	0	0	0	0	0	0	0	0	0	0	0	0	0	0	0.00810767	0	0	0	0	0	0	0	0	0	0
					unclassified Total	0	0	0	0	0	0	0	0	0	0	0	0	0	0	0	0	0	0	0	0	0	0	0	0.00810767	0	0	0	0	0	0	0	0	0	0
				Cellulosimicrobium_sp._137-9 Total		0	0	0	0	0	0	0	0	0	0	0	0	0	0	0	0	0	0	0	0	0	0	0	0.00810767	0	0	0	0	0	0	0	0	0	0
Bacteria	Actinobacteria	Actinobacteria	Actinomycetales	Cellulosimicrobium_sp_HY-12	unclassified	0	0	0	0	0	0	0	0	0	0	0	0	0	0	0	0	0	0	0	0	0	0	0	0	0	0.0351633	0.00748531	0	0	0	0.00777001	0.00651933	0	0
					unclassified Total	0	0	0	0	0	0	0	0	0	0	0	0	0	0	0	0	0	0	0	0	0	0	0	0	0	0.0351633	0.00748531	0	0	0	0.00777001	0.00651933	0	0
				Cellulosimicrobium_sp_HY-12 Total		0	0	0	0	0	0	0	0	0	0	0	0	0	0	0	0	0	0	0	0	0	0	0	0	0	0.0351633	0.00748531	0	0	0	0.00777001	0.00651933	0	0
Bacteria	Actinobacteria	Actinobacteria	Actinomycetales	Cellulosimicrobium_sp._HY-12	unclassified	0	0	0	0	0	0	0.0149254	0	0.0180148	0	0	0	0.0186829	0	0	0	0	0	0	0.0130736	0	0.00718804	0.043483	0.048646	0.0258131	0	0	0	0	0	0	0	0	0
					unclassified Total	0	0	0	0	0	0	0.0149254	0	0.0180148	0	0	0	0.0186829	0	0	0	0	0	0	0.0130736	0	0.00718804	0.043483	0.048646	0.0258131	0	0	0	0	0	0	0	0	0
				Cellulosimicrobium_sp._HY-12 Total		0	0	0	0	0	0	0.0149254	0	0.0180148	0	0	0	0.0186829	0	0	0	0	0	0	0.0130736	0	0.00718804	0.043483	0.048646	0.0258131	0	0	0	0	0	0	0	0	0
Bacteria	Actinobacteria	Actinobacteria	Actinomycetales	Corynebacteriaceae	Corynebacterium_1	0	0	0	0	0	0	0	0	0	0	0	0	0	0	0	0	0	0.0216685	0	0	0	0	0	0	0	0	0	0	0	0	0	0	0	0
					Corynebacterium_1 Total	0	0	0	0	0	0	0	0	0	0	0	0	0	0	0	0	0	0.0216685	0	0	0	0	0	0	0	0	0	0	0	0	0	0	0	0
Bacteria	Actinobacteria	Actinobacteria	Actinomycetales	Corynebacteriaceae	Turicella	0	0	0	0	0	0	0	0	0	0	0	0	0	0	0	0	0	0	0	0	0	0	0	0	0	0	0	0	0	0	0	0.00651933	0	0
					Turicella Total	0	0	0	0	0	0	0	0	0	0	0	0	0	0	0	0	0	0	0	0	0	0	0	0	0	0	0	0	0	0	0	0.00651933	0	0
Bacteria	Actinobacteria	Actinobacteria	Actinomycetales	Corynebacteriaceae	unclassified	0.00776277	0	0	0	0	0	0	0	0	0	0	0	0	0	0	0	0.0284981	0	0	0	0	0	0	0	0	0	0	0	0	0	0	0	0.00492078	0
					unclassified Total	0.00776277	0	0	0	0	0	0	0	0	0	0	0	0	0	0	0	0.0284981	0	0	0	0	0	0	0	0	0	0	0	0	0	0	0	0.00492078	0
Bacteria	Actinobacteria	Actinobacteria	Actinomycetales	Corynebacteriaceae	uncultured_1	6.95544	3.04363	20.4486	0	0	0	0	0	0	0	0	0	0	0	0	0	28.1134	29.9458	37.797	0	0	0	0	0	0	0.074722	0.119765	0.183587	0.0770772	0.0535619	0.22533	0.162983	0.0590493	0.125707
					uncultured_1 Total	6.95544	3.04363	20.4486	0	0	0	0	0	0	0	0	0	0	0	0	0	28.1134	29.9458	37.797	0	0	0	0	0	0	0.074722	0.119765	0.183587	0.0770772	0.0535619	0.22533	0.162983	0.0590493	0.125707
Bacteria	Actinobacteria	Actinobacteria	Actinomycetales	Corynebacteriaceae	uncultured_2	0.00776277	0	0	0	0	0	0	0	0	0	0	0	0	0	0	0	0	0	0	0	0	0	0	0	0	0	0	0	0	0	0	0	0	0
					uncultured_2 Total	0.00776277	0	0	0	0	0	0	0	0	0	0	0	0	0	0	0	0	0	0	0	0	0	0	0	0	0	0	0	0	0	0	0	0	0
				Corynebacteriaceae Total		6.97097	3.04363	20.4486	0	0	0	0	0	0	0	0	0	0	0	0	0	28.1419	29.9675	37.797	0	0	0	0	0	0	0.074722	0.119765	0.183587	0.0770772	0.0535619	0.22533	0.169503	0.0639701	0.125707
Bacteria	Actinobacteria	Actinobacteria	Actinomycetales	Cryptosporangiaceae	Cryptosporangium	0	0	0	0.0117412	0	0.0141603	0	0	0	0	0	0	0	0	0	0.0608134	0	0	0	0.065368	0	0.0287522	0	0.00810767	0.0258131	0.00439541	0.011228	0	0.0154154	0	0.00777001	0	0.00492078	0
					Cryptosporangium Total	0	0	0	0.0117412	0	0.0141603	0	0	0	0	0	0	0	0	0	0.0608134	0	0	0	0.065368	0	0.0287522	0	0.00810767	0.0258131	0.00439541	0.011228	0	0.0154154	0	0.00777001	0	0.00492078	0
				Cryptosporangiaceae Total		0	0	0	0.0117412	0	0.0141603	0	0	0	0	0	0	0	0	0	0.0608134	0	0	0	0.065368	0	0.0287522	0	0.00810767	0.0258131	0.00439541	0.011228	0	0.0154154	0	0.00777001	0	0.00492078	0
Bacteria	Actinobacteria	Actinobacteria	Actinomycetales	Dermabacteraceae	Brachybacterium	0	0	0	0	0	0	0.0149254	0	0	0	0	0	0	0	0	0	0	0	0	0	0	0	0	0	0	0	0	0	0	0	0.01554	0.00651933	0	0
					Brachybacterium Total	0	0	0	0	0	0	0.0149254	0	0	0	0	0	0	0	0	0	0	0	0	0	0	0	0	0	0	0	0	0	0	0	0.01554	0.00651933	0	0
				Dermabacteraceae Total		0	0	0	0	0	0	0.0149254	0	0	0	0	0	0	0	0	0	0	0	0	0	0	0	0	0	0	0	0	0	0	0	0.01554	0.00651933	0	0
Bacteria	Actinobacteria	Actinobacteria	Actinomycetales	Dermacoccaceae	Dermacoccus	0	0	0	0	0	0	0	0	0	0	0.00995025	0	0	0	0	0	0	0	0	0	0.0224215	0	0	0	0	0	0	0	0	0	0	0	0	0
					Dermacoccus Total	0	0	0	0	0	0	0	0	0	0	0.00995025	0	0	0	0	0	0	0	0	0	0.0224215	0	0	0	0	0	0	0	0	0	0	0	0	0
Bacteria	Actinobacteria	Actinobacteria	Actinomycetales	Dermacoccaceae	unclassified	0	0	0	0	0	0	0	0	0	0	0.00995025	0	0	0	0	0	0	0	0	0	0	0	0	0	0	0	0	0	0	0	0	0	0	0
					unclassified Total	0	0	0	0	0	0	0	0	0	0	0.00995025	0	0	0	0	0	0	0	0	0	0	0	0	0	0	0	0	0	0	0	0	0	0	0
				Dermacoccaceae Total		0	0	0	0	0	0	0	0	0	0	0.0199005	0	0	0	0	0	0	0	0	0	0.0224215	0	0	0	0	0	0	0	0	0	0	0	0	0
Bacteria	Actinobacteria	Actinobacteria	Actinomycetales	Dietziaceae	Dietzia	0	0.0118892	0	0	0	0	0	0	0	0	0	0	0	0	0	0	0	0	0	0	0	0	0	0	0	0	0	0	0	0	0	0	0.19191	0
					Dietzia Total	0	0.0118892	0	0	0	0	0	0	0	0	0	0	0	0	0	0	0	0	0	0	0	0	0	0	0	0	0	0	0	0	0	0	0.19191	0
				Dietziaceae Total		0	0.0118892	0	0	0	0	0	0	0	0	0	0	0	0	0	0	0	0	0	0	0	0	0	0	0	0	0	0	0	0	0	0	0.19191	0
Bacteria	Actinobacteria	Actinobacteria	Actinomycetales	Frankiaceae	Frankia	0.0465766	0	0	0.0352237	0.0235905	0	0.0149254	0.0153398	0.0720591	0	1.05473	0.119427	0.19617	0.146107	0.834889	0.0152033	0	0	0	0.215714	0.0896861	0.0215641	0.0108707	0.024323	0.0516262	0.0219771	0.00748531	0	0	0	0	0	0	0
					Frankia Total	0.0465766	0	0	0.0352237	0.0235905	0	0.0149254	0.0153398	0.0720591	0	1.05473	0.119427	0.19617	0.146107	0.834889	0.0152033	0	0	0	0.215714	0.0896861	0.0215641	0.0108707	0.024323	0.0516262	0.0219771	0.00748531	0	0	0	0	0	0	0
				Frankiaceae Total		0.0465766	0	0	0.0352237	0.0235905	0	0.0149254	0.0153398	0.0720591	0	1.05473	0.119427	0.19617	0.146107	0.834889	0.0152033	0	0	0	0.215714	0.0896861	0.0215641	0.0108707	0.024323	0.0516262	0.0219771	0.00748531	0	0	0	0	0	0	0
Bacteria	Actinobacteria	Actinobacteria	Actinomycetales	Geodermatophilaceae	Actinotelluria_sp_a	0	0	0	0	0	0	0	0	0	0	0	0	0	0	0	0	0	0	0	0.0065368	0	0.00718804	0.0108707	0	0.00645328	0	0.00374266	0	0	0	0	0	0	0
					Actinotelluria_sp_a Total	0	0	0	0	0	0	0	0	0	0	0	0	0	0	0	0	0	0	0	0.0065368	0	0.00718804	0.0108707	0	0.00645328	0	0.00374266	0	0	0	0	0	0	0
Bacteria	Actinobacteria	Actinobacteria	Actinomycetales	Geodermatophilaceae	Blastococcus_2	0	0	0	0	0	0	0.0447761	0	0	0	0.0248756	0	0.0840729	0.0104362	0.884	0.167237	0	0	0	0	0.0672646	0.0215641	0	0.024323	0.0193598	0	0	0	0	0	0	0	0	0
					Blastococcus_2 Total	0	0	0	0	0	0	0.0447761	0	0	0	0.0248756	0	0.0840729	0.0104362	0.884	0.167237	0	0	0	0	0.0672646	0.0215641	0	0.024323	0.0193598	0	0	0	0	0	0	0	0	0
Bacteria	Actinobacteria	Actinobacteria	Actinomycetales	Geodermatophilaceae	Blastococcus_3	0	0	0	0	0.0235905	0	0.0447761	0	0	0	0	0	0	0	0.0589333	0.0152033	0	0	0	0	0.044843	0.0143761	0	0	0.0580795	0	0	0	0	0	0	0	0	0
					Blastococcus_3 Total	0	0	0	0	0.0235905	0	0.0447761	0	0	0	0	0	0	0	0.0589333	0.0152033	0	0	0	0	0.044843	0.0143761	0	0	0.0580795	0	0	0	0	0	0	0	0	0
Bacteria	Actinobacteria	Actinobacteria	Actinomycetales	Geodermatophilaceae	Blastococcus_5	0	0	0	0	0	0	0	0	0	0	0.0348259	0	0	0.0208725	0.314311	0	0	0	0	0.0065368	0	0.00718804	0.0108707	0.024323	0.0645328	0	0	0	0	0	0	0.00651933	0	0
					Blastococcus_5 Total	0	0	0	0	0	0	0	0	0	0	0.0348259	0	0	0.0208725	0.314311	0	0	0	0	0.0065368	0	0.00718804	0.0108707	0.024323	0.0645328	0	0	0	0	0	0	0.00651933	0	0
Bacteria	Actinobacteria	Actinobacteria	Actinomycetales	Geodermatophilaceae	Blastococcus_jejuensis	0	0	0	0.0117412	0	0	0	0	0	0	0.00995025	0	0.0186829	0	0	0	0	0	0	0.0065368	0	0.00718804	0.0108707	0.00810767	0.0322664	0	0	0	0	0	0	0	0	0
					Blastococcus_jejuensis Total	0	0	0	0.0117412	0	0	0	0	0	0	0.00995025	0	0.0186829	0	0	0	0	0	0	0.0065368	0	0.00718804	0.0108707	0.00810767	0.0322664	0	0	0	0	0	0	0	0	0
Bacteria	Actinobacteria	Actinobacteria	Actinomycetales	Geodermatophilaceae	Blastococcus_saxobsidens	0	0	0	0	0	0	0	0	0	0	0.0149254	0	0	0	0.00982222	0.00760167	0	0	0	0	0	0.00718804	0	0	0	0	0	0	0	0	0.00777001	0	0	0
					Blastococcus_saxobsidens Total	0	0	0	0	0	0	0	0	0	0	0.0149254	0	0	0	0.00982222	0.00760167	0	0	0	0	0	0.00718804	0	0	0	0	0	0	0	0	0.00777001	0	0	0
Bacteria	Actinobacteria	Actinobacteria	Actinomycetales	Geodermatophilaceae	Geodermatophilus	0	0	0	0	0	0	0.0149254	0	0	0	0.0547264	0.0398089	0.0467071	0	0.550044	0.00760167	0	0	0	0.0065368	0	0	0	0.0162153	0.00645328	0	0	0	0	0	0	0	0	0
					Geodermatophilus Total	0	0	0	0	0	0	0.0149254	0	0	0	0.0547264	0.0398089	0.0467071	0	0.550044	0.00760167	0	0	0	0.0065368	0	0	0	0.0162153	0.00645328	0	0	0	0	0	0	0	0	0
Bacteria	Actinobacteria	Actinobacteria	Actinomycetales	Geodermatophilaceae	Modestobacter	0	0	0	0	0	0	0.0149254	0	0	0	0	0	0.0280243	0.0208725	0.245555	0.0532117	0	0	0	0.065368	0.134529	0.0575043	0.0108707	0.0324307	0.122612	0	0	0	0	0	0	0	0	0
					Modestobacter Total	0	0	0	0	0	0	0.0149254	0	0	0	0	0	0.0280243	0.0208725	0.245555	0.0532117	0	0	0	0.065368	0.134529	0.0575043	0.0108707	0.0324307	0.122612	0	0	0	0	0	0	0	0	0
Bacteria	Actinobacteria	Actinobacteria	Actinomycetales	Geodermatophilaceae	unclassified	0	0	0	0.0234824	0	0	0.0149254	0	0	0	0.119403	0.0132696	0.168146	0.0313087	0.461644	0.0380084	0	0	0	0.0588312	0	0.0143761	0	0.097292	0.0322664	0.0131862	0.00748531	0	0	0	0.01554	0	0	0
					unclassified Total	0	0	0	0.0234824	0	0	0.0149254	0	0	0	0.119403	0.0132696	0.168146	0.0313087	0.461644	0.0380084	0	0	0	0.0588312	0	0.0143761	0	0.097292	0.0322664	0.0131862	0.00748531	0	0	0	0.01554	0	0	0
				Geodermatophilaceae Total		0	0	0	0.0352237	0.0235905	0	0.134328	0	0	0	0.258706	0.0530786	0.345633	0.0834899	2.52431	0.288864	0	0	0	0.150346	0.246637	0.136573	0.043483	0.202692	0.342024	0.0131862	0.011228	0	0	0	0.02331	0.00651933	0	0
Bacteria	Actinobacteria	Actinobacteria	Actinomycetales	Glycomycetaceae	Glycomyces	0	0	0	0	0	0	0	0	0	0	0.00497512	0	0	0	0	0.0304067	0	0	0	0	0	0	0	0	0	0	0.00374266	0	0	0	0	0	0	0
					Glycomyces Total	0	0	0	0	0	0	0	0	0	0	0.00497512	0	0	0	0	0.0304067	0	0	0	0	0	0	0	0	0	0	0.00374266	0	0	0	0	0	0	0
				Glycomycetaceae Total		0	0	0	0	0	0	0	0	0	0	0.00497512	0	0	0	0	0.0304067	0	0	0	0	0	0	0	0	0	0	0.00374266	0	0	0	0	0	0	0
Bacteria	Actinobacteria	Actinobacteria	Actinomycetales	Intrasporangiaceae_1	Humihabitans	0	0	0	0	0	0	0	0	0	0	0.039801	0	0	0	0	0.0152033	0	0	0	0	0	0	0	0	0	0	0	0	0	0	0	0	0	0
					Humihabitans Total	0	0	0	0	0	0	0	0	0	0	0.039801	0	0	0	0	0.0152033	0	0	0	0	0	0	0	0	0	0	0	0	0	0	0	0	0	0
Bacteria	Actinobacteria	Actinobacteria	Actinomycetales	Intrasporangiaceae_1	Knoellia	0	0	0	0	0	0	0	0	0	0	0	0	0	0.0313087	0.0589333	0	0	0	0	0	0	0	0	0.00810767	0.0129066	0	0	0	0	0	0	0	0	0
					Knoellia Total	0	0	0	0	0	0	0	0	0	0	0	0	0	0.0313087	0.0589333	0	0	0	0	0	0	0	0	0.00810767	0.0129066	0	0	0	0	0	0	0	0	0
Bacteria	Actinobacteria	Actinobacteria	Actinomycetales	Intrasporangiaceae_1	Lapillicoccus	0	0	0	0	0	0	0	0	0	0	0.00995025	0	0.0373657	0.0208725	0.235733	0	0	0	0	0	0	0	0	0	0	0	0	0	0	0	0	0	0	0
					Lapillicoccus Total	0	0	0	0	0	0	0	0	0	0	0.00995025	0	0.0373657	0.0208725	0.235733	0	0	0	0	0	0	0	0	0	0	0	0	0	0	0	0	0	0	0
Bacteria	Actinobacteria	Actinobacteria	Actinomycetales	Intrasporangiaceae_1	Ornithinimicrobium	0	0	0	0.0117412	0	0	0	0	0	0	0	0	0	0	0	0	0	0	0	0	0.0224215	0	0	0	0	0	0	0	0	0	0	0	0	0
					Ornithinimicrobium Total	0	0	0	0.0117412	0	0	0	0	0	0	0	0	0	0	0	0	0	0	0	0	0.0224215	0	0	0	0	0	0	0	0	0	0	0	0	0
Bacteria	Actinobacteria	Actinobacteria	Actinomycetales	Intrasporangiaceae_1	Oryzihumus	0	0	0	0	0	0	0	0	0	0	0	0.0132696	0	0.0104362	0.147333	0	0	0	0	0	0	0	0	0	0	0	0	0	0	0	0	0	0	0
					Oryzihumus Total	0	0	0	0	0	0	0	0	0	0	0	0.0132696	0	0.0104362	0.147333	0	0	0	0	0	0	0	0	0	0	0	0	0	0	0	0	0	0	0
Bacteria	Actinobacteria	Actinobacteria	Actinomycetales	Intrasporangiaceae_1	Physiococcus	0	0	0	0	0	0	0	0	0	0	0.00497512	0	0	0	0.127689	0	0	0	0	0	0	0	0.0108707	0	0	0	0	0	0	0	0	0	0	0
					Physiococcus Total	0	0	0	0	0	0	0	0	0	0	0.00497512	0	0	0	0.127689	0	0	0	0	0	0	0	0.0108707	0	0	0	0	0	0	0	0	0	0	0
Bacteria	Actinobacteria	Actinobacteria	Actinomycetales	Intrasporangiaceae_1	Terrabacter	0	0	0	0	0	0	0	0	0	0	0.0547264	0	0.0280243	0.0313087	0.186622	0	0	0	0	0.0065368	0	0	0	0	0.0387197	0	0	0	0	0	0	0	0	0
					Terrabacter Total	0	0	0	0	0	0	0	0	0	0	0.0547264	0	0.0280243	0.0313087	0.186622	0	0	0	0	0.0065368	0	0	0	0	0.0387197	0	0	0	0	0	0	0	0	0
Bacteria	Actinobacteria	Actinobacteria	Actinomycetales	Intrasporangiaceae_1	Terrabacter_sp._ON10	0	0	0	0	0	0	0	0	0	0	0	0	0.00934143	0	0	0	0	0	0	0	0	0	0	0	0.0193598	0	0	0	0	0	0	0	0	0
					Terrabacter_sp._ON10 Total	0	0	0	0	0	0	0	0	0	0	0	0	0.00934143	0	0	0	0	0	0	0	0	0	0	0	0.0193598	0	0	0	0	0	0	0	0	0
Bacteria	Actinobacteria	Actinobacteria	Actinomycetales	Intrasporangiaceae_1	Terrabacter_tumescens	0	0	0	0	0	0	0	0	0	0	0	0	0	0	0.0294667	0	0	0	0	0	0	0	0	0	0	0	0	0	0	0	0	0	0	0
					Terrabacter_tumescens Total	0	0	0	0	0	0	0	0	0	0	0	0	0	0	0.0294667	0	0	0	0	0	0	0	0	0	0	0	0	0	0	0	0	0	0	0
Bacteria	Actinobacteria	Actinobacteria	Actinomycetales	Intrasporangiaceae_1	Terracoccus_sp_a	0	0	0	0	0	0	0	0	0	0	0.00497512	0	0.00934143	0.0104362	0.0294667	0	0	0	0	0	0	0	0	0	0	0	0	0	0	0	0	0	0	0
					Terracoccus_sp_a Total	0	0	0	0	0	0	0	0	0	0	0.00497512	0	0.00934143	0.0104362	0.0294667	0	0	0	0	0	0	0	0	0	0	0	0	0	0	0	0	0	0	0
Bacteria	Actinobacteria	Actinobacteria	Actinomycetales	Intrasporangiaceae_1	Tetrasphaera	0	0	0	0	0	0	0	0	0	0	0.00497512	0	0	0	0	0	0	0	0	0	0	0	0	0	0	0	0	0	0	0	0	0	0	0
					Tetrasphaera Total	0	0	0	0	0	0	0	0	0	0	0.00497512	0	0	0	0	0	0	0	0	0	0	0	0	0	0	0	0	0	0	0	0	0	0	0
Bacteria	Actinobacteria	Actinobacteria	Actinomycetales	Intrasporangiaceae_1	unclassified	0	0	0	0	0	0.0141603	0	0	0	0	0.0646766	0.0132696	0.0280243	0.0313087	0.235733	0.197643	0	0	0	0.0065368	0.0224215	0.00718804	0	0.00810767	0.0258131	0	0	0	0	0	0	0	0	0
					unclassified Total	0	0	0	0	0	0.0141603	0	0	0	0	0.0646766	0.0132696	0.0280243	0.0313087	0.235733	0.197643	0	0	0	0.0065368	0.0224215	0.00718804	0	0.00810767	0.0258131	0	0	0	0	0	0	0	0	0
				Intrasporangiaceae_1 Total		0	0	0	0.0117412	0	0.0141603	0	0	0	0	0.18408	0.0265393	0.112097	0.135671	1.05098	0.212847	0	0	0	0.0130736	0.044843	0.00718804	0.0108707	0.0162153	0.0967992	0	0	0	0	0	0	0	0	0
Bacteria	Actinobacteria	Actinobacteria	Actinomycetales	Intrasporangiaceae	Oryzihumus	0	0	0	0	0	0	0	0	0	0	0	0	0	0	0	0	0	0	0.0112057	0	0	0	0	0	0	0	0	0	0	0	0	0	0	0
					Oryzihumus Total	0	0	0	0	0	0	0	0	0	0	0	0	0	0	0	0	0	0	0.0112057	0	0	0	0	0	0	0	0	0	0	0	0	0	0	0
				Intrasporangiaceae Total		0	0	0	0	0	0	0	0	0	0	0	0	0	0	0	0	0	0	0.0112057	0	0	0	0	0	0	0	0	0	0	0	0	0	0	0
Bacteria	Actinobacteria	Actinobacteria	Actinomycetales	Kineosporiaceae	Kineococcus	0	0	0	0.0234824	0.0235905	0	0.0447761	0	0	0	0.0348259	0	0	0.0104362	0.00982222	0.36488	0	0	0	0.0457576	0.156951	0.0790684	0	0.024323	0.0838926	0.0131862	0.00374266	0	0	0	0	0.00651933	0	0
					Kineococcus Total	0	0	0	0.0234824	0.0235905	0	0.0447761	0	0	0	0.0348259	0	0	0.0104362	0.00982222	0.36488	0	0	0	0.0457576	0.156951	0.0790684	0	0.024323	0.0838926	0.0131862	0.00374266	0	0	0	0	0.00651933	0	0
Bacteria	Actinobacteria	Actinobacteria	Actinomycetales	Kineosporiaceae	Kineosporia	0	0	0	0.0117412	0	0	0	0	0	0.0143308	0	0	0.00934143	0	0.147333	0	0	0	0	0.098052	0	0.115009	0	0.00810767	0.0451729	0.0263725	0.0449119	0	0.0154154	0	0	0.00651933	0.00984155	0
					Kineosporia Total	0	0	0	0.0117412	0	0	0	0	0	0.0143308	0	0	0.00934143	0	0.147333	0	0	0	0	0.098052	0	0.115009	0	0.00810767	0.0451729	0.0263725	0.0449119	0	0.0154154	0	0	0.00651933	0.00984155	0
Bacteria	Actinobacteria	Actinobacteria	Actinomycetales	Kineosporiaceae	Quadrisphaera	0	0	0	0.0117412	0.0235905	0	0.0149254	0.0153398	0	0	0.079602	0.145966	0.0934143	0.0104362	0.785777	0.0760167	0	0	0	0.0196104	0.0672646	0.0287522	0.0108707	0.0324307	0.0645328	0	0	0	0	0	0	0.0130387	0	0
					Quadrisphaera Total	0	0	0	0.0117412	0.0235905	0	0.0149254	0.0153398	0	0	0.079602	0.145966	0.0934143	0.0104362	0.785777	0.0760167	0	0	0	0.0196104	0.0672646	0.0287522	0.0108707	0.0324307	0.0645328	0	0	0	0	0	0	0.0130387	0	0
Bacteria	Actinobacteria	Actinobacteria	Actinomycetales	Kineosporiaceae	unclassified	0	0	0	0	0	0	0	0	0	0	0	0	0	0	0.0982222	0.0608134	0	0	0	0.0130736	0.0224215	0.00718804	0	0.00810767	0.0193598	0	0.00374266	0	0	0	0	0	0.0147623	0
					unclassified Total	0	0	0	0	0	0	0	0	0	0	0	0	0	0	0.0982222	0.0608134	0	0	0	0.0130736	0.0224215	0.00718804	0	0.00810767	0.0193598	0	0.00374266	0	0	0	0	0	0.0147623	0
				Kineosporiaceae Total		0	0	0	0.0469649	0.0471809	0	0.0597015	0.0153398	0	0.0143308	0.114428	0.145966	0.102756	0.0208725	1.04116	0.50171	0	0	0	0.176494	0.246637	0.230017	0.0108707	0.072969	0.212958	0.0395587	0.0523972	0	0.0154154	0	0	0.0260773	0.0246039	0
Bacteria	Actinobacteria	Actinobacteria	Actinomycetales	Kribbia_dieselivorans	unclassified	0	0	0	0	0	0	0	0	0	0	0.0149254	0	0	0	0	0.114025	0	0	0	0	0	0	0	0	0.00645328	0	0	0	0	0	0	0	0	0
					unclassified Total	0	0	0	0	0	0	0	0	0	0	0.0149254	0	0	0	0	0.114025	0	0	0	0	0	0	0	0	0.00645328	0	0	0	0	0	0	0	0	0
				Kribbia_dieselivorans Total		0	0	0	0	0	0	0	0	0	0	0.0149254	0	0	0	0	0.114025	0	0	0	0	0	0	0	0	0.00645328	0	0	0	0	0	0	0	0	0
Bacteria	Actinobacteria	Actinobacteria	Actinomycetales	Microbacteriaceae	Agromyces_2	0	0	0	0.0117412	0	0	0	0	0	0	0	0	0	0	0.0491111	0	0	0	0	0	0.0224215	0	0	0	0	0	0	0	0	0	0	0	0	0
					Agromyces_2 Total	0	0	0	0.0117412	0	0	0	0	0	0	0	0	0	0	0.0491111	0	0	0	0	0	0.0224215	0	0	0	0	0	0	0	0	0	0	0	0	0
Bacteria	Actinobacteria	Actinobacteria	Actinomycetales	Microbacteriaceae	Antarctic_bacterium_R-9112	0	0	0	0	0	0	0	0	0	0	0	0	0.00934143	0	0	0.00760167	0	0	0	0.0130736	0	0.0143761	0	0	0.0322664	0.0483495	0.0149706	0	0	0	0	0	0	0
					Antarctic_bacterium_R-9112 Total	0	0	0	0	0	0	0	0	0	0	0	0	0.00934143	0	0	0.00760167	0	0	0	0.0130736	0	0.0143761	0	0	0.0322664	0.0483495	0.0149706	0	0	0	0	0	0	0
Bacteria	Actinobacteria	Actinobacteria	Actinomycetales	Microbacteriaceae	Cryobacterium_mesophilum	0	0	0	0	0	0	0	0	0	0	0	0	0	0	0	0	0	0	0	0	0	0	0	0.00810767	0	0	0	0	0	0	0	0	0	0
					Cryobacterium_mesophilum Total	0	0	0	0	0	0	0	0	0	0	0	0	0	0	0	0	0	0	0	0	0	0	0	0.00810767	0	0	0	0	0	0	0	0	0	0
Bacteria	Actinobacteria	Actinobacteria	Actinomycetales	Microbacteriaceae	Cryocola_sp_a	0	0	0	0	0	0	0	0	0	0	0	0	0	0	0	0	0	0	0	0	0	0	0	0	0.00645328	0	0	0	0	0	0	0	0	0
					Cryocola_sp_a Total	0	0	0	0	0	0	0	0	0	0	0	0	0	0	0	0	0	0	0	0	0	0	0	0	0.00645328	0	0	0	0	0	0	0	0	0
Bacteria	Actinobacteria	Actinobacteria	Actinomycetales	Microbacteriaceae	Curtobacterium	0	0	0	0.0587061	0	0.0424809	0.0597015	0	0	0	0.0149254	0	0.00934143	0.0104362	0	0.0152033	0	0	0	0.032684	0.112108	0.0287522	0	0	0.0387197	0	0	0	0	0	0	0	0	0
					Curtobacterium Total	0	0	0	0.0587061	0	0.0424809	0.0597015	0	0	0	0.0149254	0	0.00934143	0.0104362	0	0.0152033	0	0	0	0.032684	0.112108	0.0287522	0	0	0.0387197	0	0	0	0	0	0	0	0	0
Bacteria	Actinobacteria	Actinobacteria	Actinomycetales	Microbacteriaceae	Glaciibacter_superstes	0	0	0	0	0	0	0	0	0	0	0	0	0	0	0	0	0	0	0	0	0	0	0.0108707	0	0	0.00439541	0	0	0	0	0	0	0	0
					Glaciibacter_superstes Total	0	0	0	0	0	0	0	0	0	0	0	0	0	0	0	0	0	0	0	0	0	0	0.0108707	0	0	0.00439541	0	0	0	0	0	0	0	0
Bacteria	Actinobacteria	Actinobacteria	Actinomycetales	Microbacteriaceae	Humibacter_albus	0	0	0	0	0	0	0	0	0	0	0	0	0.252219	0	0	0	0	0	0	0	0	0	0	0	0	0	0	0	0	0	0	0	0	0
					Humibacter_albus Total	0	0	0	0	0	0	0	0	0	0	0	0	0.252219	0	0	0	0	0	0	0	0	0	0	0	0	0	0	0	0	0	0	0	0	0
Bacteria	Actinobacteria	Actinobacteria	Actinomycetales	Microbacteriaceae	Labedella_gwakjiensis	0.00776277	0	0	0	0	0	0	0	0	0	0.0149254	0	0.0186829	0	0	0.00760167	0	0	0	0.0915152	0	0.0287522	0.0652245	0.00810767	0.103252	0.0263725	0.00374266	0	0	0	0.00777001	0	0.00492078	0
					Labedella_gwakjiensis Total	0.00776277	0	0	0	0	0	0	0	0	0	0.0149254	0	0.0186829	0	0	0.00760167	0	0	0	0.0915152	0	0.0287522	0.0652245	0.00810767	0.103252	0.0263725	0.00374266	0	0	0	0.00777001	0	0.00492078	0
Bacteria	Actinobacteria	Actinobacteria	Actinomycetales	Microbacteriaceae	Leifsonia_1	0	0	0	0.0117412	0	0	0	0	0	0	0	0	0.0186829	0	0.0589333	0	0	0	0	0.0130736	0	0.0215641	0.0108707	0.00810767	0.0838926	0	0	0	0	0	0	0	0	0
					Leifsonia_1 Total	0	0	0	0.0117412	0	0	0	0	0	0	0	0	0.0186829	0	0.0589333	0	0	0	0	0.0130736	0	0.0215641	0.0108707	0.00810767	0.0838926	0	0	0	0	0	0	0	0	0
Bacteria	Actinobacteria	Actinobacteria	Actinomycetales	Microbacteriaceae	Leifsonia_3	0	0	0	0	0	0	0.0149254	0	0	0	0	0	0.00934143	0	0	0	0	0	0	0	0	0.0215641	0	0	0.00645328	0	0	0	0	0	0	0	0	0
					Leifsonia_3 Total	0	0	0	0	0	0	0.0149254	0	0	0	0	0	0.00934143	0	0	0	0	0	0	0	0	0.0215641	0	0	0.00645328	0	0	0	0	0	0	0	0	0
Bacteria	Actinobacteria	Actinobacteria	Actinomycetales	Microbacteriaceae	Leifsonia_7	0	0	0	0	0	0	0	0	0	0	0.00497512	0	0	0	0.0196444	0.00760167	0	0	0	0.0065368	0	0	0	0	0	0	0	0	0	0	0	0	0	0
					Leifsonia_7 Total	0	0	0	0	0	0	0	0	0	0	0.00497512	0	0	0	0.0196444	0.00760167	0	0	0	0.0065368	0	0	0	0	0	0	0	0	0	0	0	0	0	0
Bacteria	Actinobacteria	Actinobacteria	Actinomycetales	Microbacteriaceae	Leifsonia_antarctica	0	0	0	0	0	0	0	0	0	0	0	0	0	0	0	0	0	0	0	0	0	0	0	0	0	0	0.00374266	0	0	0	0	0.00651933	0	0
					Leifsonia_antarctica Total	0	0	0	0	0	0	0	0	0	0	0	0	0	0	0	0	0	0	0	0	0	0	0	0	0	0	0.00374266	0	0	0	0	0.00651933	0	0
Bacteria	Actinobacteria	Actinobacteria	Actinomycetales	Microbacteriaceae	Leucobacter	0	0	0	0	0	0	0	0	0	0	0	0	0	0	0	0	0	0	0	0	0	0	0	0.00810767	0	0	0	0	0	0	0	0	0	0
					Leucobacter Total	0	0	0	0	0	0	0	0	0	0	0	0	0	0	0	0	0	0	0	0	0	0	0	0.00810767	0	0	0	0	0	0	0	0	0	0
Bacteria	Actinobacteria	Actinobacteria	Actinomycetales	Microbacteriaceae	Microbacterium	0	0	0	0	0	0	0	0	0	0	0	0	0	0	0	0	0	0	0	0.0065368	0	0	0	0.0405383	0.0451729	0	0	0	0	0	0	0	0	0
					Microbacterium Total	0	0	0	0	0	0	0	0	0	0	0	0	0	0	0	0	0	0	0	0.0065368	0	0	0	0.0405383	0.0451729	0	0	0	0	0	0	0	0	0
Bacteria	Actinobacteria	Actinobacteria	Actinomycetales	Microbacteriaceae	Microcella	0	0	0	0.0117412	0	0	0	0	0	0	0	0	0	0	0	0	0	0	0	0	0	0	0	0	0	0	0	0	0	0	0	0	0	0
					Microcella Total	0	0	0	0.0117412	0	0	0	0	0	0	0	0	0	0	0	0	0	0	0	0	0	0	0	0	0	0	0	0	0	0	0	0	0	0
Bacteria	Actinobacteria	Actinobacteria	Actinomycetales	Microbacteriaceae	Mycetocola	0	0	0	0	0	0	0	0	0	0	0	0	0	0	0	0	0	0	0	0	0	0	0.0108707	0	0	0	0	0	0	0	0	0	0	0
					Mycetocola Total	0	0	0	0	0	0	0	0	0	0	0	0	0	0	0	0	0	0	0	0	0	0	0.0108707	0	0	0	0	0	0	0	0	0	0	0
Bacteria	Actinobacteria	Actinobacteria	Actinomycetales	Microbacteriaceae	Okibacterium	0	0	0	0	0	0	0	0	0	0	0	0	0	0	0	0	0	0	0	0.0065368	0	0	0	0	0	0	0	0	0	0	0	0	0	0
					Okibacterium Total	0	0	0	0	0	0	0	0	0	0	0	0	0	0	0	0	0	0	0	0.0065368	0	0	0	0	0	0	0	0	0	0	0	0	0	0
Bacteria	Actinobacteria	Actinobacteria	Actinomycetales	Microbacteriaceae	Pseudoclavibacter_1	0	0	0	0	0	0	0	0	0	0	0	0	0.00934143	0	0	0	0	0	0	0	0	0	0	0	0	0.00439541	0	0	0	0	0	0	0	0
					Pseudoclavibacter_1 Total	0	0	0	0	0	0	0	0	0	0	0	0	0.00934143	0	0	0	0	0	0	0	0	0	0	0	0	0.00439541	0	0	0	0	0	0	0	0
Bacteria	Actinobacteria	Actinobacteria	Actinomycetales	Microbacteriaceae	Rathayibacter	0	0	0	0	0	0	0.0149254	0	0	0	0	0	0	0	0	0.00760167	0	0	0	0	0	0	0.0108707	0	0	0	0	0	0	0	0	0	0	0
					Rathayibacter Total	0	0	0	0	0	0	0.0149254	0	0	0	0	0	0	0	0	0.00760167	0	0	0	0	0	0	0.0108707	0	0	0	0	0	0	0	0	0	0	0
Bacteria	Actinobacteria	Actinobacteria	Actinomycetales	Microbacteriaceae	Salinibacterium_1	0	0	0	0	0	0	0	0	0	0	0	0	0	0	0	0	0	0	0	0	0	0	0	0	0.00645328	0	0	0	0	0	0	0	0	0
					Salinibacterium_1 Total	0	0	0	0	0	0	0	0	0	0	0	0	0	0	0	0	0	0	0	0	0	0	0	0	0.00645328	0	0	0	0	0	0	0	0	0
Bacteria	Actinobacteria	Actinobacteria	Actinomycetales	Microbacteriaceae	Schumannella	0	0	0	0	0	0	0	0	0	0	0	0	0	0	0	0	0	0	0	0.0130736	0	0	0	0	0.00645328	0	0	0	0	0	0	0	0	0
					Schumannella Total	0	0	0	0	0	0	0	0	0	0	0	0	0	0	0	0	0	0	0	0.0130736	0	0	0	0	0.00645328	0	0	0	0	0	0	0	0	0
Bacteria	Actinobacteria	Actinobacteria	Actinomycetales	Microbacteriaceae	Subtercola	0	0	0	0	0	0	0	0	0	0	0	0	0	0	0	0	0	0	0	0	0	0.00718804	0	0	0	0	0	0	0	0	0	0	0	0
					Subtercola Total	0	0	0	0	0	0	0	0	0	0	0	0	0	0	0	0	0	0	0	0	0	0.00718804	0	0	0	0	0	0	0	0	0	0	0	0
Bacteria	Actinobacteria	Actinobacteria	Actinomycetales	Microbacteriaceae	unclassified	0.0232883	0	0	0.446166	0.117952	0.0424809	0.38806	0.0306796	0.0540443	0.057323	0.0845771	0	0.663241	0.0521812	0.294667	0.258457	0	0	0	1.58191	0.426009	0.395342	0.423959	0.875628	0.871193	0.615358	0.247015	0	0.0308309	0	0.22533	0.182541	0.0541285	0
					unclassified Total	0.0232883	0	0	0.446166	0.117952	0.0424809	0.38806	0.0306796	0.0540443	0.057323	0.0845771	0	0.663241	0.0521812	0.294667	0.258457	0	0	0	1.58191	0.426009	0.395342	0.423959	0.875628	0.871193	0.615358	0.247015	0	0.0308309	0	0.22533	0.182541	0.0541285	0
Bacteria	Actinobacteria	Actinobacteria	Actinomycetales	Microbacteriaceae	uncultured_1	0.00776277	0.0118892	0	0.258307	0	0.0283206	0.119403	0	0.0180148	0.0143308	0.0199005	0.0132696	0.140121	0.0104362	0.196444	0.022805	0	0	0	0.882468	0.201794	0.222829	0.108707	0.210799	0.380743	0.00879082	0	0	0.0154154	0	0	0.00651933	0.00492078	0
					uncultured_1 Total	0.00776277	0.0118892	0	0.258307	0	0.0283206	0.119403	0	0.0180148	0.0143308	0.0199005	0.0132696	0.140121	0.0104362	0.196444	0.022805	0	0	0	0.882468	0.201794	0.222829	0.108707	0.210799	0.380743	0.00879082	0	0	0.0154154	0	0	0.00651933	0.00492078	0
Bacteria	Actinobacteria	Actinobacteria	Actinomycetales	Microbacteriaceae	uncultured_2	0	0.0356676	0	0.0234824	0	0	0.0298507	0	0	0	0	0	0.00934143	0	0.00982222	0.0152033	0	0.0216685	0	0.065368	0.0672646	0.0359402	0.0217415	0.00810767	0.0129066	0.0483495	0.0261986	0	0.0462463	0	0.02331	0.00651933	0.00492078	0
					uncultured_2 Total	0	0.0356676	0	0.0234824	0	0	0.0298507	0	0	0	0	0	0.00934143	0	0.00982222	0.0152033	0	0.0216685	0	0.065368	0.0672646	0.0359402	0.0217415	0.00810767	0.0129066	0.0483495	0.0261986	0	0.0462463	0	0.02331	0.00651933	0.00492078	0
Bacteria	Actinobacteria	Actinobacteria	Actinomycetales	Microbacteriaceae	Yonghaparkia_alkaliphila	0	0	0	0	0	0	0	0	0	0	0	0	0	0	0	0	0	0	0	0	0	0	0	0	0.00645328	0	0	0	0	0	0	0	0	0
					Yonghaparkia_alkaliphila Total	0	0	0	0	0	0	0	0	0	0	0	0	0	0	0	0	0	0	0	0	0	0	0	0	0.00645328	0	0	0	0	0	0	0	0	0
				Microbacteriaceae Total		0.0388138	0.0475568	0	0.821886	0.117952	0.113282	0.626866	0.0306796	0.0720591	0.0716538	0.139303	0.0132696	1.13965	0.0730536	0.628622	0.342075	0	0.0216685	0	2.71277	0.829596	0.776308	0.663116	1.1675	1.60041	0.756011	0.29567	0	0.0924927	0	0.25641	0.202099	0.0688909	0
Bacteria	Actinobacteria	Actinobacteria	Actinomycetales	Micrococcaceae	Acaricomes_phytoseiuli	0	0	0	0	0	0	0	0	0	0	0	0	0	0	0	0	0	0	0	0	0	0	0	0.00810767	0	0	0	0	0	0	0	0	0	0
					Acaricomes_phytoseiuli Total	0	0	0	0	0	0	0	0	0	0	0	0	0	0	0	0	0	0	0	0	0	0	0	0.00810767	0	0	0	0	0	0	0	0	0	0
Bacteria	Actinobacteria	Actinobacteria	Actinomycetales	Micrococcaceae	Arhtrobacter_12	0	0	0	0	0	0	0	0	0	0	0	0	0	0	0	0	0	0	0	0	0	0	0	0	0.00645328	0	0	0	0	0	0	0	0.0295247	0
					Arhtrobacter_12 Total	0	0	0	0	0	0	0	0	0	0	0	0	0	0	0	0	0	0	0	0	0	0	0	0	0.00645328	0	0	0	0	0	0	0	0.0295247	0
Bacteria	Actinobacteria	Actinobacteria	Actinomycetales	Micrococcaceae	Arthrobacter_10	0	0	0	0	0	0	0	0	0	0	0.00497512	0	0	0	0	0	0	0	0	0	0	0	0	0	0	0	0	0	0	0	0	0	0	0
					Arthrobacter_10 Total	0	0	0	0	0	0	0	0	0	0	0.00497512	0	0	0	0	0	0	0	0	0	0	0	0	0	0	0	0	0	0	0	0	0	0	0
Bacteria	Actinobacteria	Actinobacteria	Actinomycetales	Micrococcaceae	Arthrobacter_11	0	0	0	0	0	0	0.0149254	0	0	0	0.00497512	0	0	0	0	0	0	0	0	0	0	0	0	0	0	0	0	0	0	0	0	0	0	0
					Arthrobacter_11 Total	0	0	0	0	0	0	0.0149254	0	0	0	0.00497512	0	0	0	0	0	0	0	0	0	0	0	0	0	0	0	0	0	0	0	0	0	0	0
Bacteria	Actinobacteria	Actinobacteria	Actinomycetales	Micrococcaceae	Arthrobacter_14	0	0	0	0	0	0	0	0	0	0	0	0	0	0	0.00982222	0	0	0	0	0	0	0	0	0	0	0	0	0	0	0	0	0	0	0
					Arthrobacter_14 Total	0	0	0	0	0	0	0	0	0	0	0	0	0	0	0.00982222	0	0	0	0	0	0	0	0	0	0	0	0	0	0	0	0	0	0	0
Bacteria	Actinobacteria	Actinobacteria	Actinomycetales	Micrococcaceae	Arthrobacter_15	0	0	0	0	0	0	0	0	0	0	0	0	0	0	0	0	0	0.0216685	0	0	0	0	0	0	0	0	0	0	0	0	0	0	0	0
					Arthrobacter_15 Total	0	0	0	0	0	0	0	0	0	0	0	0	0	0	0	0	0	0.0216685	0	0	0	0	0	0	0	0	0	0	0	0	0	0	0	0
Bacteria	Actinobacteria	Actinobacteria	Actinomycetales	Micrococcaceae	Arthrobacter_17	0	0	0	0	0	0	0	0	0	0	0.0298507	0.0265393	0.0560486	0	0.0196444	0.00760167	0	0	0	0	0	0	0	0	0.00645328	0	0	0	0	0	0	0	0	0
					Arthrobacter_17 Total	0	0	0	0	0	0	0	0	0	0	0.0298507	0.0265393	0.0560486	0	0.0196444	0.00760167	0	0	0	0	0	0	0	0	0.00645328	0	0	0	0	0	0	0	0	0
Bacteria	Actinobacteria	Actinobacteria	Actinomycetales	Micrococcaceae	Arthrobacter_18	0	0	0	0	0	0.0141603	0.0447761	0	0	0	0.0646766	0.0132696	0.0186829	0.0104362	0.0196444	0	0	0	0	0	0	0.0143761	0	0	0.0387197	0	0	0	0	0	0	0	0	0
					Arthrobacter_18 Total	0	0	0	0	0	0.0141603	0.0447761	0	0	0	0.0646766	0.0132696	0.0186829	0.0104362	0.0196444	0	0	0	0	0	0	0.0143761	0	0	0.0387197	0	0	0	0	0	0	0	0	0
Bacteria	Actinobacteria	Actinobacteria	Actinomycetales	Micrococcaceae	Arthrobacter_21	0	0	0	0.129153	0	0	0	0	0.0180148	0	0.00497512	0.0132696	0	0	0.0294667	0	0	0	0	0	0	0	0.0108707	0.121615	0.0838926	0	0	0	0	0	0	0.0456353	0.0738116	0
					Arthrobacter_21 Total	0	0	0	0.129153	0	0	0	0	0.0180148	0	0.00497512	0.0132696	0	0	0.0294667	0	0	0	0	0	0	0	0.0108707	0.121615	0.0838926	0	0	0	0	0	0	0.0456353	0.0738116	0
Bacteria	Actinobacteria	Actinobacteria	Actinomycetales	Micrococcaceae	Arthrobacter_6	0	0	0	0	0	0	0	0	0	0	0.00995025	0.0265393	0.00934143	0	0.304489	0	0	0	0	0	0	0.00718804	0	0	0	0	0	0	0	0	0	0	0	0
					Arthrobacter_6 Total	0	0	0	0	0	0	0	0	0	0	0.00995025	0.0265393	0.00934143	0	0.304489	0	0	0	0	0	0	0.00718804	0	0	0	0	0	0	0	0	0	0	0	0
Bacteria	Actinobacteria	Actinobacteria	Actinomycetales	Micrococcaceae	Arthrobacter_nasiphocae	0	0	0	0.0117412	0	0	0	0	0.0360295	0.0429923	0.00497512	0	0.0280243	0	0	0	0	0	0	0	0	0.0143761	0.043483	0.843198	0.0903459	0	0	0	0	0	0.01554	0.0325966	0.403504	0
					Arthrobacter_nasiphocae Total	0	0	0	0.0117412	0	0	0	0	0.0360295	0.0429923	0.00497512	0	0.0280243	0	0	0	0	0	0	0	0	0.0143761	0.043483	0.843198	0.0903459	0	0	0	0	0	0.01554	0.0325966	0.403504	0
Bacteria	Actinobacteria	Actinobacteria	Actinomycetales	Micrococcaceae	Arthrobacter_sulfonivorans	0	0	0	0	0	0	0	0	0	0	0.0149254	0	0.00934143	0	0	0.00760167	0	0.0216685	0	0	0	0	0	0	0	0	0	0	0	0	0	0	0	0
					Arthrobacter_sulfonivorans Total	0	0	0	0	0	0	0	0	0	0	0.0149254	0	0.00934143	0	0	0.00760167	0	0.0216685	0	0	0	0	0	0	0	0	0	0	0	0	0	0	0	0
Bacteria	Actinobacteria	Actinobacteria	Actinomycetales	Micrococcaceae	Citricoccus	0	0	0	0	0	0	0	0	0	0	0	0	0	0	0	0	0	0	0	0	0	0	0	0.00810767	0	0	0	0	0	0	0	0	0	0
					Citricoccus Total	0	0	0	0	0	0	0	0	0	0	0	0	0	0	0	0	0	0	0	0	0	0	0	0.00810767	0	0	0	0	0	0	0	0	0	0
Bacteria	Actinobacteria	Actinobacteria	Actinomycetales	Micrococcaceae	Kocuria_1	0	0	0	0.0117412	0	0	0	0	0	0	0	0	0	0	0	0	0	0	0	0	0	0	0	0	0	0	0	0	0	0	0	0	0	0
					Kocuria_1 Total	0	0	0	0.0117412	0	0	0	0	0	0	0	0	0	0	0	0	0	0	0	0	0	0	0	0	0	0	0	0	0	0	0	0	0	0
Bacteria	Actinobacteria	Actinobacteria	Actinomycetales	Micrococcaceae	Kocuria_2	0	0	0	0	0	0	0	0	0	0	0	0	0	0	0	0.0152033	0	0	0	0	0	0	0	0	0	0	0	0	0	0	0	0	0	0
					Kocuria_2 Total	0	0	0	0	0	0	0	0	0	0	0	0	0	0	0	0.0152033	0	0	0	0	0	0	0	0	0	0	0	0	0	0	0	0	0	0
Bacteria	Actinobacteria	Actinobacteria	Actinomycetales	Micrococcaceae	Micrococcus_1	0	0	0	0	0	0	0	0	0	0	0	0.0132696	0	0	0.0196444	0.0152033	0	0	0	0	0	0	0	0	0.0129066	0	0	0	0	0	0	0	0	0
					Micrococcus_1 Total	0	0	0	0	0	0	0	0	0	0	0	0.0132696	0	0	0.0196444	0.0152033	0	0	0	0	0	0	0	0	0.0129066	0	0	0	0	0	0	0	0	0
Bacteria	Actinobacteria	Actinobacteria	Actinomycetales	Micrococcaceae	Sinomonas	0	0	0	0	0	0	0	0	0	0	0.0348259	0	0.00934143	0.0208725	0.0392889	0	0	0	0	0	0	0	0	0	0	0	0	0	0	0	0	0	0	0
					Sinomonas Total	0	0	0	0	0	0	0	0	0	0	0.0348259	0	0.00934143	0.0208725	0.0392889	0	0	0	0	0	0	0	0	0	0	0	0	0	0	0	0	0	0	0
Bacteria	Actinobacteria	Actinobacteria	Actinomycetales	Micrococcaceae	unclassified	0	0	0	0.234824	0	0.0141603	0.0447761	0	0.0180148	0.0286615	0.179104	0.0398089	0.13078	0.0104362	0.658089	0.0836184	0	0.28169	0	0	0.0672646	0.0503163	0.0543537	0.802659	0.180692	0.0175816	0	0.0367175	0	0	0.00777001	0.00651933	0.329692	0
					unclassified Total	0	0	0	0.234824	0	0.0141603	0.0447761	0	0.0180148	0.0286615	0.179104	0.0398089	0.13078	0.0104362	0.658089	0.0836184	0	0.28169	0	0	0.0672646	0.0503163	0.0543537	0.802659	0.180692	0.0175816	0	0.0367175	0	0	0.00777001	0.00651933	0.329692	0
Bacteria	Actinobacteria	Actinobacteria	Actinomycetales	Micrococcaceae	uncultured_a	0	0	0	0	0	0	0	0	0	0	0.00995025	0	0	0	0	0	0	0	0	0	0	0	0	0	0	0	0	0	0	0	0	0	0	0
					uncultured_a Total	0	0	0	0	0	0	0	0	0	0	0.00995025	0	0	0	0	0	0	0	0	0	0	0	0	0	0	0	0	0	0	0	0	0	0	0
Bacteria	Actinobacteria	Actinobacteria	Actinomycetales	Micrococcaceae	uncultured_b	0	0	0	0	0	0	0	0	0	0	0	0	0	0	0.00982222	0.00760167	0	0	0	0	0	0	0	0	0	0	0	0	0	0	0	0	0	0
					uncultured_b Total	0	0	0	0	0	0	0	0	0	0	0	0	0	0	0.00982222	0.00760167	0	0	0	0	0	0	0	0	0	0	0	0	0	0	0	0	0	0
				Micrococcaceae Total		0	0	0	0.38746	0	0.0283206	0.104478	0	0.0720591	0.0716538	0.363184	0.132696	0.26156	0.0417449	1.10991	0.13683	0	0.325027	0	0	0.0672646	0.0862565	0.108707	1.78369	0.419463	0.0175816	0	0.0367175	0	0	0.02331	0.0847513	0.836532	0
Bacteria	Actinobacteria	Actinobacteria	Actinomycetales	Micromonosporaceae	Actinoplanes_2	0	0	0	0	0	0	0	0	0	0	0	0	0	0	0	0	0	0	0	0	0	0	0	0	0	0	0.00374266	0	0	0	0	0	0	0
					Actinoplanes_2 Total	0	0	0	0	0	0	0	0	0	0	0	0	0	0	0	0	0	0	0	0	0	0	0	0	0	0	0.00374266	0	0	0	0	0	0	0
Bacteria	Actinobacteria	Actinobacteria	Actinomycetales	Micromonosporaceae	Actinoplanes_3	0	0	0	0	0	0	0	0	0	0	0	0	0	0	0	0	0	0	0	0	0	0	0	0	0	0.00439541	0	0	0	0	0	0	0	0
					Actinoplanes_3 Total	0	0	0	0	0	0	0	0	0	0	0	0	0	0	0	0	0	0	0	0	0	0	0	0	0	0.00439541	0	0	0	0	0	0	0	0
Bacteria	Actinobacteria	Actinobacteria	Actinomycetales	Micromonosporaceae	Asanoa	0	0	0	0	0	0	0	0	0	0	0	0	0	0	0	0	0	0	0	0	0	0	0	0	0	0	0.00374266	0	0	0	0	0.0456353	0.00492078	0
					Asanoa Total	0	0	0	0	0	0	0	0	0	0	0	0	0	0	0	0	0	0	0	0	0	0	0	0	0	0	0.00374266	0	0	0	0	0.0456353	0.00492078	0
Bacteria	Actinobacteria	Actinobacteria	Actinomycetales	Micromonosporaceae	Catellatospora_bangladeshensis	0	0	0	0	0	0	0	0	0	0	0	0	0	0	0	0	0	0	0	0	0	0	0	0	0	0	0.00374266	0	0	0	0	0	0	0
					Catellatospora_bangladeshensis Total	0	0	0	0	0	0	0	0	0	0	0	0	0	0	0	0	0	0	0	0	0	0	0	0	0	0	0.00374266	0	0	0	0	0	0	0
Bacteria	Actinobacteria	Actinobacteria	Actinomycetales	Micromonosporaceae	Dactylosporangium	0	0	0	0	0	0	0	0	0	0	0	0	0	0	0	0	0.0569963	0	0.0112057	0	0	0	0	0	0	0.00879082	0.011228	0	0	0	0.00777001	0.00651933	0.00492078	0
					Dactylosporangium Total	0	0	0	0	0	0	0	0	0	0	0	0	0	0	0	0	0.0569963	0	0.0112057	0	0	0	0	0	0	0.00879082	0.011228	0	0	0	0.00777001	0.00651933	0.00492078	0
Bacteria	Actinobacteria	Actinobacteria	Actinomycetales	Micromonosporaceae	Micromonospora_1	0	0	0	0	0	0	0	0	0	0	0	0	0	0	0	0	0	0	0	0	0	0	0	0	0	0.00439541	0	0	0	0.0267809	0	0.0521546	0.0295247	0
					Micromonospora_1 Total	0	0	0	0	0	0	0	0	0	0	0	0	0	0	0	0	0	0	0	0	0	0	0	0	0	0.00439541	0	0	0	0.0267809	0	0.0521546	0.0295247	0
Bacteria	Actinobacteria	Actinobacteria	Actinomycetales	Micromonosporaceae	Micromonospora_8	0	0	0	0	0	0	0	0	0	0	0	0	0	0	0	0	0	0	0	0	0	0	0	0	0	0.00879082	0	0	0	0	0	0	0.226356	0
					Micromonospora_8 Total	0	0	0	0	0	0	0	0	0	0	0	0	0	0	0	0	0	0	0	0	0	0	0	0	0	0.00879082	0	0	0	0	0	0	0.226356	0
Bacteria	Actinobacteria	Actinobacteria	Actinomycetales	Micromonosporaceae	Micromonospora_9	0	0	0	0	0	0	0	0	0	0	0	0	0	0	0	0	0	0	0	0	0	0	0	0	0	0	0.00374266	0	0	0	0	0.00651933	0.0196831	0
					Micromonospora_9 Total	0	0	0	0	0	0	0	0	0	0	0	0	0	0	0	0	0	0	0	0	0	0	0	0	0	0	0.00374266	0	0	0	0	0.00651933	0.0196831	0
Bacteria	Actinobacteria	Actinobacteria	Actinomycetales	Micromonosporaceae	Micromonospora_auratinigra	0	0	0	0	0	0	0	0	0	0	0	0	0	0	0	0	0	0	0	0	0	0	0	0	0	0	0	0	0	0	0	0.00651933	0	0
					Micromonospora_auratinigra Total	0	0	0	0	0	0	0	0	0	0	0	0	0	0	0	0	0	0	0	0	0	0	0	0	0	0	0	0	0	0	0	0.00651933	0	0
Bacteria	Actinobacteria	Actinobacteria	Actinomycetales	Micromonosporaceae	Micromonosporaceae_bacteria_a	0.0155255	0	0	0	0	0	0	0	0	0	0	0	0	0	0	0	0.0142491	0.0216685	0.0336172	0	0	0	0	0	0	0.00439541	0	0	0	0	0	0.00651933	0.00984155	0
					Micromonosporaceae_bacteria_a Total	0.0155255	0	0	0	0	0	0	0	0	0	0	0	0	0	0	0	0.0142491	0.0216685	0.0336172	0	0	0	0	0	0	0.00439541	0	0	0	0	0	0.00651933	0.00984155	0
Bacteria	Actinobacteria	Actinobacteria	Actinomycetales	Micromonosporaceae	Micromonospora_chaiyaphumensis	0	0	0	0	0	0	0	0	0	0	0	0	0	0	0	0	0	0	0	0	0	0	0	0	0	0	0	0	0	0	0	0	0.00492078	0
					Micromonospora_chaiyaphumensis Total	0	0	0	0	0	0	0	0	0	0	0	0	0	0	0	0	0	0	0	0	0	0	0	0	0	0	0	0	0	0	0	0	0.00492078	0
Bacteria	Actinobacteria	Actinobacteria	Actinomycetales	Micromonosporaceae	Polymorphospora	0	0	0	0	0	0	0	0	0	0	0	0	0	0	0	0	0	0	0	0	0	0	0	0	0	0	0	0	0	0	0	0.00651933	0.00984155	0
					Polymorphospora Total	0	0	0	0	0	0	0	0	0	0	0	0	0	0	0	0	0	0	0	0	0	0	0	0	0	0	0	0	0	0	0	0.00651933	0.00984155	0
Bacteria	Actinobacteria	Actinobacteria	Actinomycetales	Micromonosporaceae	Spirilliplanes_yamanashiensis	0	0	0	0	0	0	0	0	0	0	0	0	0	0	0	0	0	0	0	0	0	0	0	0	0	0	0.00748531	0	0	0	0	0	0	0
					Spirilliplanes_yamanashiensis Total	0	0	0	0	0	0	0	0	0	0	0	0	0	0	0	0	0	0	0	0	0	0	0	0	0	0	0.00748531	0	0	0	0	0	0	0
Bacteria	Actinobacteria	Actinobacteria	Actinomycetales	Micromonosporaceae	unclassified	0.0698649	0.0237784	0.0202061	0	0	0	0	0	0	0	0	0	0	0	0	0	0	0.0650054	0.0896459	0	0	0	0	0	0	0.219771	0.168419	1.23003	0.0308309	0.428495	0.0854701	0.886629	0.595414	0.477687
					unclassified Total	0.0698649	0.0237784	0.0202061	0	0	0	0	0	0	0	0	0	0	0	0	0	0	0.0650054	0.0896459	0	0	0	0	0	0	0.219771	0.168419	1.23003	0.0308309	0.428495	0.0854701	0.886629	0.595414	0.477687
Bacteria	Actinobacteria	Actinobacteria	Actinomycetales	Micromonosporaceae	uncultured	0	0	0	0	0	0	0	0	0	0	0	0	0	0	0	0	0	0	0	0	0	0	0	0	0	0	0	0	0.0154154	0	0	0.130387	0.00492078	0
					uncultured Total	0	0	0	0	0	0	0	0	0	0	0	0	0	0	0	0	0	0	0	0	0	0	0	0	0	0	0	0	0.0154154	0	0	0.130387	0.00492078	0
Bacteria	Actinobacteria	Actinobacteria	Actinomycetales	Micromonosporaceae	Verrucosispora	0	0	0	0	0	0	0	0	0	0	0	0	0	0	0	0	0	0	0	0	0	0	0	0	0	0	0	0.165229	0	0	0	0	0	0
					Verrucosispora Total	0	0	0	0	0	0	0	0	0	0	0	0	0	0	0	0	0	0	0	0	0	0	0	0	0	0	0	0.165229	0	0	0	0	0	0
Bacteria	Actinobacteria	Actinobacteria	Actinomycetales	Micromonosporaceae	Virgisporangium	0	0	0	0	0	0	0	0	0	0	0	0	0	0	0	0	0	0	0	0	0	0	0	0	0	0	0.00374266	0	0	0	0	0	0	0
					Virgisporangium Total	0	0	0	0	0	0	0	0	0	0	0	0	0	0	0	0	0	0	0	0	0	0	0	0	0	0	0.00374266	0	0	0	0	0	0	0
				Micromonosporaceae Total		0.0853905	0.0237784	0.0202061	0	0	0	0	0	0	0	0	0	0	0	0	0	0.0712454	0.0866739	0.134469	0	0	0	0	0	0	0.250538	0.205846	1.39526	0.0462463	0.455276	0.0932401	1.1474	0.910343	0.477687
Bacteria	Actinobacteria	Actinobacteria	Actinomycetales	Millisia_brevis	unclassified	0.00776277	0	0	0	0	0	0	0	0	0	0	0	0	0	0	0	0	0	0.0112057	0	0	0	0	0	0	0.0307679	0.0187133	0	0	0.0267809	0.01554	0.0260773	0.108257	0
					unclassified Total	0.00776277	0	0	0	0	0	0	0	0	0	0	0	0	0	0	0	0	0	0.0112057	0	0	0	0	0	0	0.0307679	0.0187133	0	0	0.0267809	0.01554	0.0260773	0.108257	0
				Millisia_brevis Total		0.00776277	0	0	0	0	0	0	0	0	0	0	0	0	0	0	0	0	0	0.0112057	0	0	0	0	0	0	0.0307679	0.0187133	0	0	0.0267809	0.01554	0.0260773	0.108257	0
Bacteria	Actinobacteria	Actinobacteria	Actinomycetales	Mycobacteriaceae	Mycobacterium	0	0.0118892	0	0	0	0	0	0	0	0	0	0	0	0	0	0	0	0	0	0	0	0	0	0	0	0.10549	0.123508	0	0.0154154	0	0.0932401	0.0847513	0.0590493	0
					Mycobacterium Total	0	0.0118892	0	0	0	0	0	0	0	0	0	0	0	0	0	0	0	0	0	0	0	0	0	0	0	0.10549	0.123508	0	0.0154154	0	0.0932401	0.0847513	0.0590493	0
				Mycobacteriaceae Total		0	0.0118892	0	0	0	0	0	0	0	0	0	0	0	0	0	0	0	0	0	0	0	0	0	0	0	0.10549	0.123508	0	0.0154154	0	0.0932401	0.0847513	0.0590493	0
Bacteria	Actinobacteria	Actinobacteria	Actinomycetales	Nakamurellaceae	Humicoccus	0	0	0	0	0	0	0	0	0	0	0	0	0	0	0	0.04561	0	0	0	0.0065368	0	0	0	0	0	0.00879082	0	0	0	0	0	0	0	0
					Humicoccus Total	0	0	0	0	0	0	0	0	0	0	0	0	0	0	0	0.04561	0	0	0	0.0065368	0	0	0	0	0	0.00879082	0	0	0	0	0	0	0	0
Bacteria	Actinobacteria	Actinobacteria	Actinomycetales	Nakamurellaceae	Nakamurella	0	0	0	0	0	0	0.0298507	0	0	0	0	0	0.00934143	0	0.0196444	0	0	0	0	0	0.0224215	0.00718804	0	0.00810767	0.0322664	0.00439541	0.00374266	0	0	0	0.00777001	0	0.00492078	0
					Nakamurella Total	0	0	0	0	0	0	0.0298507	0	0	0	0	0	0.00934143	0	0.0196444	0	0	0	0	0	0.0224215	0.00718804	0	0.00810767	0.0322664	0.00439541	0.00374266	0	0	0	0.00777001	0	0.00492078	0
Bacteria	Actinobacteria	Actinobacteria	Actinomycetales	Nakamurellaceae	Saxeibacter	0	0	0	0	0	0	0	0	0	0	0	0	0	0	0	0	0	0	0	0	0	0	0.0108707	0	0	0	0	0	0	0	0	0	0	0
					Saxeibacter Total	0	0	0	0	0	0	0	0	0	0	0	0	0	0	0	0	0	0	0	0	0	0	0.0108707	0	0	0	0	0	0	0	0	0	0	0
Bacteria	Actinobacteria	Actinobacteria	Actinomycetales	Nakamurellaceae	unclassified	0	0	0	0.0117412	0	0	0	0	0	0	0	0	0	0	0	0	0	0	0	0	0.0224215	0.00718804	0	0	0.00645328	0	0	0	0	0	0.00777001	0	0	0
					unclassified Total	0	0	0	0.0117412	0	0	0	0	0	0	0	0	0	0	0	0	0	0	0	0	0.0224215	0.00718804	0	0	0.00645328	0	0	0	0	0	0.00777001	0	0	0
				Nakamurellaceae Total		0	0	0	0.0117412	0	0	0.0298507	0	0	0	0	0	0.00934143	0	0.0196444	0.04561	0	0	0	0.0065368	0.044843	0.0143761	0.0108707	0.00810767	0.0387197	0.0131862	0.00374266	0	0	0	0.01554	0	0.00492078	0
Bacteria	Actinobacteria	Actinobacteria	Actinomycetales	Nocardiaceae	Rhodococcus_1	0	0	0	0	0	0	0	0	0	0	0	0	0	0	0	0	0	0	0	0	0	0	0	0	0	0	0	0	0	0	0	0	0.285405	0
					Rhodococcus_1 Total	0	0	0	0	0	0	0	0	0	0	0	0	0	0	0	0	0	0	0	0	0	0	0	0	0	0	0	0	0	0	0	0	0.285405	0
Bacteria	Actinobacteria	Actinobacteria	Actinomycetales	Nocardiaceae	Rhodococcus_2	0	0	0	0	0	0	0	0	0	0	0	0	0	0	0	0	0	0	0	0	0	0	0	0	0	0.00439541	0.011228	0	0	0	0.02331	0	0.00492078	0
					Rhodococcus_2 Total	0	0	0	0	0	0	0	0	0	0	0	0	0	0	0	0	0	0	0	0	0	0	0	0	0	0.00439541	0.011228	0	0	0	0.02331	0	0.00492078	0
Bacteria	Actinobacteria	Actinobacteria	Actinomycetales	Nocardiaceae	Rhodococcus_3	0	0	0	0	0	0	0	0	0	0	0	0	0	0	0	0	0	0	0	0	0	0	0	0	0	0	0.00374266	0	0	0	0.00777001	0	0	0
					Rhodococcus_3 Total	0	0	0	0	0	0	0	0	0	0	0	0	0	0	0	0	0	0	0	0	0	0	0	0	0	0	0.00374266	0	0	0	0.00777001	0	0	0
Bacteria	Actinobacteria	Actinobacteria	Actinomycetales	Nocardiaceae	unclassified	0	0	0	0	0	0	0	0	0	0	0	0	0	0	0	0	0	0	0	0	0	0	0	0	0	0	0	0	0	0	0	0	0.00492078	0
					unclassified Total	0	0	0	0	0	0	0	0	0	0	0	0	0	0	0	0	0	0	0	0	0	0	0	0	0	0	0	0	0	0	0	0	0.00492078	0
Bacteria	Actinobacteria	Actinobacteria	Actinomycetales	Nocardiaceae	Williamsia	0	0	0	0	0	0	0	0	0	0	0	0	0	0	0	0	0	0	0	0	0	0	0	0	0	0.00439541	0.011228	0	0	0	0	0	0	0
					Williamsia Total	0	0	0	0	0	0	0	0	0	0	0	0	0	0	0	0	0	0	0	0	0	0	0	0	0	0.00439541	0.011228	0	0	0	0	0	0	0
				Nocardiaceae Total		0	0	0	0	0	0	0	0	0	0	0	0	0	0	0	0	0	0	0	0	0	0	0	0	0	0.00879082	0.0261986	0	0	0	0.03108	0	0.295247	0
Bacteria	Actinobacteria	Actinobacteria	Actinomycetales	Nocardioidaceae	Actinopolymorpha	0	0	0	0	0	0	0	0	0	0	0.0845771	0	0.0186829	0	0.540222	0.0608134	0.0142491	0	0	0	0	0	0	0	0	0	0	0	0	0	0.00777001	0	0	0
					Actinopolymorpha Total	0	0	0	0	0	0	0	0	0	0	0.0845771	0	0.0186829	0	0.540222	0.0608134	0.0142491	0	0	0	0	0	0	0	0	0	0	0	0	0	0.00777001	0	0	0
Bacteria	Actinobacteria	Actinobacteria	Actinomycetales	Nocardioidaceae	Aeromicrobium	0	0	0	0.0704473	0	0	0.0298507	0	0.0180148	0.0143308	0.0298507	0	0.0747314	0.0104362	0.157155	0.121627	0	0	0	0.0130736	0.0224215	0.0215641	0.0978367	0.299984	0.0774393	0	0	0	0	0	0	0.0130387	0.0246039	0
					Aeromicrobium Total	0	0	0	0.0704473	0	0	0.0298507	0	0.0180148	0.0143308	0.0298507	0	0.0747314	0.0104362	0.157155	0.121627	0	0	0	0.0130736	0.0224215	0.0215641	0.0978367	0.299984	0.0774393	0	0	0	0	0	0	0.0130387	0.0246039	0
Bacteria	Actinobacteria	Actinobacteria	Actinomycetales	Nocardioidaceae	Kribbella	0	0.0118892	0	0	0	0	0	0	0.0180148	0.0143308	0.626866	0.0796178	0.149463	0.0313087	1.51262	0.0532117	0	0	0	0	0	0	0.0217415	0.00810767	0.0451729	0	0	0	0	0	0	0	0	0
					Kribbella Total	0	0.0118892	0	0	0	0	0	0	0.0180148	0.0143308	0.626866	0.0796178	0.149463	0.0313087	1.51262	0.0532117	0	0	0	0	0	0	0.0217415	0.00810767	0.0451729	0	0	0	0	0	0	0	0	0
Bacteria	Actinobacteria	Actinobacteria	Actinomycetales	Nocardioidaceae	Marmoricola	0	0.0118892	0	0.0469649	0	0.0141603	0.0298507	0	0.0540443	0	0.20398	0.132696	0.140121	0.0313087	1.19831	0.152033	0	0	0	0.215714	0.112108	0.107821	0.0326122	0.324307	0.167785	0.0131862	0.011228	0	0.0154154	0	0	0.00651933	0.00492078	0.0125707
					Marmoricola Total	0	0.0118892	0	0.0469649	0	0.0141603	0.0298507	0	0.0540443	0	0.20398	0.132696	0.140121	0.0313087	1.19831	0.152033	0	0	0	0.215714	0.112108	0.107821	0.0326122	0.324307	0.167785	0.0131862	0.011228	0	0.0154154	0	0	0.00651933	0.00492078	0.0125707
Bacteria	Actinobacteria	Actinobacteria	Actinomycetales	Nocardioidaceae	Nocardioides	0.00776277	0	0	0.164377	0	0	0.0746269	0	0.0540443	0.057323	0.343284	0.199045	0.149463	0.0730536	0.775955	0.41049	0	0.0216685	0	0.359524	0.179372	0.194077	0.108707	0.640506	0.290398	0.0659312	0.011228	0	0	0	0.00777001	0.0130387	0.25096	0
					Nocardioides Total	0.00776277	0	0	0.164377	0	0	0.0746269	0	0.0540443	0.057323	0.343284	0.199045	0.149463	0.0730536	0.775955	0.41049	0	0.0216685	0	0.359524	0.179372	0.194077	0.108707	0.640506	0.290398	0.0659312	0.011228	0	0	0	0.00777001	0.0130387	0.25096	0
Bacteria	Actinobacteria	Actinobacteria	Actinomycetales	Nocardioidaceae	unclassified	0	0.0118892	0	0.0234824	0	0	0	0	0	0	0.0945274	0	0.0280243	0.0104362	0.363422	0.0532117	0	0	0	0.0130736	0	0.0359402	0.0217415	0.178369	0.0322664	0.00879082	0	0	0	0	0	0	0.0393662	0
					unclassified Total	0	0.0118892	0	0.0234824	0	0	0	0	0	0	0.0945274	0	0.0280243	0.0104362	0.363422	0.0532117	0	0	0	0.0130736	0	0.0359402	0.0217415	0.178369	0.0322664	0.00879082	0	0	0	0	0	0	0.0393662	0
				Nocardioidaceae Total		0.00776277	0.0356676	0	0.305272	0	0.0141603	0.134328	0	0.144118	0.0859845	1.38308	0.411359	0.560486	0.156544	4.54769	0.851387	0.0142491	0.0216685	0	0.601386	0.313901	0.359402	0.282639	1.45127	0.613061	0.0879082	0.0224559	0	0.0154154	0	0.01554	0.0325966	0.31985	0.0125707
Bacteria	Actinobacteria	Actinobacteria	Actinomycetales	Promicromonospiraceae	Cellulosimicrobium	0	0	0	0	0	0	0.0149254	0	0	0	0	0	0.0560486	0	0	0	0	0	0	0	0.0224215	0	0.0326122	0.0162153	0.0193598	0.00879082	0	0	0.0154154	0	0.00777001	0	0.0590493	0
					Cellulosimicrobium Total	0	0	0	0	0	0	0.0149254	0	0	0	0	0	0.0560486	0	0	0	0	0	0	0	0.0224215	0	0.0326122	0.0162153	0.0193598	0.00879082	0	0	0.0154154	0	0.00777001	0	0.0590493	0
				Promicromonospiraceae Total		0	0	0	0	0	0	0.0149254	0	0	0	0	0	0.0560486	0	0	0	0	0	0	0	0.0224215	0	0.0326122	0.0162153	0.0193598	0.00879082	0	0	0.0154154	0	0.00777001	0	0.0590493	0
Bacteria	Actinobacteria	Actinobacteria	Actinomycetales	Promicromonosporaceae	Isoptericola_1	0	0	0	0	0	0	0	0	0	0	0	0	0	0	0	0	0	0	0	0	0	0	0	0	0.0258131	0	0	0	0	0	0	0	0	0
					Isoptericola_1 Total	0	0	0	0	0	0	0	0	0	0	0	0	0	0	0	0	0	0	0	0	0	0	0	0	0.0258131	0	0	0	0	0	0	0	0	0
Bacteria	Actinobacteria	Actinobacteria	Actinomycetales	Promicromonosporaceae	Isoptericola_2	0	0	0	0	0	0	0	0	0	0	0.0547264	0	0	0	0	0	0	0	0	0	0	0	0.0108707	0	0	0	0	0	0	0	0	0	0	0
					Isoptericola_2 Total	0	0	0	0	0	0	0	0	0	0	0.0547264	0	0	0	0	0	0	0	0	0	0	0	0.0108707	0	0	0	0	0	0	0	0	0	0	0
Bacteria	Actinobacteria	Actinobacteria	Actinomycetales	Promicromonosporaceae	Myceligenerans_xiligouense	0	0	0	0	0	0	0	0	0	0	0.0199005	0	0	0	0	0	0	0	0	0	0	0	0	0	0	0	0	0	0	0	0	0	0	0
					Myceligenerans_xiligouense Total	0	0	0	0	0	0	0	0	0	0	0.0199005	0	0	0	0	0	0	0	0	0	0	0	0	0	0	0	0	0	0	0	0	0	0	0
Bacteria	Actinobacteria	Actinobacteria	Actinomycetales	Promicromonosporaceae	Promicromonospora	0	0	0	0	0	0	0.0149254	0	0	0	0	0	0.00934143	0	0.0294667	0	0	0	0	0	0	0	0	0	0	0.00879082	0	0	0	0	0.00777001	0	0	0
					Promicromonospora Total	0	0	0	0	0	0	0.0149254	0	0	0	0	0	0.00934143	0	0.0294667	0	0	0	0	0	0	0	0	0	0	0.00879082	0	0	0	0	0.00777001	0	0	0
Bacteria	Actinobacteria	Actinobacteria	Actinomycetales	Promicromonosporaceae	unclassified	0	0	0	0	0	0	0	0	0	0	0.313433	0	0	0	0	0	0	0	0	0	0	0	0	0.097292	0.0258131	0	0	0	0	0	0	0	0.00492078	0
					unclassified Total	0	0	0	0	0	0	0	0	0	0	0.313433	0	0	0	0	0	0	0	0	0	0	0	0	0.097292	0.0258131	0	0	0	0	0	0	0	0.00492078	0
Bacteria	Actinobacteria	Actinobacteria	Actinomycetales	Promicromonosporaceae	Xylanimonas	0	0	0	0	0	0	0	0	0	0	0.218905	0	0	0	0	0	0	0	0	0	0.0224215	0.0143761	0.0108707	0.0567537	0	0	0	0	0	0	0	0	0	0
					Xylanimonas Total	0	0	0	0	0	0	0	0	0	0	0.218905	0	0	0	0	0	0	0	0	0	0.0224215	0.0143761	0.0108707	0.0567537	0	0	0	0	0	0	0	0	0	0
				Promicromonosporaceae Total		0	0	0	0	0	0	0.0149254	0	0	0	0.606965	0	0.00934143	0	0.0294667	0	0	0	0	0	0.0224215	0.0143761	0.0217415	0.154046	0.0516262	0.00879082	0	0	0	0	0.00777001	0	0.00492078	0
Bacteria	Actinobacteria	Actinobacteria	Actinomycetales	Propionibacteriaceae	Aestuariimicrobium	0	0	0	0	0	0	0	0.0920387	0	0.0429923	0.00995025	0	1.27043	0	0.00982222	0.387685	0	0	0	0.431429	0	0	0.0760952	0.283768	0.406557	0	0	0	0	0	0	0	0	0
					Aestuariimicrobium Total	0	0	0	0	0	0	0	0.0920387	0	0.0429923	0.00995025	0	1.27043	0	0.00982222	0.387685	0	0	0	0.431429	0	0	0.0760952	0.283768	0.406557	0	0	0	0	0	0	0	0	0
Bacteria	Actinobacteria	Actinobacteria	Actinomycetales	Propionibacteriaceae	Brooklawnia_cerclae	0	0	0	0	0	0	0	0	0	0.0143308	0	0	0.0280243	0	0	0.0532117	0	0	0	0.0065368	0	0	0	0	0	0	0	0	0	0	0	0	0	0
					Brooklawnia_cerclae Total	0	0	0	0	0	0	0	0	0	0.0143308	0	0	0.0280243	0	0	0.0532117	0	0	0	0.0065368	0	0	0	0	0	0	0	0	0	0	0	0	0	0
Bacteria	Actinobacteria	Actinobacteria	Actinomycetales	Propionibacteriaceae	Friedmanniella	0	0	0	0	0	0	0	0	0	0	0	0	0.00934143	0	0	0	0	0	0	0.130736	0	0	0	0.00810767	0.0709861	0	0	0	0	0	0	0	0	0
					Friedmanniella Total	0	0	0	0	0	0	0	0	0	0	0	0	0.00934143	0	0	0	0	0	0	0.130736	0	0	0	0.00810767	0.0709861	0	0	0	0	0	0	0	0	0
Bacteria	Actinobacteria	Actinobacteria	Actinomycetales	Propionibacteriaceae	Granulicoccus_phenolivorans	0	0	0	0	0	0	0	0	0	0	0	0	0.0373657	0	0	0	0	0	0	0	0	0	0	0	0	0	0	0	0	0	0	0	0	0
					Granulicoccus_phenolivorans Total	0	0	0	0	0	0	0	0	0	0	0	0	0.0373657	0	0	0	0	0	0	0	0	0	0	0	0	0	0	0	0	0	0	0	0	0
Bacteria	Actinobacteria	Actinobacteria	Actinomycetales	Propionibacteriaceae	Microlunatus	0	0	0	0	0	0	0	0	0	0	0.0199005	0	0.00934143	0	0.00982222	0	0	0	0	0.0130736	0	0	0	0.00810767	0.0193598	0	0	0	0	0	0	0	0	0
					Microlunatus Total	0	0	0	0	0	0	0	0	0	0	0.0199005	0	0.00934143	0	0.00982222	0	0	0	0	0.0130736	0	0	0	0.00810767	0.0193598	0	0	0	0	0	0	0	0	0
Bacteria	Actinobacteria	Actinobacteria	Actinomycetales	Propionibacteriaceae	Microlunatus_panaciterrae	0	0	0	0	0	0	0	0	0	0	0.00497512	0	0	0	0	0	0	0	0	0.0196104	0	0	0	0.024323	0.0129066	0	0	0	0	0	0	0	0	0
					Microlunatus_panaciterrae Total	0	0	0	0	0	0	0	0	0	0	0.00497512	0	0	0	0	0	0	0	0	0.0196104	0	0	0	0.024323	0.0129066	0	0	0	0	0	0	0	0	0
Bacteria	Actinobacteria	Actinobacteria	Actinomycetales	Propionibacteriaceae	Mmba_B02	0	0	0	0	0	0	0	0.0460193	0	0.0716538	0	0	0.0840729	0	0	0.0304067	0	0	0	0.0065368	0	0	0.043483	0.048646	0.0258131	0	0	0	0	0	0	0	0	0
					Mmba_B02 Total	0	0	0	0	0	0	0	0.0460193	0	0.0716538	0	0	0.0840729	0	0	0.0304067	0	0	0	0.0065368	0	0	0.043483	0.048646	0.0258131	0	0	0	0	0	0	0	0	0
Bacteria	Actinobacteria	Actinobacteria	Actinomycetales	Propionibacteriaceae	Propionibacterium_1	0	0	0	0	0	0	0	0	0	0	0.00995025	0	0	0	0.00982222	0	0	0	0	0.0130736	0	0	0	0	0.0129066	0	0	0	0	0	0	0	0	0
					Propionibacterium_1 Total	0	0	0	0	0	0	0	0	0	0	0.00995025	0	0	0	0.00982222	0	0	0	0	0.0130736	0	0	0	0	0.0129066	0	0	0	0	0	0	0	0	0
Bacteria	Actinobacteria	Actinobacteria	Actinomycetales	Propionibacteriaceae	Propionicimonas_2	0	0	0	0	0	0	0	0	0	0	0	0	0	0	0	0	0	0	0	0.0065368	0	0	0	0	0	0	0	0	0	0	0	0	0	0
					Propionicimonas_2 Total	0	0	0	0	0	0	0	0	0	0	0	0	0	0	0	0	0	0	0	0.0065368	0	0	0	0	0	0	0	0	0	0	0	0	0	0
Bacteria	Actinobacteria	Actinobacteria	Actinomycetales	Propionibacteriaceae	Propionicimonas_paludicola	0	0	0	0	0	0	0	0	0	0	0	0	0	0	0	0	0	0	0	0	0	0	0.0108707	0	0	0	0	0	0	0	0	0	0	0
					Propionicimonas_paludicola Total	0	0	0	0	0	0	0	0	0	0	0	0	0	0	0	0	0	0	0	0	0	0	0.0108707	0	0	0	0	0	0	0	0	0	0	0
Bacteria	Actinobacteria	Actinobacteria	Actinomycetales	Propionibacteriaceae	unclassified	0.0155255	0	0	0	0	0	0	0.0153398	0	0.0429923	0.0447761	0	2.43811	0.0104362	0	0.220448	0	0	0	0.300693	0	0.0143761	0.0978367	0.316199	0.290398	0.00879082	0.00374266	0	0	0	0.00777001	0	0.0147623	0
					unclassified Total	0.0155255	0	0	0	0	0	0	0.0153398	0	0.0429923	0.0447761	0	2.43811	0.0104362	0	0.220448	0	0	0	0.300693	0	0.0143761	0.0978367	0.316199	0.290398	0.00879082	0.00374266	0	0	0	0.00777001	0	0.0147623	0
				Propionibacteriaceae Total		0.0155255	0	0	0	0	0	0	0.153398	0	0.171969	0.0895522	0	3.87669	0.0104362	0.0294667	0.691752	0	0	0	0.928226	0	0.0143761	0.228286	0.689152	0.838926	0.00879082	0.00374266	0	0	0	0.00777001	0	0.0147623	0
Bacteria	Actinobacteria	Actinobacteria	Actinomycetales	Pseudonocardiaceae	Amycolatopsis	0	0	0	0	0	0	0	0	0	0	0	0	0	0	0	0	0	0.0216685	0	0	0	0	0	0	0	0	0	0	0	0	0	0	0	0
					Amycolatopsis Total	0	0	0	0	0	0	0	0	0	0	0	0	0	0	0	0	0	0.0216685	0	0	0	0	0	0	0	0	0	0	0	0	0	0	0	0
Bacteria	Actinobacteria	Actinobacteria	Actinomycetales	Pseudonocardiaceae	Crossiella	0.00776277	0.0118892	0.0202061	0	0	0	0	0	0	0	0	0	0	0	0	0	0	0	0	0	0	0	0	0	0	0	0	0	0	0	0	0	0	0
					Crossiella Total	0.00776277	0.0118892	0.0202061	0	0	0	0	0	0	0	0	0	0	0	0	0	0	0	0	0	0	0	0	0	0	0	0	0	0	0	0	0	0	0
Bacteria	Actinobacteria	Actinobacteria	Actinomycetales	Pseudonocardiaceae	Kibdelosporangium	0	0.0237784	0	0	0	0	0	0	0	0	0	0	0	0	0	0	0	0.0866739	0	0	0	0	0	0	0	0	0	0	0	0	0	0	0	0
					Kibdelosporangium Total	0	0.0237784	0	0	0	0	0	0	0	0	0	0	0	0	0	0	0	0.0866739	0	0	0	0	0	0	0	0	0	0	0	0	0	0	0	0
Bacteria	Actinobacteria	Actinobacteria	Actinomycetales	Pseudonocardiaceae	Pseudonocardia	0	0	0	0	0	0	0	0	0	0	0	0	0	0	0	0	0	0.0216685	0	0	0	0	0	0	0	0.0439541	0.0299412	0	0	0	0	0.0717126	0.00492078	0
					Pseudonocardia Total	0	0	0	0	0	0	0	0	0	0	0	0	0	0	0	0	0	0.0216685	0	0	0	0	0	0	0	0.0439541	0.0299412	0	0	0	0	0.0717126	0.00492078	0
Bacteria	Actinobacteria	Actinobacteria	Actinomycetales	Pseudonocardiaceae	Saccharopolyspora	0.00776277	0	0	0	0	0	0	0	0	0	0	0	0	0	0	0	0	0	0	0	0	0	0	0	0	0	0	0	0	0	0	0	0	0
					Saccharopolyspora Total	0.00776277	0	0	0	0	0	0	0	0	0	0	0	0	0	0	0	0	0	0	0	0	0	0	0	0	0	0	0	0	0	0	0	0	0
Bacteria	Actinobacteria	Actinobacteria	Actinomycetales	Pseudonocardiaceae	unclassified	0.0465766	0.178338	0.0202061	0	0	0	0	0	0	0	0	0	0	0	0	0	0	0.0433369	0	0	0	0	0	0	0	0.0175816	0.0486545	0	0	0	0.01554	0.019558	0.00492078	0
					unclassified Total	0.0465766	0.178338	0.0202061	0	0	0	0	0	0	0	0	0	0	0	0	0	0	0.0433369	0	0	0	0	0	0	0	0.0175816	0.0486545	0	0	0	0.01554	0.019558	0.00492078	0
				Pseudonocardiaceae Total		0.0621022	0.214005	0.0404122	0	0	0	0	0	0	0	0	0	0	0	0	0	0	0.173348	0	0	0	0	0	0	0	0.0615358	0.0785958	0	0	0	0.01554	0.0912706	0.00984155	0
Bacteria	Actinobacteria	Actinobacteria	Actinomycetales	Sanguibacteraceae	Sanguibacter	0	0	0	0	0	0	0.0447761	0	0	0	0	0	0	0	0	0	0	0	0	0.0065368	0	0	0	0	0.0193598	0	0	0	0	0	0	0	0.00492078	0
					Sanguibacter Total	0	0	0	0	0	0	0.0447761	0	0	0	0	0	0	0	0	0	0	0	0	0.0065368	0	0	0	0	0.0193598	0	0	0	0	0	0	0	0.00492078	0
				Sanguibacteraceae Total		0	0	0	0	0	0	0.0447761	0	0	0	0	0	0	0	0	0	0	0	0	0.0065368	0	0	0	0	0.0193598	0	0	0	0	0	0	0	0.00492078	0
Bacteria	Actinobacteria	Actinobacteria	Actinomycetales	Streptomycetaceae	Streptomyces_6	0	0	0	0	0	0	0	0	0	0	0	0	0	0	0	0	0	0	0	0	0	0	0	0	0	0	0	0	0	0	0	0	0.00984155	0
					Streptomyces_6 Total	0	0	0	0	0	0	0	0	0	0	0	0	0	0	0	0	0	0	0	0	0	0	0	0	0	0	0	0	0	0	0	0	0.00984155	0
Bacteria	Actinobacteria	Actinobacteria	Actinomycetales	Streptomycetaceae	Streptomyces_8	0	0	0	0	0	0	0	0	0	0	0	0	0	0	0	0	0	0	0	0	0	0	0	0	0	0	0	0	0	0	0	0	0.00984155	0
					Streptomyces_8 Total	0	0	0	0	0	0	0	0	0	0	0	0	0	0	0	0	0	0	0	0	0	0	0	0	0	0	0	0	0	0	0	0	0.00984155	0
Bacteria	Actinobacteria	Actinobacteria	Actinomycetales	Streptomycetaceae	unclassified	0	0.0118892	0	0	0	0	0	0	0	0	0	0	0	0	0	0	0	0.0216685	0.201703	0	0	0	0	0	0	0.0659312	0.0336839	0	0	0.0267809	0.01554	0.0717126	0.152544	0
					unclassified Total	0	0.0118892	0	0	0	0	0	0	0	0	0	0	0	0	0	0	0	0.0216685	0.201703	0	0	0	0	0	0	0.0659312	0.0336839	0	0	0.0267809	0.01554	0.0717126	0.152544	0
Bacteria	Actinobacteria	Actinobacteria	Actinomycetales	Streptomycetaceae	unpublished_a	0.0155255	0.0237784	0	0	0	0	0	0	0	0	0	0	0	0	0	0	0	0.0650054	0.0112057	0	0	0	0	0	0	0.00879082	0.011228	0	0	0	0.00777001	0.039116	0.0196831	0.0125707
					unpublished_a Total	0.0155255	0.0237784	0	0	0	0	0	0	0	0	0	0	0	0	0	0	0	0.0650054	0.0112057	0	0	0	0	0	0	0.00879082	0.011228	0	0	0	0.00777001	0.039116	0.0196831	0.0125707
				Streptomycetaceae Total		0.0155255	0.0356676	0	0	0	0	0	0	0	0	0	0	0	0	0	0	0	0.0866739	0.212909	0	0	0	0	0	0	0.074722	0.0449119	0	0	0.0267809	0.02331	0.110829	0.19191	0.0125707
Bacteria	Actinobacteria	Actinobacteria	Actinomycetales	Streptosporangiaceae	Nonomuraea_7	0	0	0	0	0	0	0	0	0	0	0	0	0	0	0	0	0	0	0	0	0	0	0	0	0	0	0	0	0	0	0	0.019558	0	0
					Nonomuraea_7 Total	0	0	0	0	0	0	0	0	0	0	0	0	0	0	0	0	0	0	0	0	0	0	0	0	0	0	0	0	0	0	0	0.019558	0	0
Bacteria	Actinobacteria	Actinobacteria	Actinomycetales	Streptosporangiaceae	Nonomuraea_candida	0	0	0	0	0	0	0	0	0	0	0	0	0	0	0	0	0	0	0	0	0	0	0	0	0	0.00439541	0	0	0	0	0	0	0	0
					Nonomuraea_candida Total	0	0	0	0	0	0	0	0	0	0	0	0	0	0	0	0	0	0	0	0	0	0	0	0	0	0.00439541	0	0	0	0	0	0	0	0
Bacteria	Actinobacteria	Actinobacteria	Actinomycetales	Streptosporangiaceae	Planomonospora_2	0	0	0	0	0	0	0	0	0	0	0	0	0	0	0	0	0	0	0	0	0	0	0	0	0	0	0	0	0	0	0	0.00651933	0	0
					Planomonospora_2 Total	0	0	0	0	0	0	0	0	0	0	0	0	0	0	0	0	0	0	0	0	0	0	0	0	0	0	0	0	0	0	0	0.00651933	0	0
Bacteria	Actinobacteria	Actinobacteria	Actinomycetales	Streptosporangiaceae	Sphaerisporangium_4	0	0	0	0	0	0	0	0	0	0	0	0	0	0	0	0	0	0	0	0	0	0	0	0	0	0	0	0	0	0	0	0.00651933	0	0
					Sphaerisporangium_4 Total	0	0	0	0	0	0	0	0	0	0	0	0	0	0	0	0	0	0	0	0	0	0	0	0	0	0	0	0	0	0	0	0.00651933	0	0
Bacteria	Actinobacteria	Actinobacteria	Actinomycetales	Streptosporangiaceae	Sphaerisporangium_cinnabarinum	0	0	0	0	0	0	0	0	0	0	0	0	0	0	0	0	0	0	0	0	0	0	0	0	0	0	0.00374266	0	0	0.0267809	0	0.019558	0.00492078	0
					Sphaerisporangium_cinnabarinum Total	0	0	0	0	0	0	0	0	0	0	0	0	0	0	0	0	0	0	0	0	0	0	0	0	0	0	0.00374266	0	0	0.0267809	0	0.019558	0.00492078	0
Bacteria	Actinobacteria	Actinobacteria	Actinomycetales	Streptosporangiaceae	Streptosporangium	0	0	0	0	0	0	0	0	0	0	0	0	0	0	0	0	0.0142491	0	0	0	0	0	0	0	0	0	0	0	0	0	0	0.00651933	0	0
					Streptosporangium Total	0	0	0	0	0	0	0	0	0	0	0	0	0	0	0	0	0.0142491	0	0	0	0	0	0	0	0	0	0	0	0	0	0	0.00651933	0	0
Bacteria	Actinobacteria	Actinobacteria	Actinomycetales	Streptosporangiaceae	Thermopolyspora	0	0	0	0	0	0	0	0	0	0	0	0	0	0	0	0	0	0	0	0	0	0	0	0	0	0	0	1.10152	0	0	0	0	0	0
					Thermopolyspora Total	0	0	0	0	0	0	0	0	0	0	0	0	0	0	0	0	0	0	0	0	0	0	0	0	0	0	0	1.10152	0	0	0	0	0	0
Bacteria	Actinobacteria	Actinobacteria	Actinomycetales	Streptosporangiaceae	unclassified	0	0	0	0	0	0	0	0	0	0	0	0	0	0	0	0	0	0	0.0112057	0	0	0	0	0	0	0.0131862	0.00374266	1.72572	0.0154154	0.0267809	0.03108	0.215138	0.00984155	0.0628536
					unclassified Total	0	0	0	0	0	0	0	0	0	0	0	0	0	0	0	0	0	0	0.0112057	0	0	0	0	0	0	0.0131862	0.00374266	1.72572	0.0154154	0.0267809	0.03108	0.215138	0.00984155	0.0628536
				Streptosporangiaceae Total		0	0	0	0	0	0	0	0	0	0	0	0	0	0	0	0	0.0142491	0	0.0112057	0	0	0	0	0	0	0.0175816	0.00748531	2.82724	0.0154154	0.0535619	0.03108	0.273812	0.0147623	0.0628536
Bacteria	Actinobacteria	Actinobacteria	Actinomycetales	Thermomonosporaceae	Actinoallomurus	0.0621022	0.14267	0.101031	0	0	0	0	0	0	0	0	0	0	0	0	0	0.256483	0.173348	0.0560287	0	0	0	0	0	0	0.0351633	0.0224559	0.569121	0.0308309	0.0267809	0.01554	0.110829	0.0639701	0.113136
					Actinoallomurus Total	0.0621022	0.14267	0.101031	0	0	0	0	0	0	0	0	0	0	0	0	0	0.256483	0.173348	0.0560287	0	0	0	0	0	0	0.0351633	0.0224559	0.569121	0.0308309	0.0267809	0.01554	0.110829	0.0639701	0.113136
Bacteria	Actinobacteria	Actinobacteria	Actinomycetales	Thermomonosporaceae	Actinocorallia	0	0	0	0	0	0	0	0	0	0	0	0	0	0	0	0	0	0	0	0	0	0	0	0	0	0	0	0	0	0	0	0	0.0590493	0
					Actinocorallia Total	0	0	0	0	0	0	0	0	0	0	0	0	0	0	0	0	0	0	0	0	0	0	0	0	0	0	0	0	0	0	0	0	0.0590493	0
Bacteria	Actinobacteria	Actinobacteria	Actinomycetales	Thermomonosporaceae	Actinomadura_10	0	0	0	0	0	0	0	0	0	0	0	0	0	0	0	0	0	0	0	0	0	0	0	0	0	0.00439541	0	0	0	0	0.00777001	0.019558	0	0
					Actinomadura_10 Total	0	0	0	0	0	0	0	0	0	0	0	0	0	0	0	0	0	0	0	0	0	0	0	0	0	0.00439541	0	0	0	0	0.00777001	0.019558	0	0
Bacteria	Actinobacteria	Actinobacteria	Actinomycetales	Thermomonosporaceae	Actinomadura_11	0	0	0	0	0	0	0	0	0	0	0	0	0	0	0	0	0	0	0	0	0	0	0	0	0	0	0	0.0183587	0	0	0	0	0	0
					Actinomadura_11 Total	0	0	0	0	0	0	0	0	0	0	0	0	0	0	0	0	0	0	0	0	0	0	0	0	0	0	0	0.0183587	0	0	0	0	0	0
Bacteria	Actinobacteria	Actinobacteria	Actinomycetales	Thermomonosporaceae	Actinomadura_6	0	0	0	0	0	0	0	0	0	0	0	0	0	0	0	0	0	0	0	0	0	0	0	0	0	0	0	0	0	0	0	0	0.0147623	0
					Actinomadura_6 Total	0	0	0	0	0	0	0	0	0	0	0	0	0	0	0	0	0	0	0	0	0	0	0	0	0	0	0	0	0	0	0	0	0.0147623	0
Bacteria	Actinobacteria	Actinobacteria	Actinomycetales	Thermomonosporaceae	Actinomadura_7	0	0	0	0	0	0	0	0	0	0	0	0	0	0	0	0	0	0	0	0	0	0	0	0	0	0	0	0	0	0	0.00777001	0	0	0
					Actinomadura_7 Total	0	0	0	0	0	0	0	0	0	0	0	0	0	0	0	0	0	0	0	0	0	0	0	0	0	0	0	0	0	0	0.00777001	0	0	0
Bacteria	Actinobacteria	Actinobacteria	Actinomycetales	Thermomonosporaceae	unclassified	0.00776277	0.0118892	0	0	0	0	0	0	0	0	0	0	0	0	0	0	0.0284981	0.0216685	0.0112057	0	0	0	0	0	0	0	0.0149706	0.0183587	0	0	0.01554	0.0260773	0.0196831	0
					unclassified Total	0.00776277	0.0118892	0	0	0	0	0	0	0	0	0	0	0	0	0	0	0.0284981	0.0216685	0.0112057	0	0	0	0	0	0	0	0.0149706	0.0183587	0	0	0.01554	0.0260773	0.0196831	0
				Thermomonosporaceae Total		0.0698649	0.15456	0.101031	0	0	0	0	0	0	0	0	0	0	0	0	0	0.284981	0.195016	0.0672344	0	0	0	0	0	0	0.0395587	0.0374266	0.605838	0.0308309	0.0267809	0.04662	0.156464	0.157465	0.113136
Bacteria	Actinobacteria	Actinobacteria	Actinomycetales	unclassified	unclassified	0.558919	0.14267	0.181855	0.0704473	0.0471809	0	0.0597015	0.0153398	0.0540443	0.171969	1.79104	0.159236	1.3078	0.156544	1.39475	0.676549	0.954688	0.520043	2.44285	0.464113	0.179372	0.215641	0.478313	1.34587	0.703407	1.34939	0.838355	0.514044	0.154154	0	0.629371	0.756242	0.624938	0.0125707
					unclassified Total	0.558919	0.14267	0.181855	0.0704473	0.0471809	0	0.0597015	0.0153398	0.0540443	0.171969	1.79104	0.159236	1.3078	0.156544	1.39475	0.676549	0.954688	0.520043	2.44285	0.464113	0.179372	0.215641	0.478313	1.34587	0.703407	1.34939	0.838355	0.514044	0.154154	0	0.629371	0.756242	0.624938	0.0125707
				unclassified Total		0.558919	0.14267	0.181855	0.0704473	0.0471809	0	0.0597015	0.0153398	0.0540443	0.171969	1.79104	0.159236	1.3078	0.156544	1.39475	0.676549	0.954688	0.520043	2.44285	0.464113	0.179372	0.215641	0.478313	1.34587	0.703407	1.34939	0.838355	0.514044	0.154154	0	0.629371	0.756242	0.624938	0.0125707
Bacteria	Actinobacteria	Actinobacteria	Actinomycetales	uncultured_1	unclassified	0	0	0	0.0117412	0	0	0.0149254	0	0	0	0.0895522	0.0265393	0.13078	0.0104362	0.844711	0.0380084	0	0	0	0.0522944	0.044843	0	0.0217415	0.024323	0.0774393	0	0	0	0	0	0	0	0	0
					unclassified Total	0	0	0	0.0117412	0	0	0.0149254	0	0	0	0.0895522	0.0265393	0.13078	0.0104362	0.844711	0.0380084	0	0	0	0.0522944	0.044843	0	0.0217415	0.024323	0.0774393	0	0	0	0	0	0	0	0	0
				uncultured_1 Total		0	0	0	0.0117412	0	0	0.0149254	0	0	0	0.0895522	0.0265393	0.13078	0.0104362	0.844711	0.0380084	0	0	0	0.0522944	0.044843	0	0.0217415	0.024323	0.0774393	0	0	0	0	0	0	0	0	0
Bacteria	Actinobacteria	Actinobacteria	Actinomycetales	uncultured_2	unclassified	0	0	0	0	0	0	0	0	0	0	0.00497512	0.0132696	0.00934143	0.0104362	0	0	0	0	0	0.0065368	0	0	0	0	0	0	0	0	0	0	0	0	0	0
					unclassified Total	0	0	0	0	0	0	0	0	0	0	0.00497512	0.0132696	0.00934143	0.0104362	0	0	0	0	0	0.0065368	0	0	0	0	0	0	0	0	0	0	0	0	0	0
				uncultured_2 Total		0	0	0	0	0	0	0	0	0	0	0.00497512	0.0132696	0.00934143	0.0104362	0	0	0	0	0	0.0065368	0	0	0	0	0	0	0	0	0	0	0	0	0	0
Bacteria	Actinobacteria	Actinobacteria	Actinomycetales	uncultured	unclassified	0	0	0	0	0	0	0	0	0	0	0	0	0	0	0	0	0	0	0	0	0	0	0	0	0	0.00439541	0	0	0	0	0	0	0	0
					unclassified Total	0	0	0	0	0	0	0	0	0	0	0	0	0	0	0	0	0	0	0	0	0	0	0	0	0	0.00439541	0	0	0	0	0	0	0	0
				uncultured Total		0	0	0	0	0	0	0	0	0	0	0	0	0	0	0	0	0	0	0	0	0	0	0	0	0	0.00439541	0	0	0	0	0	0	0	0
			Actinomycetales Total			7.88697	3.98288	20.8123	1.8786	0.283086	0.198244	1.56716	0.260776	0.486399	0.616222	9.45274	1.181	8.44465	1.15842	16.5897	5.13113	29.6808	31.7443	40.8673	5.51052	2.35426	2.07734	2.08718	7.2888	5.32395	3.08558	1.96489	5.5627	0.524125	0.642742	1.76379	3.27922	4.03996	0.817096
Bacteria	Actinobacteria	Actinobacteria	AKIW543	unclassified	unclassified	0.0543394	0.677684	0.0808244	0.0234824	0	0	0.0149254	0.0153398	0.0360295	0	11.7662	1.59236	1.76553	0.709664	5.07809	0.304067	0.170989	0.801733	0.0896459	0.098052	0.112108	0.0215641	0.0543537	0	0.0451729	0	0.00374266	0	0	0	0.00777001	0.039116	0.00984155	0
					unclassified Total	0.0543394	0.677684	0.0808244	0.0234824	0	0	0.0149254	0.0153398	0.0360295	0	11.7662	1.59236	1.76553	0.709664	5.07809	0.304067	0.170989	0.801733	0.0896459	0.098052	0.112108	0.0215641	0.0543537	0	0.0451729	0	0.00374266	0	0	0	0.00777001	0.039116	0.00984155	0
				unclassified Total		0.0543394	0.677684	0.0808244	0.0234824	0	0	0.0149254	0.0153398	0.0360295	0	11.7662	1.59236	1.76553	0.709664	5.07809	0.304067	0.170989	0.801733	0.0896459	0.098052	0.112108	0.0215641	0.0543537	0	0.0451729	0	0.00374266	0	0	0	0.00777001	0.039116	0.00984155	0
			AKIW543 Total			0.0543394	0.677684	0.0808244	0.0234824	0	0	0.0149254	0.0153398	0.0360295	0	11.7662	1.59236	1.76553	0.709664	5.07809	0.304067	0.170989	0.801733	0.0896459	0.098052	0.112108	0.0215641	0.0543537	0	0.0451729	0	0.00374266	0	0	0	0.00777001	0.039116	0.00984155	0
Bacteria	Actinobacteria	Actinobacteria	Bifidobacteriales	Bifidobacteriaceae	Aeriscardovia_aeriphila	0	0	0	0	0	0	0	0	0	0	0	0	0	0	0	0	0	0	0	0	0	0	0	0.00810767	0	0	0	0	0	0	0	0	0	0
					Aeriscardovia_aeriphila Total	0	0	0	0	0	0	0	0	0	0	0	0	0	0	0	0	0	0	0	0	0	0	0	0.00810767	0	0	0	0	0	0	0	0	0	0
Bacteria	Actinobacteria	Actinobacteria	Bifidobacteriales	Bifidobacteriaceae	Bifidobacterium_5	0	0	0	0	0	0	0	0	0	0	0	0	0	0	0	0	0	0	0	0	0	0	0	0	0.00645328	0	0	0	0	0	0	0	0	0
					Bifidobacterium_5 Total	0	0	0	0	0	0	0	0	0	0	0	0	0	0	0	0	0	0	0	0	0	0	0	0	0.00645328	0	0	0	0	0	0	0	0	0
Bacteria	Actinobacteria	Actinobacteria	Bifidobacteriales	Bifidobacteriaceae	Bifidobacterium_6	0	0	0	0	0	0	0	0	0	0	0	0	0	0	0	0	0	0	0	0	0	0	0	0	0.0258131	0	0	0	0	0	0	0	0	0
					Bifidobacterium_6 Total	0	0	0	0	0	0	0	0	0	0	0	0	0	0	0	0	0	0	0	0	0	0	0	0	0.0258131	0	0	0	0	0	0	0	0	0
Bacteria	Actinobacteria	Actinobacteria	Bifidobacteriales	Bifidobacteriaceae	Metascardovia_criceti	0	0	0	0	0	0	0	0	0	0	0	0.106157	0.0280243	0	0	0.144432	0	0	0	0	0	0	0	0	0	0	0	0	0	0	0	0	0	0
					Metascardovia_criceti Total	0	0	0	0	0	0	0	0	0	0	0	0.106157	0.0280243	0	0	0.144432	0	0	0	0	0	0	0	0	0	0	0	0	0	0	0	0	0	0
Bacteria	Actinobacteria	Actinobacteria	Bifidobacteriales	Bifidobacteriaceae	unclassified	0	0	0	0	0	0.0141603	0	0	0	0	0	0.318471	0.00934143	0	0	0.0988217	0	0	0	0	0	0	0	0	0.00645328	0	0	0	0	0	0	0	0	0
					unclassified Total	0	0	0	0	0	0.0141603	0	0	0	0	0	0.318471	0.00934143	0	0	0.0988217	0	0	0	0	0	0	0	0	0.00645328	0	0	0	0	0	0	0	0	0
				Bifidobacteriaceae Total		0	0	0	0	0	0.0141603	0	0	0	0	0	0.424628	0.0373657	0	0	0.243254	0	0	0	0	0	0	0	0.00810767	0.0387197	0	0	0	0	0	0	0	0	0
			Bifidobacteriales Total			0	0	0	0	0	0.0141603	0	0	0	0	0	0.424628	0.0373657	0	0	0.243254	0	0	0	0	0	0	0	0.00810767	0.0387197	0	0	0	0	0	0	0	0	0
Bacteria	Actinobacteria	Actinobacteria	Coriobacteriales	Coriobacteriaceae	Adlercreutzia_equolifaciens	0	0	0	0	0	0	0	0	0	0	0	0	0	0	0	0	0	0	0	0	0	0	0	0	0.0129066	0	0	0	0	0	0	0	0	0
					Adlercreutzia_equolifaciens Total	0	0	0	0	0	0	0	0	0	0	0	0	0	0	0	0	0	0	0	0	0	0	0	0	0.0129066	0	0	0	0	0	0	0	0	0
Bacteria	Actinobacteria	Actinobacteria	Coriobacteriales	Coriobacteriaceae	Atopobium	0	0	0	0	0	0	0	0	0	0	0	0	0	0	0	0.00760167	0	0	0	0	0	0	0.0108707	0	0	0	0	0	0	0	0	0	0	0
					Atopobium Total	0	0	0	0	0	0	0	0	0	0	0	0	0	0	0	0.00760167	0	0	0	0	0	0	0.0108707	0	0	0	0	0	0	0	0	0	0	0
Bacteria	Actinobacteria	Actinobacteria	Coriobacteriales	Coriobacteriaceae	marine_group	0	0	0	0	0	0	0	0	0	0	0	0	0.0186829	0.0104362	0	0	0	0	0	0.150346	0.044843	0.0287522	0	0.00810767	0.0387197	0.00439541	0	0	0	0	0	0	0	0
					marine_group Total	0	0	0	0	0	0	0	0	0	0	0	0	0.0186829	0.0104362	0	0	0	0	0	0.150346	0.044843	0.0287522	0	0.00810767	0.0387197	0.00439541	0	0	0	0	0	0	0	0
Bacteria	Actinobacteria	Actinobacteria	Coriobacteriales	Coriobacteriaceae	Olsenella_profusa	0	0	0	0	0	0	0	0	0	0	0	0	0	0	0	0.00760167	0	0	0	0	0	0	0	0.00810767	0	0	0	0	0	0	0	0	0	0
					Olsenella_profusa Total	0	0	0	0	0	0	0	0	0	0	0	0	0	0	0	0.00760167	0	0	0	0	0	0	0	0.00810767	0	0	0	0	0	0	0	0	0	0
Bacteria	Actinobacteria	Actinobacteria	Coriobacteriales	Coriobacteriaceae	unclassified	0.0776277	0	0	0.0117412	0.165133	0.127443	0.119403	0.0766989	0.324266	0.257954	0.0149254	0	0.439047	0.125235	0	0.114025	0	0	0	0.169957	0.044843	0.129385	0.108707	0.170261	0.445276	0.0615358	0.0598825	0	0	0	0.21756	0.00651933	0.00984155	0
					unclassified Total	0.0776277	0	0	0.0117412	0.165133	0.127443	0.119403	0.0766989	0.324266	0.257954	0.0149254	0	0.439047	0.125235	0	0.114025	0	0	0	0.169957	0.044843	0.129385	0.108707	0.170261	0.445276	0.0615358	0.0598825	0	0	0	0.21756	0.00651933	0.00984155	0
Bacteria	Actinobacteria	Actinobacteria	Coriobacteriales	Coriobacteriaceae	uncultured_10	0.318274	0.059446	0	0.246566	0.920028	1.37355	0.432836	0.429514	0.738606	0.257954	0.00497512	0.159236	0.345633	0.229597	0	0.0988217	0	0	0.0112057	0.411819	0.695067	0.560667	0.336993	0.429707	1.05188	0.180212	0.0860811	0	0.308309	0	0.25641	0.0521546	0.0196831	0
					uncultured_10 Total	0.318274	0.059446	0	0.246566	0.920028	1.37355	0.432836	0.429514	0.738606	0.257954	0.00497512	0.159236	0.345633	0.229597	0	0.0988217	0	0	0.0112057	0.411819	0.695067	0.560667	0.336993	0.429707	1.05188	0.180212	0.0860811	0	0.308309	0	0.25641	0.0521546	0.0196831	0
Bacteria	Actinobacteria	Actinobacteria	Coriobacteriales	Coriobacteriaceae	uncultured_11	0.00776277	0	0	0	0	0.0283206	0.0298507	0.0153398	0.0180148	0.0143308	0	0	0	0.0104362	0	0.00760167	0	0	0	0	0	0	0	0	0.0129066	0.00439541	0	0	0	0	0.00777001	0	0	0
					uncultured_11 Total	0.00776277	0	0	0	0	0.0283206	0.0298507	0.0153398	0.0180148	0.0143308	0	0	0	0.0104362	0	0.00760167	0	0	0	0	0	0	0	0	0.0129066	0.00439541	0	0	0	0	0.00777001	0	0	0
Bacteria	Actinobacteria	Actinobacteria	Coriobacteriales	Coriobacteriaceae	uncultured_6	0	0	0	0	0	0	0	0	0	0	0	0	0	0	0	0	0	0	0	0	0	0	0	0.00810767	0	0	0	0	0	0	0	0	0	0
					uncultured_6 Total	0	0	0	0	0	0	0	0	0	0	0	0	0	0	0	0	0	0	0	0	0	0	0	0.00810767	0	0	0	0	0	0	0	0	0	0
Bacteria	Actinobacteria	Actinobacteria	Coriobacteriales	Coriobacteriaceae	uncultured_8	0	0	0	0	0	0	0	0	0	0	0	0	0	0.0104362	0	0	0	0	0	0.0196104	0	0	0	0	0	0.00879082	0.0224559	0	0	0	0	0	0	0
					uncultured_8 Total	0	0	0	0	0	0	0	0	0	0	0	0	0	0.0104362	0	0	0	0	0	0.0196104	0	0	0	0	0	0.00879082	0.0224559	0	0	0	0	0	0	0
Bacteria	Actinobacteria	Actinobacteria	Coriobacteriales	Coriobacteriaceae	uncultured_9	0	0	0	0	0	0	0	0	0	0	0	0	0	0	0	0.00760167	0	0	0	0	0	0	0	0.00810767	0	0	0	0	0	0	0	0	0	0
					uncultured_9 Total	0	0	0	0	0	0	0	0	0	0	0	0	0	0	0	0.00760167	0	0	0	0	0	0	0	0.00810767	0	0	0	0	0	0	0	0	0	0
				Coriobacteriaceae Total		0.403664	0.059446	0	0.258307	1.08516	1.52931	0.58209	0.521552	1.08089	0.530238	0.0199005	0.159236	0.803363	0.386141	0	0.243254	0	0	0.0112057	0.751732	0.784753	0.718804	0.456571	0.632398	1.56169	0.259329	0.168419	0	0.308309	0	0.48174	0.058674	0.0295247	0
			Coriobacteriales Total			0.403664	0.059446	0	0.258307	1.08516	1.52931	0.58209	0.521552	1.08089	0.530238	0.0199005	0.159236	0.803363	0.386141	0	0.243254	0	0	0.0112057	0.751732	0.784753	0.718804	0.456571	0.632398	1.56169	0.259329	0.168419	0	0.308309	0	0.48174	0.058674	0.0295247	0
Bacteria	Actinobacteria	Actinobacteria	MB-A2-108	unclassified	unclassified	0	0.059446	0	0	0.0235905	0	0.0149254	0	0.0180148	0	0.830846	0.38482	0.420364	0.104362	0.412533	0.04561	0	0.0216685	0	0.032684	0.0224215	0	0.0108707	0.00810767	0.0258131	0	0	0	0	0	0	0	0.00984155	0
					unclassified Total	0	0.059446	0	0	0.0235905	0	0.0149254	0	0.0180148	0	0.830846	0.38482	0.420364	0.104362	0.412533	0.04561	0	0.0216685	0	0.032684	0.0224215	0	0.0108707	0.00810767	0.0258131	0	0	0	0	0	0	0	0.00984155	0
				unclassified Total		0	0.059446	0	0	0.0235905	0	0.0149254	0	0.0180148	0	0.830846	0.38482	0.420364	0.104362	0.412533	0.04561	0	0.0216685	0	0.032684	0.0224215	0	0.0108707	0.00810767	0.0258131	0	0	0	0	0	0	0	0.00984155	0
			MB-A2-108 Total			0	0.059446	0	0	0.0235905	0	0.0149254	0	0.0180148	0	0.830846	0.38482	0.420364	0.104362	0.412533	0.04561	0	0.0216685	0	0.032684	0.0224215	0	0.0108707	0.00810767	0.0258131	0	0	0	0	0	0	0	0.00984155	0
Bacteria	Actinobacteria	Actinobacteria	RL185-aaj71c12	unclassified	unclassified	0	0	0	0	0	0	0	0.0306796	0.0180148	0.0143308	0	0	0	0	0	0	0	0	0	0	0	0	0.0326122	0.502676	0	0	0	0	0	0	0	0	0.108257	0
					unclassified Total	0	0	0	0	0	0	0	0.0306796	0.0180148	0.0143308	0	0	0	0	0	0	0	0	0	0	0	0	0.0326122	0.502676	0	0	0	0	0	0	0	0	0.108257	0
				unclassified Total		0	0	0	0	0	0	0	0.0306796	0.0180148	0.0143308	0	0	0	0	0	0	0	0	0	0	0	0	0.0326122	0.502676	0	0	0	0	0	0	0	0	0.108257	0
			RL185-aaj71c12 Total			0	0	0	0	0	0	0	0.0306796	0.0180148	0.0143308	0	0	0	0	0	0	0	0	0	0	0	0	0.0326122	0.502676	0	0	0	0	0	0	0	0	0.108257	0
Bacteria	Actinobacteria	Actinobacteria	Ruania_albidiflava	unclassified	unclassified	0	0	0	0	0	0	0	0	0	0	0	0	0.00934143	0	0	0.00760167	0	0	0	0	0	0	0	0	0	0	0	0	0	0	0.00777001	0	0	0
					unclassified Total	0	0	0	0	0	0	0	0	0	0	0	0	0.00934143	0	0	0.00760167	0	0	0	0	0	0	0	0	0	0	0	0	0	0	0.00777001	0	0	0
				unclassified Total		0	0	0	0	0	0	0	0	0	0	0	0	0.00934143	0	0	0.00760167	0	0	0	0	0	0	0	0	0	0	0	0	0	0	0.00777001	0	0	0
			Ruania_albidiflava Total			0	0	0	0	0	0	0	0	0	0	0	0	0.00934143	0	0	0.00760167	0	0	0	0	0	0	0	0	0	0	0	0	0	0	0.00777001	0	0	0
Bacteria	Actinobacteria	Actinobacteria	Rubrobacterales	Rubrobacteriaceae	Rubrobacter	0	0	0	0	0.0235905	0	0	0	0	0	0.233831	0.318471	0.177487	0	0.255378	0.022805	0	0.0433369	0	0.0065368	0	0.00718804	0.0326122	0.0162153	0.0129066	0	0	0	0	0	0.01554	0	0.00492078	0
					Rubrobacter Total	0	0	0	0	0.0235905	0	0	0	0	0	0.233831	0.318471	0.177487	0	0.255378	0.022805	0	0.0433369	0	0.0065368	0	0.00718804	0.0326122	0.0162153	0.0129066	0	0	0	0	0	0.01554	0	0.00492078	0
				Rubrobacteriaceae Total		0	0	0	0	0.0235905	0	0	0	0	0	0.233831	0.318471	0.177487	0	0.255378	0.022805	0	0.0433369	0	0.0065368	0	0.00718804	0.0326122	0.0162153	0.0129066	0	0	0	0	0	0.01554	0	0.00492078	0
			Rubrobacterales Total			0	0	0	0	0.0235905	0	0	0	0	0	0.233831	0.318471	0.177487	0	0.255378	0.022805	0	0.0433369	0	0.0065368	0	0.00718804	0.0326122	0.0162153	0.0129066	0	0	0	0	0	0.01554	0	0.00492078	0
Bacteria	Actinobacteria	Actinobacteria	Solirubrobacterales	0319-6M6	unclassified	0	0.0118892	0	0	0	0	0	0	0	0	0.696517	0.265393	0.280243	0.0208725	0.658089	0.00760167	0.0142491	0.0866739	0	0.0392208	0.044843	0.0215641	0.0108707	0.00810767	0	0	0.00748531	0	0.0154154	0	0.00777001	0	0	0
					unclassified Total	0	0.0118892	0	0	0	0	0	0	0	0	0.696517	0.265393	0.280243	0.0208725	0.658089	0.00760167	0.0142491	0.0866739	0	0.0392208	0.044843	0.0215641	0.0108707	0.00810767	0	0	0.00748531	0	0.0154154	0	0.00777001	0	0	0
				0319-6M6 Total		0	0.0118892	0	0	0	0	0	0	0	0	0.696517	0.265393	0.280243	0.0208725	0.658089	0.00760167	0.0142491	0.0866739	0	0.0392208	0.044843	0.0215641	0.0108707	0.00810767	0	0	0.00748531	0	0.0154154	0	0.00777001	0	0	0
Bacteria	Actinobacteria	Actinobacteria	Solirubrobacterales	288-2	unclassified	0	0.0118892	0	0	0	0	0	0	0	0.0143308	0.20398	0.0796178	0.149463	0.0208725	0.933111	0.0152033	0	0	0	0.0196104	0.0224215	0.0143761	0	0.0162153	0.0129066	0.00439541	0.00374266	0	0	0	0	0.019558	0	0
					unclassified Total	0	0.0118892	0	0	0	0	0	0	0	0.0143308	0.20398	0.0796178	0.149463	0.0208725	0.933111	0.0152033	0	0	0	0.0196104	0.0224215	0.0143761	0	0.0162153	0.0129066	0.00439541	0.00374266	0	0	0	0	0.019558	0	0
				288-2 Total		0	0.0118892	0	0	0	0	0	0	0	0.0143308	0.20398	0.0796178	0.149463	0.0208725	0.933111	0.0152033	0	0	0	0.0196104	0.0224215	0.0143761	0	0.0162153	0.0129066	0.00439541	0.00374266	0	0	0	0	0.019558	0	0
Bacteria	Actinobacteria	Actinobacteria	Solirubrobacterales	480-2	unclassified	0.124204	0.107003	0	0.0704473	0.0235905	0.0141603	0.0298507	0	0.0540443	0	1.63682	0.132696	0.429706	0.0521812	1.38493	0.114025	0	0.0866739	0	0.477187	0.246637	0.122197	0.0543537	0.113507	0.129066	0.096699	0.12725	0	0	0	0	0.0130387	0.0147623	0
					unclassified Total	0.124204	0.107003	0	0.0704473	0.0235905	0.0141603	0.0298507	0	0.0540443	0	1.63682	0.132696	0.429706	0.0521812	1.38493	0.114025	0	0.0866739	0	0.477187	0.246637	0.122197	0.0543537	0.113507	0.129066	0.096699	0.12725	0	0	0	0	0.0130387	0.0147623	0
				480-2 Total		0.124204	0.107003	0	0.0704473	0.0235905	0.0141603	0.0298507	0	0.0540443	0	1.63682	0.132696	0.429706	0.0521812	1.38493	0.114025	0	0.0866739	0	0.477187	0.246637	0.122197	0.0543537	0.113507	0.129066	0.096699	0.12725	0	0	0	0	0.0130387	0.0147623	0
Bacteria	Actinobacteria	Actinobacteria	Solirubrobacterales	Conexibacteraceae	Conexibacter	0	0	0	0	0	0	0	0	0	0	0.0646766	0	0.00934143	0	0.0196444	0	0	0.0216685	0	0	0	0.00718804	0.0217415	0.00810767	0.00645328	0	0.00374266	0	0	0	0	0	0	0
					Conexibacter Total	0	0	0	0	0	0	0	0	0	0	0.0646766	0	0.00934143	0	0.0196444	0	0	0.0216685	0	0	0	0.00718804	0.0217415	0.00810767	0.00645328	0	0.00374266	0	0	0	0	0	0	0
				Conexibacteraceae Total		0	0	0	0	0	0	0	0	0	0	0.0646766	0	0.00934143	0	0.0196444	0	0	0.0216685	0	0	0	0.00718804	0.0217415	0.00810767	0.00645328	0	0.00374266	0	0	0	0	0	0	0
Bacteria	Actinobacteria	Actinobacteria	Solirubrobacterales	Elev-16S-1332	unclassified	0	0.0118892	0	0	0	0	0	0	0	0	0.353234	0.106157	0.205511	0	0.0884	0	0	0	0	0.0130736	0.0224215	0	0	0.00810767	0.00645328	0	0	0	0	0	0	0	0	0
					unclassified Total	0	0.0118892	0	0	0	0	0	0	0	0	0.353234	0.106157	0.205511	0	0.0884	0	0	0	0	0.0130736	0.0224215	0	0	0.00810767	0.00645328	0	0	0	0	0	0	0	0	0
				Elev-16S-1332 Total		0	0.0118892	0	0	0	0	0	0	0	0	0.353234	0.106157	0.205511	0	0.0884	0	0	0	0	0.0130736	0.0224215	0	0	0.00810767	0.00645328	0	0	0	0	0	0	0	0	0
Bacteria	Actinobacteria	Actinobacteria	Solirubrobacterales	Patulibacteraceae	Patulibacter	0	0.0118892	0	0.0234824	0	0	0	0	0	0	0.358209	0.199045	0.158804	0.0208725	0.225911	0.022805	0	0	0	0.0849784	0.044843	0.0215641	0.0326122	0.024323	0.122612	0.0175816	0.00374266	0	0.0462463	0	0	0.00651933	0.00984155	0
					Patulibacter Total	0	0.0118892	0	0.0234824	0	0	0	0	0	0	0.358209	0.199045	0.158804	0.0208725	0.225911	0.022805	0	0	0	0.0849784	0.044843	0.0215641	0.0326122	0.024323	0.122612	0.0175816	0.00374266	0	0.0462463	0	0	0.00651933	0.00984155	0
				Patulibacteraceae Total		0	0.0118892	0	0.0234824	0	0	0	0	0	0	0.358209	0.199045	0.158804	0.0208725	0.225911	0.022805	0	0	0	0.0849784	0.044843	0.0215641	0.0326122	0.024323	0.122612	0.0175816	0.00374266	0	0.0462463	0	0	0.00651933	0.00984155	0
Bacteria	Actinobacteria	Actinobacteria	Solirubrobacterales	Solirubrobacteriaceae	Solirubrobacter	0	0.0118892	0	0.0469649	0	0	0	0	0	0	0.358209	0.331741	0.168146	0.0730536	2.02338	0.0684151	0.0142491	0	0	0.169957	0.0672646	0.0503163	0	0.024323	0.135519	0.0219771	0.0299412	0	0	0	0.00777001	0.019558	0.00492078	0
					Solirubrobacter Total	0	0.0118892	0	0.0469649	0	0	0	0	0	0	0.358209	0.331741	0.168146	0.0730536	2.02338	0.0684151	0.0142491	0	0	0.169957	0.0672646	0.0503163	0	0.024323	0.135519	0.0219771	0.0299412	0	0	0	0.00777001	0.019558	0.00492078	0
				Solirubrobacteriaceae Total		0	0.0118892	0	0.0469649	0	0	0	0	0	0	0.358209	0.331741	0.168146	0.0730536	2.02338	0.0684151	0.0142491	0	0	0.169957	0.0672646	0.0503163	0	0.024323	0.135519	0.0219771	0.0299412	0	0	0	0.00777001	0.019558	0.00492078	0
Bacteria	Actinobacteria	Actinobacteria	Solirubrobacterales	TM146	unclassified	0	0	0	0	0	0	0	0	0	0	0.0696517	0	0	0	0.00982222	0.022805	0.0142491	0	0	0	0	0	0	0	0.00645328	0	0	0	0	0	0	0	0	0
					unclassified Total	0	0	0	0	0	0	0	0	0	0	0.0696517	0	0	0	0.00982222	0.022805	0.0142491	0	0	0	0	0	0	0	0.00645328	0	0	0	0	0	0	0	0	0
				TM146 Total		0	0	0	0	0	0	0	0	0	0	0.0696517	0	0	0	0.00982222	0.022805	0.0142491	0	0	0	0	0	0	0	0.00645328	0	0	0	0	0	0	0	0	0
Bacteria	Actinobacteria	Actinobacteria	Solirubrobacterales	unclassified	unclassified	0	0.0237784	0	0.0352237	0	0	0.0298507	0.0306796	0.0180148	0	2.70149	0.199045	0.868753	0.114799	0.775955	0.04561	0	0.0433369	0.0448229	0.261472	0.044843	0.0503163	0.0760952	0.0567537	0.174239	0.0791174	0.0823384	0	0.0462463	0	0.03885	0.0260773	0.0147623	0
					unclassified Total	0	0.0237784	0	0.0352237	0	0	0.0298507	0.0306796	0.0180148	0	2.70149	0.199045	0.868753	0.114799	0.775955	0.04561	0	0.0433369	0.0448229	0.261472	0.044843	0.0503163	0.0760952	0.0567537	0.174239	0.0791174	0.0823384	0	0.0462463	0	0.03885	0.0260773	0.0147623	0
				unclassified Total		0	0.0237784	0	0.0352237	0	0	0.0298507	0.0306796	0.0180148	0	2.70149	0.199045	0.868753	0.114799	0.775955	0.04561	0	0.0433369	0.0448229	0.261472	0.044843	0.0503163	0.0760952	0.0567537	0.174239	0.0791174	0.0823384	0	0.0462463	0	0.03885	0.0260773	0.0147623	0
Bacteria	Actinobacteria	Actinobacteria	Solirubrobacterales	YNPFFP1	unclassified	0.00776277	0.0356676	0	0	0	0	0	0	0.0360295	0	0.532338	0.132696	0.102756	0.219161	0.412533	0.0152033	0.15674	0.130011	0.0336172	0.0719048	0	0.0287522	0.0217415	0	0.00645328	0.0131862	0.00374266	0	0	0	0	0	0	0
					unclassified Total	0.00776277	0.0356676	0	0	0	0	0	0	0.0360295	0	0.532338	0.132696	0.102756	0.219161	0.412533	0.0152033	0.15674	0.130011	0.0336172	0.0719048	0	0.0287522	0.0217415	0	0.00645328	0.0131862	0.00374266	0	0	0	0	0	0	0
				YNPFFP1 Total		0.00776277	0.0356676	0	0	0	0	0	0	0.0360295	0	0.532338	0.132696	0.102756	0.219161	0.412533	0.0152033	0.15674	0.130011	0.0336172	0.0719048	0	0.0287522	0.0217415	0	0.00645328	0.0131862	0.00374266	0	0	0	0	0	0	0
			Solirubrobacterales Total			0.131967	0.225895	0	0.176118	0.0235905	0.0141603	0.0597015	0.0306796	0.108089	0.0143308	6.97512	1.44639	2.37272	0.521812	6.53177	0.311669	0.199487	0.368364	0.0784402	1.1374	0.493274	0.316274	0.217415	0.259445	0.600155	0.232957	0.261986	0	0.107908	0	0.0543901	0.0847513	0.044287	0
Bacteria	Actinobacteria	Actinobacteria	TakashiAC-B11	unclassified	unclassified	0	0	0	0	0	0	0	0	0	0	0.139303	0.0530786	0.0840729	0.0104362	0.00982222	0	0	0	0	0	0	0.0143761	0	0	0	0	0	0	0	0	0	0	0	0
					unclassified Total	0	0	0	0	0	0	0	0	0	0	0.139303	0.0530786	0.0840729	0.0104362	0.00982222	0	0	0	0	0	0	0.0143761	0	0	0	0	0	0	0	0	0	0	0	0
				unclassified Total		0	0	0	0	0	0	0	0	0	0	0.139303	0.0530786	0.0840729	0.0104362	0.00982222	0	0	0	0	0	0	0.0143761	0	0	0	0	0	0	0	0	0	0	0	0
			TakashiAC-B11 Total			0	0	0	0	0	0	0	0	0	0	0.139303	0.0530786	0.0840729	0.0104362	0.00982222	0	0	0	0	0	0	0.0143761	0	0	0	0	0	0	0	0	0	0	0	0
Bacteria	Actinobacteria	Actinobacteria	unclassified	unclassified	unclassified	0.0232883	0.0118892	0	0.0469649	0.141543	0	0.0447761	0.0460193	0.126103	0.257954	11.5423	1.06157	5.67959	0.417449	3.06453	2.78221	0.0284981	0.0433369	0.0336172	0.889005	0.0672646	0.222829	0.43483	1.32155	1.05188	0.109885	0.0823384	0	0	0	0.03885	0.019558	0.0639701	0
					unclassified Total	0.0232883	0.0118892	0	0.0469649	0.141543	0	0.0447761	0.0460193	0.126103	0.257954	11.5423	1.06157	5.67959	0.417449	3.06453	2.78221	0.0284981	0.0433369	0.0336172	0.889005	0.0672646	0.222829	0.43483	1.32155	1.05188	0.109885	0.0823384	0	0	0	0.03885	0.019558	0.0639701	0
				unclassified Total		0.0232883	0.0118892	0	0.0469649	0.141543	0	0.0447761	0.0460193	0.126103	0.257954	11.5423	1.06157	5.67959	0.417449	3.06453	2.78221	0.0284981	0.0433369	0.0336172	0.889005	0.0672646	0.222829	0.43483	1.32155	1.05188	0.109885	0.0823384	0	0	0	0.03885	0.019558	0.0639701	0
			unclassified Total			0.0232883	0.0118892	0	0.0469649	0.141543	0	0.0447761	0.0460193	0.126103	0.257954	11.5423	1.06157	5.67959	0.417449	3.06453	2.78221	0.0284981	0.0433369	0.0336172	0.889005	0.0672646	0.222829	0.43483	1.32155	1.05188	0.109885	0.0823384	0	0	0	0.03885	0.019558	0.0639701	0
		Actinobacteria Total				8.50023	5.13613	21.5397	3.76893	2.64213	1.84084	2.74627	1.18116	2.12574	1.93465	59.0547	10.9209	32.4521	5.13463	64.8561	24.8955	30.1368	33.2394	41.0914	13.7404	5.65022	5.21852	5.38102	12.2912	11.9579	3.74929	2.53752	5.5627	0.986589	0.642742	2.4087	3.52044	4.33028	0.817096
	Actinobacteria Total					8.50023	5.13613	21.5397	3.76893	2.64213	1.84084	2.74627	1.18116	2.12574	1.93465	59.0547	10.9209	32.4521	5.13463	64.8561	24.8955	30.1368	33.2394	41.0914	13.7404	5.65022	5.21852	5.38102	12.2912	11.9579	3.74929	2.53752	5.5627	0.986589	0.642742	2.4087	3.52044	4.33028	0.817096
Bacteria	Armatimonadetes	unclassified	unclassified	unclassified	unclassified	0	0	0	0	0	0	0	0	0	0	0	0	0	0	0	0.00760167	0	0	0	0.0065368	0	0.00718804	0	0	0.00645328	0	0	0	0	0	0	0	0	0
					unclassified Total	0	0	0	0	0	0	0	0	0	0	0	0	0	0	0	0.00760167	0	0	0	0.0065368	0	0.00718804	0	0	0.00645328	0	0	0	0	0	0	0	0	0
				unclassified Total		0	0	0	0	0	0	0	0	0	0	0	0	0	0	0	0.00760167	0	0	0	0.0065368	0	0.00718804	0	0	0.00645328	0	0	0	0	0	0	0	0	0
			unclassified Total			0	0	0	0	0	0	0	0	0	0	0	0	0	0	0	0.00760167	0	0	0	0.0065368	0	0.00718804	0	0	0.00645328	0	0	0	0	0	0	0	0	0
		unclassified Total				0	0	0	0	0	0	0	0	0	0	0	0	0	0	0	0.00760167	0	0	0	0.0065368	0	0.00718804	0	0	0.00645328	0	0	0	0	0	0	0	0	0
	Armatimonadetes Total					0	0	0	0	0	0	0	0	0	0	0	0	0	0	0	0.00760167	0	0	0	0.0065368	0	0.00718804	0	0	0.00645328	0	0	0	0	0	0	0	0	0
Bacteria	Bacteroidetes	Bacteroidia	Bacteroidales	Bacteroidaceae	Bacteroides	0.0232883	0	0	0	0	0	0	0	0	0	0	0	0	0.0313087	0	0.326872	0	0	0	0.254935	0.762332	2.54457	1.17404	1.11886	0.638875	0.53624	0.243273	0	0.662864	0	2.54856	0.68453	0.0688909	0
					Bacteroides Total	0.0232883	0	0	0	0	0	0	0	0	0	0	0	0	0.0313087	0	0.326872	0	0	0	0.254935	0.762332	2.54457	1.17404	1.11886	0.638875	0.53624	0.243273	0	0.662864	0	2.54856	0.68453	0.0688909	0
				Bacteroidaceae Total		0.0232883	0	0	0	0	0	0	0	0	0	0	0	0	0.0313087	0	0.326872	0	0	0	0.254935	0.762332	2.54457	1.17404	1.11886	0.638875	0.53624	0.243273	0	0.662864	0	2.54856	0.68453	0.0688909	0
Bacteria	Bacteroidetes	Bacteroidia	Bacteroidales	BS11_gut_group	unclassified	0	0	0	0	0	0	0	0	0	0	0	0	0	0	0	0	0	0	0	0	0	0	0	0.00810767	0	0	0	0	0	0	0	0	0	0
					unclassified Total	0	0	0	0	0	0	0	0	0	0	0	0	0	0	0	0	0	0	0	0	0	0	0	0.00810767	0	0	0	0	0	0	0	0	0	0
				BS11_gut_group Total		0	0	0	0	0	0	0	0	0	0	0	0	0	0	0	0	0	0	0	0	0	0	0	0.00810767	0	0	0	0	0	0	0	0	0	0
Bacteria	Bacteroidetes	Bacteroidia	Bacteroidales	CAP-aah99b04	unclassified	0.00776277	0	0	0.0117412	0	0	0	0	0	0.0143308	0	0	0	0.0313087	0	0.00760167	0	0	0	0	0	0	0	0	0.00645328	0	0	0	0	0	0	0	0	0
					unclassified Total	0.00776277	0	0	0.0117412	0	0	0	0	0	0.0143308	0	0	0	0.0313087	0	0.00760167	0	0	0	0	0	0	0	0	0.00645328	0	0	0	0	0	0	0	0	0
				CAP-aah99b04 Total		0.00776277	0	0	0.0117412	0	0	0	0	0	0.0143308	0	0	0	0.0313087	0	0.00760167	0	0	0	0	0	0	0	0	0.00645328	0	0	0	0	0	0	0	0	0
Bacteria	Bacteroidetes	Bacteroidia	Bacteroidales	Cluster_V	subcluster_Vb	0	0	0	0	0	0	0	0	0	0	0	0	0.831387	0	0	0	0	0	0	0	0	0	0	0	0	0	0	0	0	0	0	0	0	0
					subcluster_Vb Total	0	0	0	0	0	0	0	0	0	0	0	0	0.831387	0	0	0	0	0	0	0	0	0	0	0	0	0	0	0	0	0	0	0	0	0
Bacteria	Bacteroidetes	Bacteroidia	Bacteroidales	Cluster_V	subcluster_Vc	0	0	0	0	0	0	0	0	0	0	0	0	0.00934143	0.0104362	0	0.00760167	0	0	0	0.0065368	0	0	0	0	0	0	0	0	0	0	0	0	0	0
					subcluster_Vc Total	0	0	0	0	0	0	0	0	0	0	0	0	0.00934143	0.0104362	0	0.00760167	0	0	0	0.0065368	0	0	0	0	0	0	0	0	0	0	0	0	0	0
Bacteria	Bacteroidetes	Bacteroidia	Bacteroidales	Cluster_V	subcluster_Ve	0	0	0	0	0	0	0	0	0	0	0	0	0	0.0104362	0	0	0	0	0	0	0.0896861	0.230017	0.0326122	0.0405383	0.206505	0	0	0	0	0	0	0	0	0
					subcluster_Ve Total	0	0	0	0	0	0	0	0	0	0	0	0	0	0.0104362	0	0	0	0	0	0	0.0896861	0.230017	0.0326122	0.0405383	0.206505	0	0	0	0	0	0	0	0	0
Bacteria	Bacteroidetes	Bacteroidia	Bacteroidales	Cluster_V	subcluster_Vf	0	0	0	0	0	0	0	0	0	0	0	0	0	0	0	0.00760167	0	0	0	0	0	0	0	0	0	0	0	0	0	0	0	0	0	0
					subcluster_Vf Total	0	0	0	0	0	0	0	0	0	0	0	0	0	0	0	0.00760167	0	0	0	0	0	0	0	0	0	0	0	0	0	0	0	0	0	0
Bacteria	Bacteroidetes	Bacteroidia	Bacteroidales	Cluster_V	unclassified	0	0	0	0	0	0	0	0	0	0	0.00497512	0.0265393	0.0467071	0.386141	0	0.106423	0	0	0	0.032684	0	0	0.0108707	0.00810767	0.00645328	0	0	0	0	0	0	0	0	0
					unclassified Total	0	0	0	0	0	0	0	0	0	0	0.00497512	0.0265393	0.0467071	0.386141	0	0.106423	0	0	0	0.032684	0	0	0.0108707	0.00810767	0.00645328	0	0	0	0	0	0	0	0	0
				Cluster_V Total		0	0	0	0	0	0	0	0	0	0	0.00497512	0.0265393	0.887436	0.407013	0	0.121627	0	0	0	0.0392208	0.0896861	0.230017	0.043483	0.048646	0.212958	0	0	0	0	0	0	0	0	0
Bacteria	Bacteroidetes	Bacteroidia	Bacteroidales	COB_P4-1_termite_group	unclassified	0.0853905	0	0	0.199601	0.0471809	0.424809	0.104478	0.0153398	0	0.057323	0	0.0265393	0.00934143	0.198288	0	0.022805	0	0	0	0	0.269058	0.0646924	0.0326122	0.097292	0.0774393	0.00439541	0.0523972	0	0.0154154	0	0.00777001	0	0.0295247	0
					unclassified Total	0.0853905	0	0	0.199601	0.0471809	0.424809	0.104478	0.0153398	0	0.057323	0	0.0265393	0.00934143	0.198288	0	0.022805	0	0	0	0	0.269058	0.0646924	0.0326122	0.097292	0.0774393	0.00439541	0.0523972	0	0.0154154	0	0.00777001	0	0.0295247	0
				COB_P4-1_termite_group Total		0.0853905	0	0	0.199601	0.0471809	0.424809	0.104478	0.0153398	0	0.057323	0	0.0265393	0.00934143	0.198288	0	0.022805	0	0	0	0	0.269058	0.0646924	0.0326122	0.097292	0.0774393	0.00439541	0.0523972	0	0.0154154	0	0.00777001	0	0.0295247	0
Bacteria	Bacteroidetes	Bacteroidia	Bacteroidales	gir-aah93h0	unclassified	0	0	0	0	0	0	0	0	0	0	0	0	0	0	0	0	0	0	0	0	0	0	0	0.00810767	0.00645328	0	0	0	0	0	0	0	0	0
					unclassified Total	0	0	0	0	0	0	0	0	0	0	0	0	0	0	0	0	0	0	0	0	0	0	0	0.00810767	0.00645328	0	0	0	0	0	0	0	0	0
				gir-aah93h0 Total		0	0	0	0	0	0	0	0	0	0	0	0	0	0	0	0	0	0	0	0	0	0	0	0.00810767	0.00645328	0	0	0	0	0	0	0	0	0
Bacteria	Bacteroidetes	Bacteroidia	Bacteroidales	Insect_Cluster_I	3M1PL1-52_termite_group	0	0.856022	0	0.0234824	0.117952	0.212404	0	0	0	0	0	0	0	0	0	0.00760167	0	0	0	0	0	0	0.0108707	0	0.00645328	0.0131862	0	0	0	0	0	0	0	0
					3M1PL1-52_termite_group Total	0	0.856022	0	0.0234824	0.117952	0.212404	0	0	0	0	0	0	0	0	0	0.00760167	0	0	0	0	0	0	0.0108707	0	0.00645328	0.0131862	0	0	0	0	0	0	0	0
Bacteria	Bacteroidetes	Bacteroidia	Bacteroidales	Insect_Cluster_I	unclassified	0	0	0	0	0.0471809	0.0283206	0	0	0	0	0	0	0	0.0208725	0	0	0	0	0	0.0065368	0	0	0	0	0	0.00439541	0	0	0	0	0	0	0	0
					unclassified Total	0	0	0	0	0.0471809	0.0283206	0	0	0	0	0	0	0	0.0208725	0	0	0	0	0	0.0065368	0	0	0	0	0	0.00439541	0	0	0	0	0	0	0	0
				Insect_Cluster_I Total		0	0.856022	0	0.0234824	0.165133	0.240725	0	0	0	0	0	0	0	0.0208725	0	0.00760167	0	0	0	0.0065368	0	0	0.0108707	0	0.00645328	0.0175816	0	0	0	0	0	0	0	0
Bacteria	Bacteroidetes	Bacteroidia	Bacteroidales	M2PB4-65_termite_group	unclassified	0	0	0	0	0	0	0	0	0.0720591	0	0	0.0796178	0	0.135671	0	0	0	0	0	0	0	0	0	0	0	0.0219771	0	0	0	0	0	0	0	0
					unclassified Total	0	0	0	0	0	0	0	0	0.0720591	0	0	0.0796178	0	0.135671	0	0	0	0	0	0	0	0	0	0	0	0.0219771	0	0	0	0	0	0	0	0
Bacteria	Bacteroidetes	Bacteroidia	Bacteroidales	M2PB4-65_termite_group	uncultured_a	0	0	0	0.0117412	0	0	0	0	0.486399	0	0.00497512	0.0530786	0	0.459194	0	0	0	0	0	0.0457576	0	0	0	0	0	0.250538	0.269471	0	0.123324	0	0	0	0	0
					uncultured_a Total	0	0	0	0.0117412	0	0	0	0	0.486399	0	0.00497512	0.0530786	0	0.459194	0	0	0	0	0	0.0457576	0	0	0	0	0	0.250538	0.269471	0	0.123324	0	0	0	0	0
Bacteria	Bacteroidetes	Bacteroidia	Bacteroidales	M2PB4-65_termite_group	uncultured_b	0	0	0	0	0	0	0	0	0.0180148	0	0.00995025	0	0	0.678355	0	0	0	0	0	0	0	0	0	0	0	0	0.00374266	0	0	0	0	0	0	0
					uncultured_b Total	0	0	0	0	0	0	0	0	0.0180148	0	0.00995025	0	0	0.678355	0	0	0	0	0	0	0	0	0	0	0	0	0.00374266	0	0	0	0	0	0	0
				M2PB4-65_termite_group Total		0	0	0	0.0117412	0	0	0	0	0.576473	0	0.0149254	0.132696	0	1.27322	0	0	0	0	0	0.0457576	0	0	0	0	0	0.272515	0.273214	0	0.123324	0	0	0	0	0
Bacteria	Bacteroidetes	Bacteroidia	Bacteroidales	Marinilabiaceae	Alkaliflexus	0	0	0	0	0	0	0	0	0	0	0	0	0	0	0	0	0	0	0	0.0065368	0	0	0	0	0	0.00879082	0.00748531	0	0	0	0	0	0	0
					Alkaliflexus Total	0	0	0	0	0	0	0	0	0	0	0	0	0	0	0	0	0	0	0	0.0065368	0	0	0	0	0	0.00879082	0.00748531	0	0	0	0	0	0	0
Bacteria	Bacteroidetes	Bacteroidia	Bacteroidales	Marinilabiaceae	unclassified	0	0	0	0	0	0	0	0	0	0	0	0	0	0.0313087	0	0.00760167	0	0	0	0.0065368	0	0	0	0	0	0.00439541	0.011228	0	0.0154154	0	0	0	0	0
					unclassified Total	0	0	0	0	0	0	0	0	0	0	0	0	0	0.0313087	0	0.00760167	0	0	0	0.0065368	0	0	0	0	0	0.00439541	0.011228	0	0.0154154	0	0	0	0	0
Bacteria	Bacteroidetes	Bacteroidia	Bacteroidales	Marinilabiaceae	uncultured_1	0.131967	0	0	0.0234824	0.636943	0	0.104478	0	0	0.0429923	0	0	0	0.25047	0	0.114025	0	0	0	0	0	0	0	0	0	0	0	0	0	0	0	0	0	0
					uncultured_1 Total	0.131967	0	0	0.0234824	0.636943	0	0.104478	0	0	0.0429923	0	0	0	0.25047	0	0.114025	0	0	0	0	0	0	0	0	0	0	0	0	0	0	0	0	0	0
				Marinilabiaceae Total		0.131967	0	0	0.0234824	0.636943	0	0.104478	0	0	0.0429923	0	0	0	0.281778	0	0.121627	0	0	0	0.0130736	0	0	0	0	0	0.0131862	0.0187133	0	0.0154154	0	0	0	0	0
Bacteria	Bacteroidetes	Bacteroidia	Bacteroidales	MgMjR-022	unclassified	0	0	0	0	0	0	0	0	0	0	0	0.145966	0	0.365268	0	0.0532117	0	0	0	0	0	0	0	0	0	0.10549	0.104794	0	0	0	0	0	0	0
					unclassified Total	0	0	0	0	0	0	0	0	0	0	0	0.145966	0	0.365268	0	0.0532117	0	0	0	0	0	0	0	0	0	0.10549	0.104794	0	0	0	0	0	0	0
				MgMjR-022 Total		0	0	0	0	0	0	0	0	0	0	0	0.145966	0	0.365268	0	0.0532117	0	0	0	0	0	0	0	0	0	0.10549	0.104794	0	0	0	0	0	0	0
Bacteria	Bacteroidetes	Bacteroidia	Bacteroidales	Nearly_all_Termite_Cluster	unclassified	0	0	0	0	0	0	0	0	0	0	0.0248756	0	0.00934143	0.354832	0	0	0	0	0.0112057	0	0	0	0	0	0	0	0	0	0	0	0	0	0	0
					unclassified Total	0	0	0	0	0	0	0	0	0	0	0.0248756	0	0.00934143	0.354832	0	0	0	0	0.0112057	0	0	0	0	0	0	0	0	0	0	0	0	0	0	0
				Nearly_all_Termite_Cluster Total		0	0	0	0	0	0	0	0	0	0	0.0248756	0	0.00934143	0.354832	0	0	0	0	0.0112057	0	0	0	0	0	0	0	0	0	0	0	0	0	0	0
Bacteria	Bacteroidetes	Bacteroidia	Bacteroidales	p-2534-18B5_gut_group	termite_group_a	0	0	0	0.0117412	0	0	0	0	0	0	0	0	0	0.135671	0	0	0	0	0	0	0	0	0	0	0	0	0	0	0	0	0	0	0	0
					termite_group_a Total	0	0	0	0.0117412	0	0	0	0	0	0	0	0	0	0.135671	0	0	0	0	0	0	0	0	0	0	0	0	0	0	0	0	0	0	0	0
				p-2534-18B5_gut_group Total		0	0	0	0.0117412	0	0	0	0	0	0	0	0	0	0.135671	0	0	0	0	0	0	0	0	0	0	0	0	0	0	0	0	0	0	0	0
Bacteria	Bacteroidetes	Bacteroidia	Bacteroidales	Porphyromonadaceae_1	Bacteroidales_Cluster_V	0	0	0	0	0	0	0	0	0	0.0143308	0.0199005	1.6587	0.0560486	0.88708	0	0.448499	0	0	0	0.0065368	0.0896861	0.0215641	0.0108707	0	0	0	0	0	0	0	0	0	0	0
					Bacteroidales_Cluster_V Total	0	0	0	0	0	0	0	0	0	0.0143308	0.0199005	1.6587	0.0560486	0.88708	0	0.448499	0	0	0	0.0065368	0.0896861	0.0215641	0.0108707	0	0	0	0	0	0	0	0	0	0	0
Bacteria	Bacteroidetes	Bacteroidia	Bacteroidales	Porphyromonadaceae_1	Dysgonomonas	0	0	0	0.129153	0.825666	0.141603	0.149254	0.0920387	0.450369	0.100315	0.0547264	0.0530786	0.663241	0.0730536	0	0.13683	0	0	0	1.54269	4.19283	2.85365	0.510925	0.948597	2.39417	0	0	0	0	0	0	0	0	0
					Dysgonomonas Total	0	0	0	0.129153	0.825666	0.141603	0.149254	0.0920387	0.450369	0.100315	0.0547264	0.0530786	0.663241	0.0730536	0	0.13683	0	0	0	1.54269	4.19283	2.85365	0.510925	0.948597	2.39417	0	0	0	0	0	0	0	0	0
Bacteria	Bacteroidetes	Bacteroidia	Bacteroidales	Porphyromonadaceae_1	Parabacteroides	0	0	0	0	0.0471809	0.325687	0.119403	0.0153398	0.162133	0.0286615	0	0.517516	0.0934143	0.866207	0	0.220448	0	0	0	0.248398	1.18834	0.474411	0.0326122	0.0648614	0.135519	0	0	0	0	0	0	0	0	0
					Parabacteroides Total	0	0	0	0	0.0471809	0.325687	0.119403	0.0153398	0.162133	0.0286615	0	0.517516	0.0934143	0.866207	0	0.220448	0	0	0	0.248398	1.18834	0.474411	0.0326122	0.0648614	0.135519	0	0	0	0	0	0	0	0	0
Bacteria	Bacteroidetes	Bacteroidia	Bacteroidales	Porphyromonadaceae_1	Porphyromonas	0	0	0	0	0	0	0	0	0	0	0	0	0	0	0	0	0	0	0	0	0	0	0	0	0.0193598	0	0	0	0	0	0	0	0	0
					Porphyromonas Total	0	0	0	0	0	0	0	0	0	0	0	0	0	0	0	0	0	0	0	0	0	0	0	0	0.0193598	0	0	0	0	0	0	0	0	0
Bacteria	Bacteroidetes	Bacteroidia	Bacteroidales	Porphyromonadaceae_1	Tannerella	0	0	0	0	0	0	0	0	0	0	0.00497512	1.56582	1.74685	2.83866	0.00982222	0.50171	0	0	0	0.32684	0.0224215	0.179701	0.0326122	0.0324307	0.129066	0	0	0	0	0	0	0	0	0
					Tannerella Total	0	0	0	0	0	0	0	0	0	0	0.00497512	1.56582	1.74685	2.83866	0.00982222	0.50171	0	0	0	0.32684	0.0224215	0.179701	0.0326122	0.0324307	0.129066	0	0	0	0	0	0	0	0	0
Bacteria	Bacteroidetes	Bacteroidia	Bacteroidales	Porphyromonadaceae_1	unclassified	0	0	0	0	0	0	0.0149254	0	0	0	0.00497512	0.875796	0.45773	1.10624	0	0.463702	0	0	0	0.130736	1.61435	1.04227	0.195673	0.1054	0.271038	0	0	0	0	0	0	0	0	0
					unclassified Total	0	0	0	0	0	0	0.0149254	0	0	0	0.00497512	0.875796	0.45773	1.10624	0	0.463702	0	0	0	0.130736	1.61435	1.04227	0.195673	0.1054	0.271038	0	0	0	0	0	0	0	0	0
				Porphyromonadaceae_1 Total		0	0	0	0.129153	0.872847	0.46729	0.283582	0.107378	0.612502	0.143308	0.0845771	4.67091	3.01728	5.77124	0.00982222	1.77119	0	0	0	2.2552	7.10762	4.57159	0.782694	1.15129	2.94915	0	0	0	0	0	0	0	0	0
Bacteria	Bacteroidetes	Bacteroidia	Bacteroidales	Porphyromonadaceae_2	Cubitermes_Cluster_A	0	0	0	0	0.0235905	0	0	0	0	0	0	0	0	0.0104362	0	0.0304067	0	0	0	0.0522944	0	0.0359402	0.0217415	0.00810767	0.0322664	0	0	0	0	0	0	0	0	0
					Cubitermes_Cluster_A Total	0	0	0	0	0.0235905	0	0	0	0	0	0	0	0	0.0104362	0	0.0304067	0	0	0	0.0522944	0	0.0359402	0.0217415	0.00810767	0.0322664	0	0	0	0	0	0	0	0	0
Bacteria	Bacteroidetes	Bacteroidia	Bacteroidales	Porphyromonadaceae_2	unclassified	0	0	0	0	0	0	0	0	0	0	0	0	0	0	0	0	0	0	0	0.0065368	0	0	0	0.0162153	0.0129066	0	0	0	0	0	0	0	0	0
					unclassified Total	0	0	0	0	0	0	0	0	0	0	0	0	0	0	0	0	0	0	0	0.0065368	0	0	0	0.0162153	0.0129066	0	0	0	0	0	0	0	0	0
				Porphyromonadaceae_2 Total		0	0	0	0	0.0235905	0	0	0	0	0	0	0	0	0.0104362	0	0.0304067	0	0	0	0.0588312	0	0.0359402	0.0217415	0.024323	0.0451729	0	0	0	0	0	0	0	0	0
Bacteria	Bacteroidetes	Bacteroidia	Bacteroidales	Porphyromonadaceae_3	Odoribacter	0	0	0	0	0	0.226565	0.134328	0	0.0720591	0	0	0	0	0.0208725	0	0.00760167	0	0	0	0.0784416	0.403587	0.0575043	0	0.0162153	0.0129066	0	0	0	0	0	0	0	0	0
					Odoribacter Total	0	0	0	0	0	0.226565	0.134328	0	0.0720591	0	0	0	0	0.0208725	0	0.00760167	0	0	0	0.0784416	0.403587	0.0575043	0	0.0162153	0.0129066	0	0	0	0	0	0	0	0	0
Bacteria	Bacteroidetes	Bacteroidia	Bacteroidales	Porphyromonadaceae_3	unclassified	0	0	0	0	0.0235905	0	0	0	0	0	0	0	0	0	0	0	0	0	0	0.0065368	0	0	0	0	0	0	0	0	0	0	0	0	0	0
					unclassified Total	0	0	0	0	0.0235905	0	0	0	0	0	0	0	0	0	0	0	0	0	0	0.0065368	0	0	0	0	0	0	0	0	0	0	0	0	0	0
Bacteria	Bacteroidetes	Bacteroidia	Bacteroidales	Porphyromonadaceae_3	uncultured_b	0	0	0	0.0117412	0	1.23195	0.0447761	0.107378	1.54927	0	0	0	0	0	0	0	0	0	0	0	0	0	0	0	0	0	0	0	0	0	0	0	0	0
					uncultured_b Total	0	0	0	0.0117412	0	1.23195	0.0447761	0.107378	1.54927	0	0	0	0	0	0	0	0	0	0	0	0	0	0	0	0	0	0	0	0	0	0	0	0	0
				Porphyromonadaceae_3 Total		0	0	0	0.0117412	0.0235905	1.45851	0.179104	0.107378	1.62133	0	0	0	0	0.0208725	0	0.00760167	0	0	0	0.0849784	0.403587	0.0575043	0	0.0162153	0.0129066	0	0	0	0	0	0	0	0	0
Bacteria	Bacteroidetes	Bacteroidia	Bacteroidales	Porphyromonadaceae	Bacteroidales_Cluster_V	0	0	0	0	0	0	0	0	0	0	0	0	0	0	0	0	0	0.0216685	0.0336172	0	0	0	0	0	0	0.074722	0.5352	0.0183587	0.709111	0	0.0854701	0.0651933	0.0147623	0
					Bacteroidales_Cluster_V Total	0	0	0	0	0	0	0	0	0	0	0	0	0	0	0	0	0	0.0216685	0.0336172	0	0	0	0	0	0	0.074722	0.5352	0.0183587	0.709111	0	0.0854701	0.0651933	0.0147623	0
Bacteria	Bacteroidetes	Bacteroidia	Bacteroidales	Porphyromonadaceae	Barnesiella	0	0	0	0	0	0	0	0	0	0	0	0	0	0	0	0	0	0	0	0	0	0	0	0.00810767	0	0	0	0	0	0	0	0	0	0
					Barnesiella Total	0	0	0	0	0	0	0	0	0	0	0	0	0	0	0	0	0	0	0	0	0	0	0	0.00810767	0	0	0	0	0	0	0	0	0	0
Bacteria	Bacteroidetes	Bacteroidia	Bacteroidales	Porphyromonadaceae	Cubitermes_Cluster_A	0	0	0	0	0	0	0	0	0	0	0	0	0	0	0	0	0	0	0	0	0	0	0	0	0	0.00879082	0.00374266	0	0	0	0	0	0	0
					Cubitermes_Cluster_A Total	0	0	0	0	0	0	0	0	0	0	0	0	0	0	0	0	0	0	0	0	0	0	0	0	0	0.00879082	0.00374266	0	0	0	0	0	0	0
Bacteria	Bacteroidetes	Bacteroidia	Bacteroidales	Porphyromonadaceae	Dysgonomonas	0.0776277	0.689573	0.0202061	0	0	0	0	0	0	0	0	0	0	0	0	0	0.0142491	0	0	0	0	0	0	0	0	9.25674	10.5356	0.0734349	1.41822	0	2.0979	0.449834	0.364137	0
					Dysgonomonas Total	0.0776277	0.689573	0.0202061	0	0	0	0	0	0	0	0	0	0	0	0	0	0.0142491	0	0	0	0	0	0	0	0	9.25674	10.5356	0.0734349	1.41822	0	2.0979	0.449834	0.364137	0
Bacteria	Bacteroidetes	Bacteroidia	Bacteroidales	Porphyromonadaceae	Odoribacter	0.00776277	0.107003	0	0	0	0	0	0	0	0	0	0	0	0	0	0	0	0	0	0	0	0	0	0	0	0.0703266	0.0748531	0	0.0154154	0	0	0.0130387	0.0246039	0
					Odoribacter Total	0.00776277	0.107003	0	0	0	0	0	0	0	0	0	0	0	0	0	0	0	0	0	0	0	0	0	0	0	0.0703266	0.0748531	0	0.0154154	0	0	0.0130387	0.0246039	0
Bacteria	Bacteroidetes	Bacteroidia	Bacteroidales	Porphyromonadaceae	Paludibacter	0.0388138	0.0356676	0	0.18786	0.353857	0.623053	0.358209	0.245436	1.02684	0.358269	0.00995025	0.504246	0.289584	1.50282	0.00982222	0.554922	0	0	0.0560287	2.22905	1.32287	1.04227	0.478313	0.405383	0.348477	2.50538	1.14151	0.0367175	1.4953	0	0.32634	0.058674	0.0393662	0
					Paludibacter Total	0.0388138	0.0356676	0	0.18786	0.353857	0.623053	0.358209	0.245436	1.02684	0.358269	0.00995025	0.504246	0.289584	1.50282	0.00982222	0.554922	0	0	0.0560287	2.22905	1.32287	1.04227	0.478313	0.405383	0.348477	2.50538	1.14151	0.0367175	1.4953	0	0.32634	0.058674	0.0393662	0
Bacteria	Bacteroidetes	Bacteroidia	Bacteroidales	Porphyromonadaceae	Parabacteroides	0.0388138	0.0475568	0	0	0	0	0	0	0	0	0	0	0	0	0	0	0	0	0.0112057	0	0	0	0	0	0	1.39335	0.890752	0.0183587	0.385386	0	0.19425	0.0325966	0.0246039	0
					Parabacteroides Total	0.0388138	0.0475568	0	0	0	0	0	0	0	0	0	0	0	0	0	0	0	0	0.0112057	0	0	0	0	0	0	1.39335	0.890752	0.0183587	0.385386	0	0.19425	0.0325966	0.0246039	0
Bacteria	Bacteroidetes	Bacteroidia	Bacteroidales	Porphyromonadaceae	Tannerella	0	0.0118892	0	0	0	0	0	0	0	0	0	0	0	0	0	0	0	0	0	0	0	0	0	0	0	0.988968	1.3249	0	1.74195	0	0.0621601	0.0325966	0.044287	0
					Tannerella Total	0	0.0118892	0	0	0	0	0	0	0	0	0	0	0	0	0	0	0	0	0	0	0	0	0	0	0	0.988968	1.3249	0	1.74195	0	0.0621601	0.0325966	0.044287	0
Bacteria	Bacteroidetes	Bacteroidia	Bacteroidales	Porphyromonadaceae	unclassified	0.0155255	0	0	0	0	0	0	0	0.0540443	0.0286615	0	0	0	0.0104362	0	0	0	0	0	0	0	0	0	0.00810767	0.00645328	1.52521	0.658707	0	0.123324	0	0.45066	0.110829	0.113178	0
					unclassified Total	0.0155255	0	0	0	0	0	0	0	0.0540443	0.0286615	0	0	0	0.0104362	0	0	0	0	0	0	0	0	0	0.00810767	0.00645328	1.52521	0.658707	0	0.123324	0	0.45066	0.110829	0.113178	0
Bacteria	Bacteroidetes	Bacteroidia	Bacteroidales	Porphyromonadaceae	uncultured_b	0.201832	0.225895	0	0	0	0	0	0	0	0	0	0	0	0	0	0	0	0	0	0	0	0	0	0	0	0	0	0	0	0	0	0	0	0
					uncultured_b Total	0.201832	0.225895	0	0	0	0	0	0	0	0	0	0	0	0	0	0	0	0	0	0	0	0	0	0	0	0	0	0	0	0	0	0	0	0
				Porphyromonadaceae Total		0.380376	1.11758	0.0202061	0.18786	0.353857	0.623053	0.358209	0.245436	1.08089	0.38693	0.00995025	0.504246	0.289584	1.51325	0.00982222	0.554922	0.0142491	0.0216685	0.100852	2.22905	1.32287	1.04227	0.478313	0.421599	0.35493	15.8235	15.1652	0.14687	5.8887	0	3.21678	0.762762	0.624938	0
Bacteria	Bacteroidetes	Bacteroidia	Bacteroidales	Prevotellaceae	Prevotella_1	0	0	0	0	0	0	0	0	0	0	0	0	0	0	0	0	0	0	0	0	0	0	0	0	0.00645328	0	0	0	0	0	0	0	0	0
					Prevotella_1 Total	0	0	0	0	0	0	0	0	0	0	0	0	0	0	0	0	0	0	0	0	0	0	0	0	0.00645328	0	0	0	0	0	0	0	0	0
Bacteria	Bacteroidetes	Bacteroidia	Bacteroidales	Prevotellaceae	unclassified	0	0	0	0	0	0	0	0	0	0	0	0	0	0	0	0	0	0	0	0.0522944	0.112108	0.0503163	0.0217415	0.00810767	0.0709861	0	0.0561398	0	0	0	0.01554	0	0	0
					unclassified Total	0	0	0	0	0	0	0	0	0	0	0	0	0	0	0	0	0	0	0	0.0522944	0.112108	0.0503163	0.0217415	0.00810767	0.0709861	0	0.0561398	0	0	0	0.01554	0	0	0
				Prevotellaceae Total		0	0	0	0	0	0	0	0	0	0	0	0	0	0	0	0	0	0	0	0.0522944	0.112108	0.0503163	0.0217415	0.00810767	0.0774393	0	0.0561398	0	0	0	0.01554	0	0	0
Bacteria	Bacteroidetes	Bacteroidia	Bacteroidales	ratAN060301C	unclassified	0	0	0	0	0	0	0	0	0	0	0	0	0	0	0	0	0	0	0	0	0	0.0287522	0.0108707	0.0162153	0.00645328	0	0	0	0	0	0.03885	0	0	0
					unclassified Total	0	0	0	0	0	0	0	0	0	0	0	0	0	0	0	0	0	0	0	0	0	0.0287522	0.0108707	0.0162153	0.00645328	0	0	0	0	0	0.03885	0	0	0
				ratAN060301C Total		0	0	0	0	0	0	0	0	0	0	0	0	0	0	0	0	0	0	0	0	0	0.0287522	0.0108707	0.0162153	0.00645328	0	0	0	0	0	0.03885	0	0	0
Bacteria	Bacteroidetes	Bacteroidia	Bacteroidales	Rikenellaceae	Alistipes	25.2678	15.777	0.0404122	15.4162	33.4749	32.5687	22.0746	45.5591	34.192	38.9367	0.0248756	3.29087	1.24241	1.57587	0.0491111	2.01444	0	0.0216685	0.112057	5.6478	21.9731	15.7346	12.1318	18.0801	21.341	16.474	9.39781	0.257022	27.5166	0	21.1966	6.51281	2.99675	0.0251414
					Alistipes Total	25.2678	15.777	0.0404122	15.4162	33.4749	32.5687	22.0746	45.5591	34.192	38.9367	0.0248756	3.29087	1.24241	1.57587	0.0491111	2.01444	0	0.0216685	0.112057	5.6478	21.9731	15.7346	12.1318	18.0801	21.341	16.474	9.39781	0.257022	27.5166	0	21.1966	6.51281	2.99675	0.0251414
Bacteria	Bacteroidetes	Bacteroidia	Bacteroidales	Rikenellaceae	BCf9-17_termite_group	1.21099	1.10569	0	6.93906	5.75607	6.71198	4	4.98543	5.87282	14.0298	0.0248756	0.291932	1.05558	1.38802	0.0294667	0.349677	0	0	0.0672344	0.300693	1.36771	0.524727	0.858789	1.72693	0.948632	2.45703	2.66477	0	2.40481	0	5.54779	1.77978	0.418266	0.0125707
					BCf9-17_termite_group Total	1.21099	1.10569	0	6.93906	5.75607	6.71198	4	4.98543	5.87282	14.0298	0.0248756	0.291932	1.05558	1.38802	0.0294667	0.349677	0	0	0.0672344	0.300693	1.36771	0.524727	0.858789	1.72693	0.948632	2.45703	2.66477	0	2.40481	0	5.54779	1.77978	0.418266	0.0125707
Bacteria	Bacteroidetes	Bacteroidia	Bacteroidales	Rikenellaceae	gut_cluster_a	0	0	0	0	0.0943619	0.0424809	0.0298507	0.0613591	0.144118	0.057323	0	0	0.00934143	0.0104362	0	0.0152033	0	0	0	0.222251	0.201794	0.36659	0.119578	0.397276	0.329117	0.0615358	0.0224559	0	0	0	0.18648	0.0717126	0.0196831	0
					gut_cluster_a Total	0	0	0	0	0.0943619	0.0424809	0.0298507	0.0613591	0.144118	0.057323	0	0	0.00934143	0.0104362	0	0.0152033	0	0	0	0.222251	0.201794	0.36659	0.119578	0.397276	0.329117	0.0615358	0.0224559	0	0	0	0.18648	0.0717126	0.0196831	0
Bacteria	Bacteroidetes	Bacteroidia	Bacteroidales	Rikenellaceae	gut_cluster_c	0.116442	0.0237784	0	0.140895	0.188724	0.169924	0.223881	0.138058	0.108089	0.114646	0	0.0132696	0.102756	0.0730536	0	0	0	0	0.0112057	0.483723	1.25561	0.682864	0.793565	0.754013	1.1745	1.04611	0.95812	0	0.863265	0	0.35742	0.169503	0.0590493	0
					gut_cluster_c Total	0.116442	0.0237784	0	0.140895	0.188724	0.169924	0.223881	0.138058	0.108089	0.114646	0	0.0132696	0.102756	0.0730536	0	0	0	0	0.0112057	0.483723	1.25561	0.682864	0.793565	0.754013	1.1745	1.04611	0.95812	0	0.863265	0	0.35742	0.169503	0.0590493	0
Bacteria	Bacteroidetes	Bacteroidia	Bacteroidales	Rikenellaceae	M2PB4-61_termite_group	2.61605	1.12947	0	1.35024	0.0235905	0.623053	0.820896	0.383494	0.144118	0.3726	0.0298507	0.305202	0.411023	2.44208	0.00982222	1.832	0	0	0.100852	0.594849	1.23318	1.04227	1.02185	0.429707	0.735674	0.606567	0.756016	0.0367175	1.38739	0	0.714841	0.234696	0.123019	0
					M2PB4-61_termite_group Total	2.61605	1.12947	0	1.35024	0.0235905	0.623053	0.820896	0.383494	0.144118	0.3726	0.0298507	0.305202	0.411023	2.44208	0.00982222	1.832	0	0	0.100852	0.594849	1.23318	1.04227	1.02185	0.429707	0.735674	0.606567	0.756016	0.0367175	1.38739	0	0.714841	0.234696	0.123019	0
Bacteria	Bacteroidetes	Bacteroidia	Bacteroidales	Rikenellaceae	P1_32_Panesthia	0.147493	0.0832243	0	0.504873	0.4954	0.283206	0.328358	0.613591	1.33309	0.200631	0	0.0928875	0.289584	0.0313087	0	0.524515	0	0	0	0.032684	0	0.0143761	0.0652245	0.072969	0.0580795	0.0307679	0.0374266	0	0	0	0.03108	0.0260773	0	0
					P1_32_Panesthia Total	0.147493	0.0832243	0	0.504873	0.4954	0.283206	0.328358	0.613591	1.33309	0.200631	0	0.0928875	0.289584	0.0313087	0	0.524515	0	0	0	0.032684	0	0.0143761	0.0652245	0.072969	0.0580795	0.0307679	0.0374266	0	0	0	0.03108	0.0260773	0	0
Bacteria	Bacteroidetes	Bacteroidia	Bacteroidales	Rikenellaceae	RC9_gut_group	0	0	0	0	0	0	0	0	0	0	0	0	0	0	0	0	0	0	0	0	0	0	0.0108707	0.0324307	0.0129066	0	0	0	0	0	0	0	0	0
					RC9_gut_group Total	0	0	0	0	0	0	0	0	0	0	0	0	0	0	0	0	0	0	0	0	0	0	0.0108707	0.0324307	0.0129066	0	0	0	0	0	0	0	0	0
Bacteria	Bacteroidetes	Bacteroidia	Bacteroidales	Rikenellaceae	Rikenella_3	0.0155255	0	0	0.0117412	0.0235905	0	0.0149254	0.0460193	0	0.0429923	0	0	0.0280243	0.0208725	0	0.0304067	0	0	0	0.0196104	0	0.0215641	0.0326122	0.13783	0.109706	0.0703266	0.0860811	0	0.0462463	0	0.02331	0	0.0492078	0
					Rikenella_3 Total	0.0155255	0	0	0.0117412	0.0235905	0	0.0149254	0.0460193	0	0.0429923	0	0	0.0280243	0.0208725	0	0.0304067	0	0	0	0.0196104	0	0.0215641	0.0326122	0.13783	0.109706	0.0703266	0.0860811	0	0.0462463	0	0.02331	0	0.0492078	0
Bacteria	Bacteroidetes	Bacteroidia	Bacteroidales	Rikenellaceae	Rikenella_4	0	0	0	0	0	0	0.0149254	0.0306796	0.0180148	0.0286615	0	0.0398089	0	0	0	0	0	0	0	1.45117	0.381166	0.0646924	0	0.00810767	0.0838926	0.127467	0.194618	0	0.200401	0	0.1554	0.058674	0.0295247	0
					Rikenella_4 Total	0	0	0	0	0	0	0.0149254	0.0306796	0.0180148	0.0286615	0	0.0398089	0	0	0	0	0	0	0	1.45117	0.381166	0.0646924	0	0.00810767	0.0838926	0.127467	0.194618	0	0.200401	0	0.1554	0.058674	0.0295247	0
Bacteria	Bacteroidetes	Bacteroidia	Bacteroidales	Rikenellaceae	Rs-D38_termite_group	0	0	0	0	0	0	0	0	0	0	0	0.0265393	0.121439	0.302651	0	0.04561	0	0	0	0.032684	0	0	0	0	0	0.0219771	0.104794	0	0.184985	0	0	0	0	0
					Rs-D38_termite_group Total	0	0	0	0	0	0	0	0	0	0	0	0.0265393	0.121439	0.302651	0	0.04561	0	0	0	0.032684	0	0	0	0	0	0.0219771	0.104794	0	0.184985	0	0	0	0	0
Bacteria	Bacteroidetes	Bacteroidia	Bacteroidales	Rikenellaceae	SP3-e08	0	0	0	0	0	0	0	0	0	0	0	0	0	0.0208725	0	0.0380084	0	0	0	0	0	0	0.0108707	0.00810767	0	0	0	0	0	0	0	0	0	0
					SP3-e08 Total	0	0	0	0	0	0	0	0	0	0	0	0	0	0.0208725	0	0.0380084	0	0	0	0	0	0	0.0108707	0.00810767	0	0	0	0	0	0	0	0	0	0
Bacteria	Bacteroidetes	Bacteroidia	Bacteroidales	Rikenellaceae	unclassified	2.93433	0.344787	0	1.59681	5.04836	3.44095	3.08955	5.07747	4.43163	11.006	0.00497512	5.17516	1.9617	1.46107	0.0196444	3.22311	0.0142491	0	0.0224115	4.04628	2.3991	3.62277	4.80487	6.01589	7.33092	4.67232	2.96793	0.0367175	4.14676	0	3.99378	0.951822	0.334613	0
					unclassified Total	2.93433	0.344787	0	1.59681	5.04836	3.44095	3.08955	5.07747	4.43163	11.006	0.00497512	5.17516	1.9617	1.46107	0.0196444	3.22311	0.0142491	0	0.0224115	4.04628	2.3991	3.62277	4.80487	6.01589	7.33092	4.67232	2.96793	0.0367175	4.14676	0	3.99378	0.951822	0.334613	0
Bacteria	Bacteroidetes	Bacteroidia	Bacteroidales	Rikenellaceae	vadinBC27_wastewater-sludge_group	0	0	0	0.0117412	0	0	0	0	0	0.0143308	0.0248756	0.636943	0.0373657	0.177416	0	0.0532117	0	0	0.0112057	0.0065368	0	0	0	0	0	0	0	0	0	0	0	0	0	0
					vadinBC27_wastewater-sludge_group Total	0	0	0	0.0117412	0	0	0	0	0	0.0143308	0.0248756	0.636943	0.0373657	0.177416	0	0.0532117	0	0	0.0112057	0.0065368	0	0	0	0	0	0	0	0	0	0	0	0	0	0
				Rikenellaceae Total		32.3086	18.4639	0.0404122	25.9716	45.105	43.8403	30.597	56.8952	46.2439	64.8037	0.109453	9.87261	5.25922	7.50365	0.108044	8.12619	0.0142491	0.0216685	0.324966	12.8383	28.8117	22.0745	19.85	27.6634	32.1244	25.5681	17.19	0.330457	36.7504	0	32.2067	9.80507	4.03012	0.0377121
Bacteria	Bacteroidetes	Bacteroidia	Bacteroidales	Rs-E47_termite_group	group_aa	0.00776277	0	0	0	0	0	0.0149254	0.0153398	0	0	0	0	0.0280243	0.0834899	0	0.00760167	0	0	0	0	0	0.0790684	0.0108707	0.0162153	0.0129066	0	0.0187133	0	0	0	0.0543901	0	0	0
					group_aa Total	0.00776277	0	0	0	0	0	0.0149254	0.0153398	0	0	0	0	0.0280243	0.0834899	0	0.00760167	0	0	0	0	0	0.0790684	0.0108707	0.0162153	0.0129066	0	0.0187133	0	0	0	0.0543901	0	0	0
Bacteria	Bacteroidetes	Bacteroidia	Bacteroidales	Rs-E47_termite_group	group_bb	0.116442	0.0356676	0	0.164377	0.306676	0.184084	0.0298507	0.184077	0.0180148	0.444253	0	0	0.06539	0.354832	0	0.0304067	0	0	0	0.124199	0.224215	0.323462	0.0543537	0.178369	0.0387197	0.272515	0.632509	0	1.31031	0	0.19425	0.0456353	0.0393662	0
					group_bb Total	0.116442	0.0356676	0	0.164377	0.306676	0.184084	0.0298507	0.184077	0.0180148	0.444253	0	0	0.06539	0.354832	0	0.0304067	0	0	0	0.124199	0.224215	0.323462	0.0543537	0.178369	0.0387197	0.272515	0.632509	0	1.31031	0	0.19425	0.0456353	0.0393662	0
Bacteria	Bacteroidetes	Bacteroidia	Bacteroidales	Rs-E47_termite_group	higher_termites_a	2.25897	2.81774	0	1.76118	3.39703	2.56301	3.14925	1.62602	2.54008	1.89166	0	0.0530786	0.0934143	0.532248	0	0.0380084	0	0.0433369	0	0.398745	0.493274	0.639735	0.130449	0.097292	0.271038	0.26812	0.868296	0.0367175	0.524125	0	1.11111	0.254254	0.0246039	0
					higher_termites_a Total	2.25897	2.81774	0	1.76118	3.39703	2.56301	3.14925	1.62602	2.54008	1.89166	0	0.0530786	0.0934143	0.532248	0	0.0380084	0	0.0433369	0	0.398745	0.493274	0.639735	0.130449	0.097292	0.271038	0.26812	0.868296	0.0367175	0.524125	0	1.11111	0.254254	0.0246039	0
Bacteria	Bacteroidetes	Bacteroidia	Bacteroidales	Rs-E47_termite_group	unclassified	0.124204	0.0118892	0	0	0.259495	0.141603	0.208955	0.0766989	0.108089	0.171969	0	0	0.0186829	0.0626174	0	0	0	0	0	0.0457576	0.224215	0.33065	0.0326122	0.0405383	0.0129066	0.0527449	0.0449119	0	0.693695	0	0.13986	0.00651933	0.00492078	0
					unclassified Total	0.124204	0.0118892	0	0	0.259495	0.141603	0.208955	0.0766989	0.108089	0.171969	0	0	0.0186829	0.0626174	0	0	0	0	0	0.0457576	0.224215	0.33065	0.0326122	0.0405383	0.0129066	0.0527449	0.0449119	0	0.693695	0	0.13986	0.00651933	0.00492078	0
				Rs-E47_termite_group Total		2.50737	2.8653	0	1.92556	3.9632	2.8887	3.40299	1.90213	2.66619	2.50788	0	0.0530786	0.205511	1.03319	0	0.0760167	0	0.0433369	0	0.568702	0.941704	1.37292	0.228286	0.332414	0.33557	0.593381	1.56443	0.0367175	2.52813	0	1.49961	0.306409	0.0688909	0
Bacteria	Bacteroidetes	Bacteroidia	Bacteroidales	S24-7	unclassified	0.0155255	0.0832243	0	0.0352237	0	0.0424809	0.0597015	0	0.108089	0.0859845	0	0.0132696	0.00934143	0.0104362	0	0.00760167	0	0	0.0112057	0	0	0	0	0	0.0258131	0	0	0	0	0	0	0	0	0
					unclassified Total	0.0155255	0.0832243	0	0.0352237	0	0.0424809	0.0597015	0	0.108089	0.0859845	0	0.0132696	0.00934143	0.0104362	0	0.00760167	0	0	0.0112057	0	0	0	0	0	0.0258131	0	0	0	0	0	0	0	0	0
				S24-7 Total		0.0155255	0.0832243	0	0.0352237	0	0.0424809	0.0597015	0	0.108089	0.0859845	0	0.0132696	0.00934143	0.0104362	0	0.00760167	0	0	0.0112057	0	0	0	0	0	0.0258131	0	0	0	0	0	0	0	0	0
Bacteria	Bacteroidetes	Bacteroidia	Bacteroidales	unclassified	unclassified	0.698649	0.059446	0	0.258307	1.74569	0.637213	0.925373	1.39592	2.30589	3.03812	0.0298507	1.47293	2.59692	6.54352	0	5.29076	0	0.0216685	0.112057	3.40567	0.896861	5.90138	4.00043	4.66191	7.26639	6.33818	4.09072	0	0.385386	0	2.40093	0.495469	0.177148	0
					unclassified Total	0.698649	0.059446	0	0.258307	1.74569	0.637213	0.925373	1.39592	2.30589	3.03812	0.0298507	1.47293	2.59692	6.54352	0	5.29076	0	0.0216685	0.112057	3.40567	0.896861	5.90138	4.00043	4.66191	7.26639	6.33818	4.09072	0	0.385386	0	2.40093	0.495469	0.177148	0
				unclassified Total		0.698649	0.059446	0	0.258307	1.74569	0.637213	0.925373	1.39592	2.30589	3.03812	0.0298507	1.47293	2.59692	6.54352	0	5.29076	0	0.0216685	0.112057	3.40567	0.896861	5.90138	4.00043	4.66191	7.26639	6.33818	4.09072	0	0.385386	0	2.40093	0.495469	0.177148	0
Bacteria	Bacteroidetes	Bacteroidia	Bacteroidales	uncultured_bacterium_Cylindroiulus_2	unclassified	0.0155255	0	0	0	0	0	0	0	0.216177	0.0143308	0	0	0.0186829	0	0	0	0	0	0	0	0	0	0	0	0	0.0175816	0	0	0	0	0	0	0	0
					unclassified Total	0.0155255	0	0	0	0	0	0	0	0.216177	0.0143308	0	0	0.0186829	0	0	0	0	0	0	0	0	0	0	0	0	0.0175816	0	0	0	0	0	0	0	0
				uncultured_bacterium_Cylindroiulus_2 Total		0.0155255	0	0	0	0	0	0	0	0.216177	0.0143308	0	0	0.0186829	0	0	0	0	0	0	0	0	0	0	0	0	0.0175816	0	0	0	0	0	0	0	0
Bacteria	Bacteroidetes	Bacteroidia	Bacteroidales	uncultured_bacterium_Cylindroiulus	unclassified	0	0	0	0	0	0	0	0	0	0	0	0	0	0	0	0	0	0	0	0	0	0	0	0	0	0.0175816	0.011228	0	0	0	0	0	0	0
					unclassified Total	0	0	0	0	0	0	0	0	0	0	0	0	0	0	0	0	0	0	0	0	0	0	0	0	0	0.0175816	0.011228	0	0	0	0	0	0	0
				uncultured_bacterium_Cylindroiulus Total		0	0	0	0	0	0	0	0	0	0	0	0	0	0	0	0	0	0	0	0	0	0	0	0	0	0.0175816	0.011228	0	0	0	0	0	0	0
Bacteria	Bacteroidetes	Bacteroidia	Bacteroidales	vadinHA21	unclassified	0	0	0	0	0	0	0	0	0	0	0	0.650212	0	0.407013	0	0.402889	0	0	0	0	0	0	0	0	0	0	0	0	0	0	0	0	0	0
					unclassified Total	0	0	0	0	0	0	0	0	0	0	0	0.650212	0	0.407013	0	0.402889	0	0	0	0	0	0	0	0	0	0	0	0	0	0	0	0	0	0
				vadinHA21 Total		0	0	0	0	0	0	0	0	0	0	0	0.650212	0	0.407013	0	0.402889	0	0	0	0	0	0	0	0	0	0	0	0	0	0	0	0	0	0
			Bacteroidales Total			36.1745	23.4455	0.0606183	28.8012	52.937	50.6231	36.0149	60.6688	55.4315	71.0949	0.278607	17.569	12.3027	25.9132	0.127689	16.9289	0.0284981	0.108342	0.560287	21.8525	40.7175	37.9744	26.6551	35.5765	44.1469	49.3077	38.7702	0.514044	46.3697	0	41.9347	12.0542	4.99951	0.0377121
		Bacteroidia Total				36.1745	23.4455	0.0606183	28.8012	52.937	50.6231	36.0149	60.6688	55.4315	71.0949	0.278607	17.569	12.3027	25.9132	0.127689	16.9289	0.0284981	0.108342	0.560287	21.8525	40.7175	37.9744	26.6551	35.5765	44.1469	49.3077	38.7702	0.514044	46.3697	0	41.9347	12.0542	4.99951	0.0377121
Bacteria	Bacteroidetes	Flavobacteria	Flavobacteriales	Blattabacteriaceae	endosymbionts	0	0	0	0	0	0	0	0	0	0	0	0.0132696	0	0	0	0	0	0	0	0	0	0	0	0	0	0	0	0	0	0	0	0	0	0
					endosymbionts Total	0	0	0	0	0	0	0	0	0	0	0	0.0132696	0	0	0	0	0	0	0	0	0	0	0	0	0	0	0	0	0	0	0	0	0	0
				Blattabacteriaceae Total		0	0	0	0	0	0	0	0	0	0	0	0.0132696	0	0	0	0	0	0	0	0	0	0	0	0	0	0	0	0	0	0	0	0	0	0
Bacteria	Bacteroidetes	Flavobacteria	Flavobacteriales	Cryomorphaceae_2	Fluviicola	0	0	0	0	0	0	0	0	0	0	0	0	0	0	0	0	0	0	0	0	0	0	0.0108707	0.0324307	0	0	0	0	0	0	0	0	0	0
					Fluviicola Total	0	0	0	0	0	0	0	0	0	0	0	0	0	0	0	0	0	0	0	0	0	0	0.0108707	0.0324307	0	0	0	0	0	0	0	0	0	0
				Cryomorphaceae_2 Total		0	0	0	0	0	0	0	0	0	0	0	0	0	0	0	0	0	0	0	0	0	0	0.0108707	0.0324307	0	0	0	0	0	0	0	0	0	0
Bacteria	Bacteroidetes	Flavobacteria	Flavobacteriales	Flavobacteriaceae_1	Flavobacterium_1	0	0	0	0	0	0	0	0	0	0	0	0	0	0	0.00982222	0.13683	0	0	0	0.0065368	0.0224215	0.0143761	0	0	0.00645328	0	0	0	0	0	0	0	0	0
					Flavobacterium_1 Total	0	0	0	0	0	0	0	0	0	0	0	0	0	0	0.00982222	0.13683	0	0	0	0.0065368	0.0224215	0.0143761	0	0	0.00645328	0	0	0	0	0	0	0	0	0
Bacteria	Bacteroidetes	Flavobacteria	Flavobacteriales	Flavobacteriaceae_1	Flavobacterium_2	0	0	0	0	0	0	0	0	0	0	0	0	0	0	0	0	0	0	0	0	0	0	0.0543537	0.129723	0	0	0	0	0	0	0	0	0	0
					Flavobacterium_2 Total	0	0	0	0	0	0	0	0	0	0	0	0	0	0	0	0	0	0	0	0	0	0	0.0543537	0.129723	0	0	0	0	0	0	0	0	0	0
Bacteria	Bacteroidetes	Flavobacteria	Flavobacteriales	Flavobacteriaceae_1	unclassified	0	0	0	0	0	0	0	0	0.0360295	0	0	0	0.0186829	0	0	0.00760167	0	0	0	0	0	0	0.0108707	0.072969	0.00645328	0	0	0	0	0	0	0	0	0
					unclassified Total	0	0	0	0	0	0	0	0	0.0360295	0	0	0	0.0186829	0	0	0.00760167	0	0	0	0	0	0	0.0108707	0.072969	0.00645328	0	0	0	0	0	0	0	0	0
				Flavobacteriaceae_1 Total		0	0	0	0	0	0	0	0	0.0360295	0	0	0	0.0186829	0	0.00982222	0.144432	0	0	0	0.0065368	0.0224215	0.0143761	0.0652245	0.202692	0.0129066	0	0	0	0	0	0	0	0	0
Bacteria	Bacteroidetes	Flavobacteria	Flavobacteriales	Flavobacteriaceae_2	Bergeyella	0	0	0	0	0	0	0	0	0	0	0	0	0	0	0	0	0	0	0	0	0	0	0	0.00810767	0	0	0	0	0	0	0	0	0	0
					Bergeyella Total	0	0	0	0	0	0	0	0	0	0	0	0	0	0	0	0	0	0	0	0	0	0	0	0.00810767	0	0	0	0	0	0	0	0	0	0
Bacteria	Bacteroidetes	Flavobacteria	Flavobacteriales	Flavobacteriaceae_2	Chryseobacterium_1	0	0	0	0	0	0	0	0	0	0	0	0.517516	0	0	0	0	0	0	0	0	0	0	0	0	0	0	0	0	0	0	0	0	0	0
					Chryseobacterium_1 Total	0	0	0	0	0	0	0	0	0	0	0	0.517516	0	0	0	0	0	0	0	0	0	0	0	0	0	0	0	0	0	0	0	0	0	0
Bacteria	Bacteroidetes	Flavobacteria	Flavobacteriales	Flavobacteriaceae_2	Chryseobacterium_11	0	0	0	0	0	0	0	0	0	0	0.00497512	0	0	0	0	0	0	0	0	0	0	0.00718804	0	0	0	0	0	0	0	0	0	0	0	0
					Chryseobacterium_11 Total	0	0	0	0	0	0	0	0	0	0	0.00497512	0	0	0	0	0	0	0	0	0	0	0.00718804	0	0	0	0	0	0	0	0	0	0	0	0
Bacteria	Bacteroidetes	Flavobacteria	Flavobacteriales	Flavobacteriaceae_2	Chryseobacterium_8	0	0	0	0	0	0	0	0	0	0	0	0	0	0	0	0	0	0	0	0	0.044843	0.0143761	0	0	0.00645328	0	0	0	0	0	0	0	0	0
					Chryseobacterium_8 Total	0	0	0	0	0	0	0	0	0	0	0	0	0	0	0	0	0	0	0	0	0.044843	0.0143761	0	0	0.00645328	0	0	0	0	0	0	0	0	0
Bacteria	Bacteroidetes	Flavobacteria	Flavobacteriales	Flavobacteriaceae_2	Chryseobacterium_molle	0	0	0	0	0	0	0	0	0	0	0	0	0	0	0	0	0	0	0	0	0	0	0	0.00810767	0.0129066	0	0	0	0	0	0	0	0	0
					Chryseobacterium_molle Total	0	0	0	0	0	0	0	0	0	0	0	0	0	0	0	0	0	0	0	0	0	0	0	0.00810767	0.0129066	0	0	0	0	0	0	0	0	0
Bacteria	Bacteroidetes	Flavobacteria	Flavobacteriales	Flavobacteriaceae_2	Chryseobacterium_sp._CCUG_15624	0	0	0	0	0	0	0	0	0	0	0	0	0	0	0	0	0	0	0	0.0065368	0	0	0	0	0.00645328	0	0	0	0	0	0	0	0	0
					Chryseobacterium_sp._CCUG_15624 Total	0	0	0	0	0	0	0	0	0	0	0	0	0	0	0	0	0	0	0	0.0065368	0	0	0	0	0.00645328	0	0	0	0	0	0	0	0	0
Bacteria	Bacteroidetes	Flavobacteria	Flavobacteriales	Flavobacteriaceae_2	Cloacibacterium	0	0	0	0	0	0	0	0	0	0	0.00497512	0	0	0	0	0	0	0	0	0	0	0	0	0	0	0	0	0	0	0	0	0	0	0
					Cloacibacterium Total	0	0	0	0	0	0	0	0	0	0	0.00497512	0	0	0	0	0	0	0	0	0	0	0	0	0	0	0	0	0	0	0	0	0	0	0
Bacteria	Bacteroidetes	Flavobacteria	Flavobacteriales	Flavobacteriaceae_2	Empedobacter_1	0	0	0	0	0	0	0	0	0	0	0	0	0	0	0	0	0	0	0	0	0	0	0.0108707	0.0891844	0	0	0	0	0	0	0	0	0	0
					Empedobacter_1 Total	0	0	0	0	0	0	0	0	0	0	0	0	0	0	0	0	0	0	0	0	0	0	0.0108707	0.0891844	0	0	0	0	0	0	0	0	0	0
Bacteria	Bacteroidetes	Flavobacteria	Flavobacteriales	Flavobacteriaceae_2	unclassified	0	0	0	0	0	0	0	0	0	0	0.00497512	0.0398089	0	0	0	0	0	0	0	0.0261472	0	0	0.0217415	0.251338	0.0387197	0	0	0	0	0	0	0	0	0
					unclassified Total	0	0	0	0	0	0	0	0	0	0	0.00497512	0.0398089	0	0	0	0	0	0	0	0.0261472	0	0	0.0217415	0.251338	0.0387197	0	0	0	0	0	0	0	0	0
Bacteria	Bacteroidetes	Flavobacteria	Flavobacteriales	Flavobacteriaceae_2	uncultured_2	0	0	0	0	0	0	0	0	0	0	0	0.0132696	0	0	0	0	0	0	0	0	0	0	0	0	0	0	0	0	0	0	0	0	0	0
					uncultured_2 Total	0	0	0	0	0	0	0	0	0	0	0	0.0132696	0	0	0	0	0	0	0	0	0	0	0	0	0	0	0	0	0	0	0	0	0	0
Bacteria	Bacteroidetes	Flavobacteria	Flavobacteriales	Flavobacteriaceae_2	uncultured_a	0	0	0	0	0	0	0	0	0	0	0	0	0	0	0	0	0	0	0	0.0392208	0	0	0	0	0.0193598	0	0	0	0	0	0	0	0	0
					uncultured_a Total	0	0	0	0	0	0	0	0	0	0	0	0	0	0	0	0	0	0	0	0.0392208	0	0	0	0	0.0193598	0	0	0	0	0	0	0	0	0
Bacteria	Bacteroidetes	Flavobacteria	Flavobacteriales	Flavobacteriaceae_2	Weeksella	0	0	0	0	0	0	0	0	0	0	0	0	0	0	0	0	0	0	0	0	0	0	0	0.0405383	0	0	0	0	0	0	0	0	0	0
					Weeksella Total	0	0	0	0	0	0	0	0	0	0	0	0	0	0	0	0	0	0	0	0	0	0	0	0.0405383	0	0	0	0	0	0	0	0	0	0
				Flavobacteriaceae_2 Total		0	0	0	0	0	0	0	0	0	0	0.0149254	0.570594	0	0	0	0	0	0	0	0.0719048	0.044843	0.0215641	0.0326122	0.397276	0.0838926	0	0	0	0	0	0	0	0	0
Bacteria	Bacteroidetes	Flavobacteria	Flavobacteriales	Flavobacteriaceae	Chryseobacterium_1	0	0	0	0	0	0	0	0	0	0	0	0	0	0	0	0	0	0	0	0	0	0	0	0	0	0.00439541	0	0	0	0	0	0	0	0
					Chryseobacterium_1 Total	0	0	0	0	0	0	0	0	0	0	0	0	0	0	0	0	0	0	0	0	0	0	0	0	0	0.00439541	0	0	0	0	0	0	0	0
Bacteria	Bacteroidetes	Flavobacteria	Flavobacteriales	Flavobacteriaceae	Chryseobacterium_8	0	0	0	0	0	0	0	0	0	0	0	0	0	0	0	0	0	0	0	0	0	0	0	0	0	0	0.00374266	0	0	0	0	0	0.0344454	0
					Chryseobacterium_8 Total	0	0	0	0	0	0	0	0	0	0	0	0	0	0	0	0	0	0	0	0	0	0	0	0	0	0	0.00374266	0	0	0	0	0	0.0344454	0
Bacteria	Bacteroidetes	Flavobacteria	Flavobacteriales	Flavobacteriaceae	Empedobacter_1	0	0	0	0	0	0	0	0	0	0	0	0	0	0	0	0	0	0	0	0	0	0	0	0	0	0	0	0	0	0	0	0	0.00492078	0
					Empedobacter_1 Total	0	0	0	0	0	0	0	0	0	0	0	0	0	0	0	0	0	0	0	0	0	0	0	0	0	0	0	0	0	0	0	0	0.00492078	0
Bacteria	Bacteroidetes	Flavobacteria	Flavobacteriales	Flavobacteriaceae	Flavobacterium_1	0	0	0	0	0	0	0	0	0	0	0	0	0	0	0	0	0	0	0	0	0	0	0	0	0	0	0	0	0	0	0.00777001	0.00651933	0.00492078	0
					Flavobacterium_1 Total	0	0	0	0	0	0	0	0	0	0	0	0	0	0	0	0	0	0	0	0	0	0	0	0	0	0	0	0	0	0	0.00777001	0.00651933	0.00492078	0
Bacteria	Bacteroidetes	Flavobacteria	Flavobacteriales	Flavobacteriaceae	Flavobacterium_2	0	0	0	0	0	0	0	0	0	0	0	0	0	0	0	0	0	0	0	0	0	0	0	0	0	0	0	0	0	0	0	0	0.00984155	0
					Flavobacterium_2 Total	0	0	0	0	0	0	0	0	0	0	0	0	0	0	0	0	0	0	0	0	0	0	0	0	0	0	0	0	0	0	0	0	0.00984155	0
Bacteria	Bacteroidetes	Flavobacteria	Flavobacteriales	Flavobacteriaceae	unclassified	0	0	0	0	0	0	0	0	0	0	0	0	0	0	0	0	0	0	0	0	0	0	0	0	0	0.0263725	0.0336839	0	0	0	0.01554	0	0.0147623	0
					unclassified Total	0	0	0	0	0	0	0	0	0	0	0	0	0	0	0	0	0	0	0	0	0	0	0	0	0	0.0263725	0.0336839	0	0	0	0.01554	0	0.0147623	0
Bacteria	Bacteroidetes	Flavobacteria	Flavobacteriales	Flavobacteriaceae	uncultured_a	0	0	0	0	0	0	0	0	0	0	0	0	0	0	0	0	0	0	0	0	0	0	0	0	0	0.0131862	0	0	0	0	0	0	0	0
					uncultured_a Total	0	0	0	0	0	0	0	0	0	0	0	0	0	0	0	0	0	0	0	0	0	0	0	0	0	0.0131862	0	0	0	0	0	0	0	0
				Flavobacteriaceae Total		0	0	0	0	0	0	0	0	0	0	0	0	0	0	0	0	0	0	0	0	0	0	0	0	0	0.0439541	0.0374266	0	0	0	0.02331	0.00651933	0.0688909	0
Bacteria	Bacteroidetes	Flavobacteria	Flavobacteriales	unclassified	unclassified	0	0	0	0	0	0	0	0	0.0180148	0.0286615	0	0	0	0.0208725	0	0.0152033	0	0	0	0.0065368	0	0.00718804	0.0108707	0.097292	0.00645328	0	0	0	0	0	0	0	0	0
					unclassified Total	0	0	0	0	0	0	0	0	0.0180148	0.0286615	0	0	0	0.0208725	0	0.0152033	0	0	0	0.0065368	0	0.00718804	0.0108707	0.097292	0.00645328	0	0	0	0	0	0	0	0	0
				unclassified Total		0	0	0	0	0	0	0	0	0.0180148	0.0286615	0	0	0	0.0208725	0	0.0152033	0	0	0	0.0065368	0	0.00718804	0.0108707	0.097292	0.00645328	0	0	0	0	0	0	0	0	0
			Flavobacteriales Total			0	0	0	0	0	0	0	0	0.0540443	0.0286615	0.0149254	0.583864	0.0186829	0.0208725	0.00982222	0.159635	0	0	0	0.0849784	0.0672646	0.0431282	0.119578	0.72969	0.103252	0.0439541	0.0374266	0	0	0	0.02331	0.00651933	0.0688909	0
		Flavobacteria Total				0	0	0	0	0	0	0	0	0.0540443	0.0286615	0.0149254	0.583864	0.0186829	0.0208725	0.00982222	0.159635	0	0	0	0.0849784	0.0672646	0.0431282	0.119578	0.72969	0.103252	0.0439541	0.0374266	0	0	0	0.02331	0.00651933	0.0688909	0
Bacteria	Bacteroidetes	Sphingobacteria	Sphingobacteriales_1	BSV13	unclassified	0	0	0	0	0	0	0	0	0	0	0.0199005	0.225584	0.0280243	0.563557	0	0.357279	0	0	0	0	0	0	0	0	0	0	0	0	0	0	0	0	0	0
					unclassified Total	0	0	0	0	0	0	0	0	0	0	0.0199005	0.225584	0.0280243	0.563557	0	0.357279	0	0	0	0	0	0	0	0	0	0	0	0	0	0	0	0	0	0
				BSV13 Total		0	0	0	0	0	0	0	0	0	0	0.0199005	0.225584	0.0280243	0.563557	0	0.357279	0	0	0	0	0	0	0	0	0	0	0	0	0	0	0	0	0	0
Bacteria	Bacteroidetes	Sphingobacteria	Sphingobacteriales_1	env.OPS_17	unclassified	0	0	0	0	0	0	0	0	0	0	0	0	0.00934143	0	0	0	0	0	0	0	0	0	0	0	0	0	0	0	0	0	0	0	0	0
					unclassified Total	0	0	0	0	0	0	0	0	0	0	0	0	0.00934143	0	0	0	0	0	0	0	0	0	0	0	0	0	0	0	0	0	0	0	0	0
				env.OPS_17 Total		0	0	0	0	0	0	0	0	0	0	0	0	0.00934143	0	0	0	0	0	0	0	0	0	0	0	0	0	0	0	0	0	0	0	0	0
Bacteria	Bacteroidetes	Sphingobacteria	Sphingobacteriales_1	NS11-12_marine_group	unclassified	0	0	0	0	0	0	0	0	0	0	0	0.0265393	0	0	0	0	0	0	0	0	0	0	0	0	0	0	0	0	0	0	0	0	0	0
					unclassified Total	0	0	0	0	0	0	0	0	0	0	0	0.0265393	0	0	0	0	0	0	0	0	0	0	0	0	0	0	0	0	0	0	0	0	0	0
				NS11-12_marine_group Total		0	0	0	0	0	0	0	0	0	0	0	0.0265393	0	0	0	0	0	0	0	0	0	0	0	0	0	0	0	0	0	0	0	0	0	0
Bacteria	Bacteroidetes	Sphingobacteria	Sphingobacteriales_1	SB-1	unclassified	0	0	0	0.0587061	0.0235905	0	0.0895522	0.0306796	0.0900739	0.0429923	0.0199005	0.345011	0.878094	0.991442	0	0.18244	0	0	0	0.346451	0.134529	0.222829	0.0760952	0.113507	0.154879	0	0	0	0	0	0	0	0	0
					unclassified Total	0	0	0	0.0587061	0.0235905	0	0.0895522	0.0306796	0.0900739	0.0429923	0.0199005	0.345011	0.878094	0.991442	0	0.18244	0	0	0	0.346451	0.134529	0.222829	0.0760952	0.113507	0.154879	0	0	0	0	0	0	0	0	0
				SB-1 Total		0	0	0	0.0587061	0.0235905	0	0.0895522	0.0306796	0.0900739	0.0429923	0.0199005	0.345011	0.878094	0.991442	0	0.18244	0	0	0	0.346451	0.134529	0.222829	0.0760952	0.113507	0.154879	0	0	0	0	0	0	0	0	0
Bacteria	Bacteroidetes	Sphingobacteria	Sphingobacteriales_1	Sphingobacteriaceae	Mucilaginibacter_1	0	0	0	0.0117412	0	0	0	0	0	0	0	0	0	0	0	0	0	0	0	0.0065368	0.0224215	0.0359402	0	0	0	0	0	0	0	0	0	0	0	0
					Mucilaginibacter_1 Total	0	0	0	0.0117412	0	0	0	0	0	0	0	0	0	0	0	0	0	0	0	0.0065368	0.0224215	0.0359402	0	0	0	0	0	0	0	0	0	0	0	0
Bacteria	Bacteroidetes	Sphingobacteria	Sphingobacteriales_1	Sphingobacteriaceae	Mucilaginibacter_2	0	0	0	0	0	0	0.0149254	0	0	0	0	0	0	0	0	0	0	0	0	0.0522944	0	0.0431282	0	0.0162153	0.0193598	0	0	0	0	0	0	0	0	0
					Mucilaginibacter_2 Total	0	0	0	0	0	0	0.0149254	0	0	0	0	0	0	0	0	0	0	0	0	0.0522944	0	0.0431282	0	0.0162153	0.0193598	0	0	0	0	0	0	0	0	0
Bacteria	Bacteroidetes	Sphingobacteria	Sphingobacteriales_1	Sphingobacteriaceae	Nubsella	0	0	0	0	0	0	0	0	0	0	0	0	0	0	0	0	0	0	0	0.0065368	0	0	0	0.00810767	0	0	0	0	0	0	0	0	0	0
					Nubsella Total	0	0	0	0	0	0	0	0	0	0	0	0	0	0	0	0	0	0	0	0.0065368	0	0	0	0.00810767	0	0	0	0	0	0	0	0	0	0
Bacteria	Bacteroidetes	Sphingobacteria	Sphingobacteriales_1	Sphingobacteriaceae	Pedobacter_2	0	0	0	0	0	0	0	0	0	0	0	0	0	0	0	0	0	0	0	0	0.0224215	0.0143761	0	0	0	0	0	0	0	0	0	0	0	0
					Pedobacter_2 Total	0	0	0	0	0	0	0	0	0	0	0	0	0	0	0	0	0	0	0	0	0.0224215	0.0143761	0	0	0	0	0	0	0	0	0	0	0	0
Bacteria	Bacteroidetes	Sphingobacteria	Sphingobacteriales_1	Sphingobacteriaceae	Pedobacter_4	0	0	0	0	0	0	0	0	0	0.0143308	0	0	0	0	0	0	0	0	0	0	0	0	0	0	0	0	0	0	0	0	0	0	0	0
					Pedobacter_4 Total	0	0	0	0	0	0	0	0	0	0.0143308	0	0	0	0	0	0	0	0	0	0	0	0	0	0	0	0	0	0	0	0	0	0	0	0
Bacteria	Bacteroidetes	Sphingobacteria	Sphingobacteriales_1	Sphingobacteriaceae	Pedobacter_5	0	0	0	0.0234824	0	0.0283206	0	0	0	0	0.0149254	0	0	0	0.0196444	0.0608134	0	0	0	0	0	0	0	0	0	0	0	0	0	0	0	0	0	0
					Pedobacter_5 Total	0	0	0	0.0234824	0	0.0283206	0	0	0	0	0.0149254	0	0	0	0.0196444	0.0608134	0	0	0	0	0	0	0	0	0	0	0	0	0	0	0	0	0	0
Bacteria	Bacteroidetes	Sphingobacteria	Sphingobacteriales_1	Sphingobacteriaceae	Pedobacter_6	0	0	0	0	0	0	0	0	0	0	0	0	0	0	0	0	0	0	0	0	0	0	0.0108707	0.00810767	0	0	0	0	0	0	0	0	0	0
					Pedobacter_6 Total	0	0	0	0	0	0	0	0	0	0	0	0	0	0	0	0	0	0	0	0	0	0	0.0108707	0.00810767	0	0	0	0	0	0	0	0	0	0
Bacteria	Bacteroidetes	Sphingobacteria	Sphingobacteriales_1	Sphingobacteriaceae	Sphingobacterium_1	0	0	0	0	0	0	0	0	0	0	0	0	0	0	0	0	0	0	0	0	0	0	0	0	0.0129066	0	0	0	0	0	0	0	0	0
					Sphingobacterium_1 Total	0	0	0	0	0	0	0	0	0	0	0	0	0	0	0	0	0	0	0	0	0	0	0	0	0.0129066	0	0	0	0	0	0	0	0	0
Bacteria	Bacteroidetes	Sphingobacteria	Sphingobacteriales_1	Sphingobacteriaceae	Sphingobacterium_2	0	0	0	0	0	0	0	0	0	0	0	0	0	0	0	0	0	0	0	0	0	0	0	0.00810767	0	0	0	0	0	0	0	0	0	0
					Sphingobacterium_2 Total	0	0	0	0	0	0	0	0	0	0	0	0	0	0	0	0	0	0	0	0	0	0	0	0.00810767	0	0	0	0	0	0	0	0	0	0
Bacteria	Bacteroidetes	Sphingobacteria	Sphingobacteriales_1	Sphingobacteriaceae	Sphingobacterium_3	0	0	0	0	0	0	0	0	0.0180148	0	0.00497512	0	0	0	0	0	0	0	0	0	0	0	0	0.072969	0	0	0	0	0	0	0	0	0	0
					Sphingobacterium_3 Total	0	0	0	0	0	0	0	0	0.0180148	0	0.00497512	0	0	0	0	0	0	0	0	0	0	0	0	0.072969	0	0	0	0	0	0	0	0	0	0
Bacteria	Bacteroidetes	Sphingobacteria	Sphingobacteriales_1	Sphingobacteriaceae	Sphingobacterium_4	0	0	0	0	0	0	0	0	0	0	0	0	0	0	0	0	0	0	0	0	0	0	0.0108707	0.048646	0	0	0	0	0	0	0	0	0	0
					Sphingobacterium_4 Total	0	0	0	0	0	0	0	0	0	0	0	0	0	0	0	0	0	0	0	0	0	0	0.0108707	0.048646	0	0	0	0	0	0	0	0	0	0
Bacteria	Bacteroidetes	Sphingobacteria	Sphingobacteriales_1	Sphingobacteriaceae	unclassified	0	0	0	0	0.0471809	0	0	0	0	0	0.0149254	0	0.00934143	0	0	0.0608134	0	0	0	0.065368	0.0224215	0.00718804	0.0108707	0.202692	0.0193598	0	0	0	0	0	0	0	0	0
					unclassified Total	0	0	0	0	0.0471809	0	0	0	0	0	0.0149254	0	0.00934143	0	0	0.0608134	0	0	0	0.065368	0.0224215	0.00718804	0.0108707	0.202692	0.0193598	0	0	0	0	0	0	0	0	0
				Sphingobacteriaceae Total		0	0	0	0.0352237	0.0471809	0.0283206	0.0149254	0	0.0180148	0.0143308	0.0348259	0	0.00934143	0	0.0196444	0.121627	0	0	0	0.130736	0.0672646	0.100633	0.0326122	0.364845	0.0516262	0	0	0	0	0	0	0	0	0
Bacteria	Bacteroidetes	Sphingobacteria	Sphingobacteriales_1	ST-12K33	unclassified	0	0	0	0	0	0	0	0	0	0	0	0	0.0280243	0	0	0	0	0	0	0	0	0	0	0	0	0	0	0	0	0	0	0	0	0
					unclassified Total	0	0	0	0	0	0	0	0	0	0	0	0	0.0280243	0	0	0	0	0	0	0	0	0	0	0	0	0	0	0	0	0	0	0	0	0
				ST-12K33 Total		0	0	0	0	0	0	0	0	0	0	0	0	0.0280243	0	0	0	0	0	0	0	0	0	0	0	0	0	0	0	0	0	0	0	0	0
Bacteria	Bacteroidetes	Sphingobacteria	Sphingobacteriales_1	unclassified	unclassified	0	0	0	0.0117412	0	0	0	0	0	0	0	0.0265393	0.448389	0.511375	0	0.04561	0	0	0	0.0719048	0.0224215	0.0143761	0.0108707	0.0162153	0.0129066	0	0	0	0	0	0	0	0	0
					unclassified Total	0	0	0	0.0117412	0	0	0	0	0	0	0	0.0265393	0.448389	0.511375	0	0.04561	0	0	0	0.0719048	0.0224215	0.0143761	0.0108707	0.0162153	0.0129066	0	0	0	0	0	0	0	0	0
				unclassified Total		0	0	0	0.0117412	0	0	0	0	0	0	0	0.0265393	0.448389	0.511375	0	0.04561	0	0	0	0.0719048	0.0224215	0.0143761	0.0108707	0.0162153	0.0129066	0	0	0	0	0	0	0	0	0
Bacteria	Bacteroidetes	Sphingobacteria	Sphingobacteriales_1	vadinHA17	unclassified	0	0	0	0	0	0	0	0	0	0	0	0.0398089	0.00934143	0.187852	0	0.167237	0	0	0	0	0.0224215	0	0	0	0	0	0	0	0	0	0	0	0	0
					unclassified Total	0	0	0	0	0	0	0	0	0	0	0	0.0398089	0.00934143	0.187852	0	0.167237	0	0	0	0	0.0224215	0	0	0	0	0	0	0	0	0	0	0	0	0
				vadinHA17 Total		0	0	0	0	0	0	0	0	0	0	0	0.0398089	0.00934143	0.187852	0	0.167237	0	0	0	0	0.0224215	0	0	0	0	0	0	0	0	0	0	0	0	0
Bacteria	Bacteroidetes	Sphingobacteria	Sphingobacteriales_1	WCHB1-69	unclassified	0	0	0	0.0587061	0.141543	0.438969	0.119403	0.0153398	0	0.0143308	0	0	0	0	0	0	0	0	0	0	0	0	0	0	0	0	0	0	0	0	0	0	0	0
					unclassified Total	0	0	0	0.0587061	0.141543	0.438969	0.119403	0.0153398	0	0.0143308	0	0	0	0	0	0	0	0	0	0	0	0	0	0	0	0	0	0	0	0	0	0	0	0
				WCHB1-69 Total		0	0	0	0.0587061	0.141543	0.438969	0.119403	0.0153398	0	0.0143308	0	0	0	0	0	0	0	0	0	0	0	0	0	0	0	0	0	0	0	0	0	0	0	0
			Sphingobacteriales_1 Total			0	0	0	0.164377	0.212314	0.46729	0.223881	0.0460193	0.108089	0.0716538	0.0746269	0.663482	1.41056	2.25423	0.0196444	0.874192	0	0	0	0.549091	0.246637	0.337838	0.119578	0.494568	0.219411	0	0	0	0	0	0	0	0	0
Bacteria	Bacteroidetes	Sphingobacteria	Sphingobacteriales_2	Chitinophagaceae	Chitinophaga	0	0	0	0	0	0	0	0	0	0	0	0	0	0	0	0	0	0	0	0	0.0224215	0.0143761	0	0	0.00645328	0	0	0	0	0	0	0	0	0
					Chitinophaga Total	0	0	0	0	0	0	0	0	0	0	0	0	0	0	0	0	0	0	0	0	0.0224215	0.0143761	0	0	0.00645328	0	0	0	0	0	0	0	0	0
Bacteria	Bacteroidetes	Sphingobacteria	Sphingobacteriales_2	Chitinophagaceae	Filimonas	0	0	0	0	0	0	0	0	0	0	0.00497512	0	0	0	0	0	0	0	0	0.0065368	0	0	0	0	0	0	0	0	0	0	0	0	0	0
					Filimonas Total	0	0	0	0	0	0	0	0	0	0	0.00497512	0	0	0	0	0	0	0	0	0.0065368	0	0	0	0	0	0	0	0	0	0	0	0	0	0
Bacteria	Bacteroidetes	Sphingobacteria	Sphingobacteriales_2	Chitinophagaceae	Flavisolibacter	0	0	0	0	0	0	0	0	0	0	0.00995025	0	0.00934143	0.0104362	0.0196444	0.0152033	0	0	0	0	0	0.00718804	0	0	0	0	0	0	0	0	0	0	0	0
					Flavisolibacter Total	0	0	0	0	0	0	0	0	0	0	0.00995025	0	0.00934143	0.0104362	0.0196444	0.0152033	0	0	0	0	0	0.00718804	0	0	0	0	0	0	0	0	0	0	0	0
Bacteria	Bacteroidetes	Sphingobacteria	Sphingobacteriales_2	Chitinophagaceae	Niastella_2	0	0	0	0	0	0	0	0	0	0	0	0	0.00934143	0	0	0	0	0	0	0	0	0	0	0	0	0	0	0	0	0	0	0	0	0
					Niastella_2 Total	0	0	0	0	0	0	0	0	0	0	0	0	0.00934143	0	0	0	0	0	0	0	0	0	0	0	0	0	0	0	0	0	0	0	0	0
Bacteria	Bacteroidetes	Sphingobacteria	Sphingobacteriales_2	Chitinophagaceae	Sediminibacterium	0	0	0	0	0	0	0	0	0	0	0.0149254	0	0.00934143	0.0104362	0.00982222	0	0	0	0	0	0	0	0	0	0.00645328	0	0	0	0	0	0	0	0	0
					Sediminibacterium Total	0	0	0	0	0	0	0	0	0	0	0.0149254	0	0.00934143	0.0104362	0.00982222	0	0	0	0	0	0	0	0	0	0.00645328	0	0	0	0	0	0	0	0	0
Bacteria	Bacteroidetes	Sphingobacteria	Sphingobacteriales_2	Chitinophagaceae	Segetibacter	0	0	0	0	0	0	0	0	0	0	0.0199005	0	0	0.0208725	0.0196444	0.00760167	0	0	0	0	0	0.0143761	0	0.00810767	0.00645328	0	0	0	0	0	0	0	0	0
					Segetibacter Total	0	0	0	0	0	0	0	0	0	0	0.0199005	0	0	0.0208725	0.0196444	0.00760167	0	0	0	0	0	0.0143761	0	0.00810767	0.00645328	0	0	0	0	0	0	0	0	0
Bacteria	Bacteroidetes	Sphingobacteria	Sphingobacteriales_2	Chitinophagaceae	Terrimonas_2	0	0	0	0	0	0	0	0	0	0	0	0	0	0	0	0.0760167	0	0	0	0	0	0	0	0	0	0	0	0	0	0	0	0	0	0
					Terrimonas_2 Total	0	0	0	0	0	0	0	0	0	0	0	0	0	0	0	0.0760167	0	0	0	0	0	0	0	0	0	0	0	0	0	0	0	0	0	0
Bacteria	Bacteroidetes	Sphingobacteria	Sphingobacteriales_2	Chitinophagaceae	unclassified	0	0	0	0	0	0	0	0	0.0180148	0	0.0248756	0.0132696	0.0560486	0.0208725	0.00982222	0.0152033	0	0	0	0.0196104	0	0.0143761	0.0108707	0.0810767	0.0193598	0	0	0	0	0	0	0	0	0
					unclassified Total	0	0	0	0	0	0	0	0	0.0180148	0	0.0248756	0.0132696	0.0560486	0.0208725	0.00982222	0.0152033	0	0	0	0.0196104	0	0.0143761	0.0108707	0.0810767	0.0193598	0	0	0	0	0	0	0	0	0
Bacteria	Bacteroidetes	Sphingobacteria	Sphingobacteriales_2	Chitinophagaceae	uncultured_10	0	0	0	0	0	0	0	0	0	0	0	0	0	0	0	0.00760167	0	0	0	0	0	0	0	0	0	0	0	0	0	0	0	0	0	0
					uncultured_10 Total	0	0	0	0	0	0	0	0	0	0	0	0	0	0	0	0.00760167	0	0	0	0	0	0	0	0	0	0	0	0	0	0	0	0	0	0
Bacteria	Bacteroidetes	Sphingobacteria	Sphingobacteriales_2	Chitinophagaceae	uncultured_11	0	0	0	0	0	0	0	0	0	0	0	0	0.00934143	0	0	0	0	0	0	0.0065368	0	0.0215641	0	0	0.0129066	0	0	0	0	0	0	0	0	0
					uncultured_11 Total	0	0	0	0	0	0	0	0	0	0	0	0	0.00934143	0	0	0	0	0	0	0.0065368	0	0.0215641	0	0	0.0129066	0	0	0	0	0	0	0	0	0
Bacteria	Bacteroidetes	Sphingobacteria	Sphingobacteriales_2	Chitinophagaceae	uncultured_12	0	0	0	0	0	0	0	0	0	0	0	0	0	0	0.00982222	0	0	0	0	0	0	0	0.0217415	0.0162153	0	0	0	0	0	0	0	0	0	0
					uncultured_12 Total	0	0	0	0	0	0	0	0	0	0	0	0	0	0	0.00982222	0	0	0	0	0	0	0	0.0217415	0.0162153	0	0	0	0	0	0	0	0	0	0
Bacteria	Bacteroidetes	Sphingobacteria	Sphingobacteriales_2	Chitinophagaceae	uncultured_2	0	0	0	0	0	0	0	0	0	0	0	0	0	0	0	0.0152033	0	0	0	0	0	0	0	0	0	0	0	0	0	0	0	0	0	0
					uncultured_2 Total	0	0	0	0	0	0	0	0	0	0	0	0	0	0	0	0.0152033	0	0	0	0	0	0	0	0	0	0	0	0	0	0	0	0	0	0
Bacteria	Bacteroidetes	Sphingobacteria	Sphingobacteriales_2	Chitinophagaceae	uncultured_3	0	0	0	0	0	0	0	0	0	0	0.00995025	0	0	0	0	0	0	0	0	0	0	0	0.0108707	0	0	0	0	0	0	0	0	0	0	0
					uncultured_3 Total	0	0	0	0	0	0	0	0	0	0	0.00995025	0	0	0	0	0	0	0	0	0	0	0	0.0108707	0	0	0	0	0	0	0	0	0	0	0
Bacteria	Bacteroidetes	Sphingobacteria	Sphingobacteriales_2	Chitinophagaceae	uncultured_4	0	0	0	0	0	0	0	0	0	0	0.00497512	0	0	0	0	0	0	0	0	0	0	0	0	0	0	0	0	0	0	0	0	0	0	0
					uncultured_4 Total	0	0	0	0	0	0	0	0	0	0	0.00497512	0	0	0	0	0	0	0	0	0	0	0	0	0	0	0	0	0	0	0	0	0	0	0
Bacteria	Bacteroidetes	Sphingobacteria	Sphingobacteriales_2	Chitinophagaceae	uncultured_5	0	0	0	0	0	0	0	0	0	0	0	0	0	0	0.00982222	0.0304067	0	0	0	0.0065368	0	0	0	0	0	0	0	0	0	0	0	0	0	0
					uncultured_5 Total	0	0	0	0	0	0	0	0	0	0	0	0	0	0	0.00982222	0.0304067	0	0	0	0.0065368	0	0	0	0	0	0	0	0	0	0	0	0	0	0
Bacteria	Bacteroidetes	Sphingobacteria	Sphingobacteriales_2	Chitinophagaceae	uncultured_6	0	0	0	0	0	0	0	0	0	0	0	0	0	0	0	0	0	0	0	0.0065368	0	0	0	0.00810767	0	0	0	0	0	0	0	0	0	0
					uncultured_6 Total	0	0	0	0	0	0	0	0	0	0	0	0	0	0	0	0	0	0	0	0.0065368	0	0	0	0.00810767	0	0	0	0	0	0	0	0	0	0
Bacteria	Bacteroidetes	Sphingobacteria	Sphingobacteriales_2	Chitinophagaceae	uncultured_7	0	0	0	0	0	0	0	0	0	0	0	0	0	0.0104362	0.00982222	0	0	0	0	0	0	0	0	0	0	0	0	0	0	0	0	0	0	0
					uncultured_7 Total	0	0	0	0	0	0	0	0	0	0	0	0	0	0.0104362	0.00982222	0	0	0	0	0	0	0	0	0	0	0	0	0	0	0	0	0	0	0
Bacteria	Bacteroidetes	Sphingobacteria	Sphingobacteriales_2	Chitinophagaceae	uncultured_8	0	0	0	0	0	0	0	0	0	0	0	0	0	0	0	0	0	0	0	0.0065368	0	0	0	0	0	0	0	0	0	0	0	0	0	0
					uncultured_8 Total	0	0	0	0	0	0	0	0	0	0	0	0	0	0	0	0	0	0	0	0.0065368	0	0	0	0	0	0	0	0	0	0	0	0	0	0
				Chitinophagaceae Total		0	0	0	0	0	0	0	0	0.0180148	0	0.0895522	0.0132696	0.0934143	0.0730536	0.0884	0.167237	0	0	0	0.0522944	0.0224215	0.0718804	0.043483	0.113507	0.0516262	0	0	0	0	0	0	0	0	0
Bacteria	Bacteroidetes	Sphingobacteria	Sphingobacteriales_2	unclassified	unclassified	0	0	0	0	0	0	0	0	0	0	0	0	0	0	0	0	0	0	0	0	0	0	0	0.00810767	0.00645328	0	0	0	0	0	0	0	0	0
					unclassified Total	0	0	0	0	0	0	0	0	0	0	0	0	0	0	0	0	0	0	0	0	0	0	0	0.00810767	0.00645328	0	0	0	0	0	0	0	0	0
				unclassified Total		0	0	0	0	0	0	0	0	0	0	0	0	0	0	0	0	0	0	0	0	0	0	0	0.00810767	0.00645328	0	0	0	0	0	0	0	0	0
			Sphingobacteriales_2 Total			0	0	0	0	0	0	0	0	0.0180148	0	0.0895522	0.0132696	0.0934143	0.0730536	0.0884	0.167237	0	0	0	0.0522944	0.0224215	0.0718804	0.043483	0.121615	0.0580795	0	0	0	0	0	0	0	0	0
Bacteria	Bacteroidetes	Sphingobacteria	Sphingobacteriales_3	Cytophagaceae_1	Dyadobacter	0	0	0	0.0234824	0.0235905	0	0.0149254	0	0	0	0.0149254	0	0	0	0	0.022805	0	0	0	0	0	0.0359402	0	0	0.00645328	0	0	0	0	0	0	0	0	0
					Dyadobacter Total	0	0	0	0.0234824	0.0235905	0	0.0149254	0	0	0	0.0149254	0	0	0	0	0.022805	0	0	0	0	0	0.0359402	0	0	0.00645328	0	0	0	0	0	0	0	0	0
Bacteria	Bacteroidetes	Sphingobacteria	Sphingobacteriales_3	Cytophagaceae_1	Flexibacter_1	0	0	0	0	0	0	0	0	0	0	0.00995025	0	0	0	0	0.0380084	0	0	0	0.0065368	0.0224215	0	0	0	0	0	0	0	0	0	0	0	0	0
					Flexibacter_1 Total	0	0	0	0	0	0	0	0	0	0	0.00995025	0	0	0	0	0.0380084	0	0	0	0.0065368	0.0224215	0	0	0	0	0	0	0	0	0	0	0	0	0
Bacteria	Bacteroidetes	Sphingobacteria	Sphingobacteriales_3	Cytophagaceae_1	Larkinella	0	0	0	0	0	0	0	0	0	0	0	0	0	0	0	0	0	0	0	0	0	0.00718804	0	0	0	0	0	0	0	0	0	0	0	0
					Larkinella Total	0	0	0	0	0	0	0	0	0	0	0	0	0	0	0	0	0	0	0	0	0	0.00718804	0	0	0	0	0	0	0	0	0	0	0	0
Bacteria	Bacteroidetes	Sphingobacteria	Sphingobacteriales_3	Cytophagaceae_1	Leadbetterella	0	0	0	0	0	0	0	0	0	0	0	0	0	0	0	0	0	0	0	0	0	0	0.0108707	0	0	0	0	0	0	0	0	0	0	0
					Leadbetterella Total	0	0	0	0	0	0	0	0	0	0	0	0	0	0	0	0	0	0	0	0	0	0	0.0108707	0	0	0	0	0	0	0	0	0	0	0
Bacteria	Bacteroidetes	Sphingobacteria	Sphingobacteriales_3	Cytophagaceae_1	Spirosoma	0	0	0	0	0	0	0	0	0	0	0	0	0	0	0	0.00760167	0	0	0	0.032684	0	0.0215641	0	0	0	0	0	0	0	0	0	0	0	0
					Spirosoma Total	0	0	0	0	0	0	0	0	0	0	0	0	0	0	0	0.00760167	0	0	0	0.032684	0	0.0215641	0	0	0	0	0	0	0	0	0	0	0	0
Bacteria	Bacteroidetes	Sphingobacteria	Sphingobacteriales_3	Cytophagaceae_1	unclassified	0	0	0	0	0	0	0	0	0	0	0	0	0	0	0	0	0	0	0	0	0	0.00718804	0	0	0	0	0	0	0	0	0	0	0	0
					unclassified Total	0	0	0	0	0	0	0	0	0	0	0	0	0	0	0	0	0	0	0	0	0	0.00718804	0	0	0	0	0	0	0	0	0	0	0	0
				Cytophagaceae_1 Total		0	0	0	0.0234824	0.0235905	0	0.0149254	0	0	0	0.0248756	0	0	0	0	0.0684151	0	0	0	0.0392208	0.0224215	0.0718804	0.0108707	0	0.00645328	0	0	0	0	0	0	0	0	0
Bacteria	Bacteroidetes	Sphingobacteria	Sphingobacteriales_3	Cytophagaceae_2	Sporocytophaga	0	0	0	0	0	0	0	0	0	0	0	0	0	0	0	0	0	0	0	0	0	0	0.0326122	0	0	0	0	0	0	0	0	0	0	0
					Sporocytophaga Total	0	0	0	0	0	0	0	0	0	0	0	0	0	0	0	0	0	0	0	0	0	0	0.0326122	0	0	0	0	0	0	0	0	0	0	0
				Cytophagaceae_2 Total		0	0	0	0	0	0	0	0	0	0	0	0	0	0	0	0	0	0	0	0	0	0	0.0326122	0	0	0	0	0	0	0	0	0	0	0
Bacteria	Bacteroidetes	Sphingobacteria	Sphingobacteriales_3	Cytophagaceae_3	Adhaeribacter	0	0	0	0.0234824	0	0	0.0149254	0	0	0	0	0	0	0	0.00982222	0.00760167	0	0	0	0	0	0	0	0	0.00645328	0	0	0	0	0	0	0	0	0
					Adhaeribacter Total	0	0	0	0.0234824	0	0	0.0149254	0	0	0	0	0	0	0	0.00982222	0.00760167	0	0	0	0	0	0	0	0	0.00645328	0	0	0	0	0	0	0	0	0
Bacteria	Bacteroidetes	Sphingobacteria	Sphingobacteriales_3	Cytophagaceae_3	Hymenobacter	0	0	0	0	0	0	0	0	0	0	0.0199005	0	0	0.0104362	0.0392889	0.174838	0	0	0	0	0	0.00718804	0	0.00810767	0.0129066	0	0	0	0	0	0	0	0	0
					Hymenobacter Total	0	0	0	0	0	0	0	0	0	0	0.0199005	0	0	0.0104362	0.0392889	0.174838	0	0	0	0	0	0.00718804	0	0.00810767	0.0129066	0	0	0	0	0	0	0	0	0
Bacteria	Bacteroidetes	Sphingobacteria	Sphingobacteriales_3	Cytophagaceae_3	unclassified	0	0	0	0	0	0	0	0	0	0	0	0	0	0	0	0.00760167	0	0	0	0	0	0	0	0	0	0	0	0	0	0	0	0	0	0
					unclassified Total	0	0	0	0	0	0	0	0	0	0	0	0	0	0	0	0.00760167	0	0	0	0	0	0	0	0	0	0	0	0	0	0	0	0	0	0
				Cytophagaceae_3 Total		0	0	0	0.0234824	0	0	0.0149254	0	0	0	0.0199005	0	0	0.0104362	0.0491111	0.190042	0	0	0	0	0	0.00718804	0	0.00810767	0.0193598	0	0	0	0	0	0	0	0	0
Bacteria	Bacteroidetes	Sphingobacteria	Sphingobacteriales_3	unclassified	unclassified	0	0	0	0	0	0	0	0	0	0	0.00497512	0	0	0	0	0.00760167	0	0	0	0	0	0	0	0	0	0	0	0	0	0	0	0	0	0
					unclassified Total	0	0	0	0	0	0	0	0	0	0	0.00497512	0	0	0	0	0.00760167	0	0	0	0	0	0	0	0	0	0	0	0	0	0	0	0	0	0
				unclassified Total		0	0	0	0	0	0	0	0	0	0	0.00497512	0	0	0	0	0.00760167	0	0	0	0	0	0	0	0	0	0	0	0	0	0	0	0	0	0
			Sphingobacteriales_3 Total			0	0	0	0.0469649	0.0235905	0	0.0298507	0	0	0	0.0497512	0	0	0.0104362	0.0491111	0.266059	0	0	0	0.0392208	0.0224215	0.0790684	0.043483	0.00810767	0.0258131	0	0	0	0	0	0	0	0	0
Bacteria	Bacteroidetes	Sphingobacteria	Sphingobacteriales_4	Rhodothermaceae	uncultured_3	0	0	0	0.0117412	0	0	0	0	0	0	0	0	0	0	0	0	0	0	0	0	0	0	0	0	0.00645328	0	0	0	0	0	0	0	0	0
					uncultured_3 Total	0	0	0	0.0117412	0	0	0	0	0	0	0	0	0	0	0	0	0	0	0	0	0	0	0	0	0.00645328	0	0	0	0	0	0	0	0	0
				Rhodothermaceae Total		0	0	0	0.0117412	0	0	0	0	0	0	0	0	0	0	0	0	0	0	0	0	0	0	0	0	0.00645328	0	0	0	0	0	0	0	0	0
			Sphingobacteriales_4 Total			0	0	0	0.0117412	0	0	0	0	0	0	0	0	0	0	0	0	0	0	0	0	0	0	0	0	0.00645328	0	0	0	0	0	0	0	0	0
Bacteria	Bacteroidetes	Sphingobacteria	Sphingobacteriales	BSV13	unclassified	0	0	0	0	0	0	0	0	0	0	0	0	0	0	0	0	0	0	0.0336172	0	0	0	0	0	0	0	0	0	0	0	0	0	0	0
					unclassified Total	0	0	0	0	0	0	0	0	0	0	0	0	0	0	0	0	0	0	0.0336172	0	0	0	0	0	0	0	0	0	0	0	0	0	0	0
				BSV13 Total		0	0	0	0	0	0	0	0	0	0	0	0	0	0	0	0	0	0	0.0336172	0	0	0	0	0	0	0	0	0	0	0	0	0	0	0
Bacteria	Bacteroidetes	Sphingobacteria	Sphingobacteriales	Chitinophagaceae	Chitinophaga	0	0	0	0	0	0	0	0	0	0	0	0	0	0	0	0	0	0	0	0	0	0	0	0	0	0	0	0	0	0	0.00777001	0	0	0
					Chitinophaga Total	0	0	0	0	0	0	0	0	0	0	0	0	0	0	0	0	0	0	0	0	0	0	0	0	0	0	0	0	0	0	0.00777001	0	0	0
Bacteria	Bacteroidetes	Sphingobacteria	Sphingobacteriales	Chitinophagaceae	Filimonas	0	0	0	0	0	0	0	0	0	0	0	0	0	0	0	0	0	0	0	0	0	0	0	0	0	0.00439541	0	0	0	0	0	0	0	0
					Filimonas Total	0	0	0	0	0	0	0	0	0	0	0	0	0	0	0	0	0	0	0	0	0	0	0	0	0	0.00439541	0	0	0	0	0	0	0	0
Bacteria	Bacteroidetes	Sphingobacteria	Sphingobacteriales	Chitinophagaceae	Flavisolibacter	0	0	0	0	0	0	0	0	0	0	0	0	0	0	0	0	0	0.0216685	0	0	0	0	0	0	0	0	0	0	0	0	0	0	0	0
					Flavisolibacter Total	0	0	0	0	0	0	0	0	0	0	0	0	0	0	0	0	0	0.0216685	0	0	0	0	0	0	0	0	0	0	0	0	0	0	0	0
Bacteria	Bacteroidetes	Sphingobacteria	Sphingobacteriales	Chitinophagaceae	Niabella	0	0.059446	0	0	0	0	0	0	0	0	0	0	0	0	0	0	0	0	0	0	0	0	0	0	0	0	0	0	0	0	0	0	0	0
					Niabella Total	0	0.059446	0	0	0	0	0	0	0	0	0	0	0	0	0	0	0	0	0	0	0	0	0	0	0	0	0	0	0	0	0	0	0	0
Bacteria	Bacteroidetes	Sphingobacteria	Sphingobacteriales	Chitinophagaceae	Niastella_2	0	0	0	0	0	0	0	0	0	0	0	0	0	0	0	0	0	0	0	0	0	0	0	0	0	0.00439541	0	0	0	0	0	0	0	0
					Niastella_2 Total	0	0	0	0	0	0	0	0	0	0	0	0	0	0	0	0	0	0	0	0	0	0	0	0	0	0.00439541	0	0	0	0	0	0	0	0
Bacteria	Bacteroidetes	Sphingobacteria	Sphingobacteriales	Chitinophagaceae	Sediminibacterium	0	0	0	0	0	0	0	0	0	0	0	0	0	0	0	0	0	0	0	0	0	0	0	0	0	0	0.00374266	0	0	0	0	0	0	0
					Sediminibacterium Total	0	0	0	0	0	0	0	0	0	0	0	0	0	0	0	0	0	0	0	0	0	0	0	0	0	0	0.00374266	0	0	0	0	0	0	0
Bacteria	Bacteroidetes	Sphingobacteria	Sphingobacteriales	Chitinophagaceae	Segetibacter	0	0	0	0	0	0	0	0	0	0	0	0	0	0	0	0	0	0.0216685	0	0	0	0	0	0	0	0	0.00748531	0	0	0	0	0	0	0
					Segetibacter Total	0	0	0	0	0	0	0	0	0	0	0	0	0	0	0	0	0	0.0216685	0	0	0	0	0	0	0	0	0.00748531	0	0	0	0	0	0	0
Bacteria	Bacteroidetes	Sphingobacteria	Sphingobacteriales	Chitinophagaceae	Terrimonas_2	0	0	0	0	0	0	0	0	0	0	0	0	0	0	0	0	0	0	0	0	0	0	0	0	0	0	0.00374266	0	0	0	0	0	0	0
					Terrimonas_2 Total	0	0	0	0	0	0	0	0	0	0	0	0	0	0	0	0	0	0	0	0	0	0	0	0	0	0	0.00374266	0	0	0	0	0	0	0
Bacteria	Bacteroidetes	Sphingobacteria	Sphingobacteriales	Chitinophagaceae	unclassified	0	0	0	0	0	0	0	0	0	0	0	0	0	0	0	0	0	0	0	0	0	0	0	0	0	0.0175816	0.0224559	0	0	0	0.00777001	0.0130387	0.00492078	0
					unclassified Total	0	0	0	0	0	0	0	0	0	0	0	0	0	0	0	0	0	0	0	0	0	0	0	0	0	0.0175816	0.0224559	0	0	0	0.00777001	0.0130387	0.00492078	0
Bacteria	Bacteroidetes	Sphingobacteria	Sphingobacteriales	Chitinophagaceae	uncultured_11	0	0	0	0	0	0	0	0	0	0	0	0	0	0	0	0	0	0	0	0	0	0	0	0	0	0	0	0	0	0	0	0	0.00492078	0
					uncultured_11 Total	0	0	0	0	0	0	0	0	0	0	0	0	0	0	0	0	0	0	0	0	0	0	0	0	0	0	0	0	0	0	0	0	0.00492078	0
Bacteria	Bacteroidetes	Sphingobacteria	Sphingobacteriales	Chitinophagaceae	uncultured_12	0	0	0	0	0	0	0	0	0	0	0	0	0	0	0	0	0	0	0	0	0	0	0	0	0	0.0131862	0.0187133	0	0	0	0	0	0	0
					uncultured_12 Total	0	0	0	0	0	0	0	0	0	0	0	0	0	0	0	0	0	0	0	0	0	0	0	0	0	0.0131862	0.0187133	0	0	0	0	0	0	0
Bacteria	Bacteroidetes	Sphingobacteria	Sphingobacteriales	Chitinophagaceae	uncultured_2	0	0	0	0	0	0	0	0	0	0	0	0	0	0	0	0	0	0	0	0	0	0	0	0	0	0.00439541	0.00374266	0	0	0	0.00777001	0	0	0
					uncultured_2 Total	0	0	0	0	0	0	0	0	0	0	0	0	0	0	0	0	0	0	0	0	0	0	0	0	0	0.00439541	0.00374266	0	0	0	0.00777001	0	0	0
Bacteria	Bacteroidetes	Sphingobacteria	Sphingobacteriales	Chitinophagaceae	uncultured_6	0	0	0	0	0	0	0	0	0	0	0	0	0	0	0	0	0	0	0	0	0	0	0	0	0	0	0.00374266	0	0	0	0	0	0.00492078	0
					uncultured_6 Total	0	0	0	0	0	0	0	0	0	0	0	0	0	0	0	0	0	0	0	0	0	0	0	0	0	0	0.00374266	0	0	0	0	0	0.00492078	0
Bacteria	Bacteroidetes	Sphingobacteria	Sphingobacteriales	Chitinophagaceae	uncultured_9	0	0	0	0	0	0	0	0	0	0	0	0	0	0	0	0	0	0	0	0	0	0	0	0	0	0	0.00374266	0	0	0	0	0	0	0
					uncultured_9 Total	0	0	0	0	0	0	0	0	0	0	0	0	0	0	0	0	0	0	0	0	0	0	0	0	0	0	0.00374266	0	0	0	0	0	0	0
				Chitinophagaceae Total		0	0.059446	0	0	0	0	0	0	0	0	0	0	0	0	0	0	0	0.0433369	0	0	0	0	0	0	0	0.0439541	0.0673678	0	0	0	0.02331	0.0130387	0.0147623	0
Bacteria	Bacteroidetes	Sphingobacteria	Sphingobacteriales	Cytophagaceae	Dyadobacter	0	0	0	0	0	0	0	0	0	0	0	0	0	0	0	0	0	0	0	0	0	0	0	0	0	0.0131862	0.00374266	0	0	0	0.00777001	0	0.0196831	0
					Dyadobacter Total	0	0	0	0	0	0	0	0	0	0	0	0	0	0	0	0	0	0	0	0	0	0	0	0	0	0.0131862	0.00374266	0	0	0	0.00777001	0	0.0196831	0
Bacteria	Bacteroidetes	Sphingobacteria	Sphingobacteriales	Cytophagaceae	Flexibacter_1	0	0	0	0	0	0	0	0	0	0	0	0	0	0	0	0	0	0	0	0	0	0	0	0	0	0.0131862	0.00748531	0	0	0	0	0	0	0
					Flexibacter_1 Total	0	0	0	0	0	0	0	0	0	0	0	0	0	0	0	0	0	0	0	0	0	0	0	0	0	0.0131862	0.00748531	0	0	0	0	0	0	0
Bacteria	Bacteroidetes	Sphingobacteria	Sphingobacteriales	Cytophagaceae	Larkinella	0	0	0	0	0	0	0	0	0	0	0	0	0	0	0	0	0	0	0	0	0	0	0	0	0	0	0.00374266	0	0	0	0	0	0	0
					Larkinella Total	0	0	0	0	0	0	0	0	0	0	0	0	0	0	0	0	0	0	0	0	0	0	0	0	0	0	0.00374266	0	0	0	0	0	0	0
Bacteria	Bacteroidetes	Sphingobacteria	Sphingobacteriales	Cytophagaceae	Spirosoma	0	0	0	0	0	0	0	0	0	0	0	0	0	0	0	0	0	0	0	0	0	0	0	0	0	0.00879082	0	0	0	0	0	0	0.00984155	0
					Spirosoma Total	0	0	0	0	0	0	0	0	0	0	0	0	0	0	0	0	0	0	0	0	0	0	0	0	0	0.00879082	0	0	0	0	0	0	0.00984155	0
				Cytophagaceae Total		0	0	0	0	0	0	0	0	0	0	0	0	0	0	0	0	0	0	0	0	0	0	0	0	0	0.0351633	0.0149706	0	0	0	0.00777001	0	0.0295247	0
Bacteria	Bacteroidetes	Sphingobacteria	Sphingobacteriales	Flammeovirgaceae	Candidatus_Cardinium	0	0	0	0	0	0	0	0	0	0	0	0	0	0	0	0	0	0.0433369	0	0	0	0	0	0	0	0	0	0	0	0	0	0	0	0
					Candidatus_Cardinium Total	0	0	0	0	0	0	0	0	0	0	0	0	0	0	0	0	0	0.0433369	0	0	0	0	0	0	0	0	0	0	0	0	0	0	0	0
				Flammeovirgaceae Total		0	0	0	0	0	0	0	0	0	0	0	0	0	0	0	0	0	0.0433369	0	0	0	0	0	0	0	0	0	0	0	0	0	0	0	0
Bacteria	Bacteroidetes	Sphingobacteria	Sphingobacteriales	Rhodothermaceae	uncultured_3	0	0	0	0	0	0	0	0	0	0	0	0	0	0	0	0	0	0	0	0	0	0	0	0	0	0.00439541	0	0	0	0	0	0	0	0
					uncultured_3 Total	0	0	0	0	0	0	0	0	0	0	0	0	0	0	0	0	0	0	0	0	0	0	0	0	0	0.00439541	0	0	0	0	0	0	0	0
				Rhodothermaceae Total		0	0	0	0	0	0	0	0	0	0	0	0	0	0	0	0	0	0	0	0	0	0	0	0	0	0.00439541	0	0	0	0	0	0	0	0
Bacteria	Bacteroidetes	Sphingobacteria	Sphingobacteriales	SB-1	unclassified	0.209595	0.059446	0	0	0	0	0	0	0	0	0	0	0	0	0	0	0	0	0	0	0	0	0	0	0	2.46143	0.18339	0	2.32773	0	0.17871	0.0521546	0.0590493	0
					unclassified Total	0.209595	0.059446	0	0	0	0	0	0	0	0	0	0	0	0	0	0	0	0	0	0	0	0	0	0	0	2.46143	0.18339	0	2.32773	0	0.17871	0.0521546	0.0590493	0
				SB-1 Total		0.209595	0.059446	0	0	0	0	0	0	0	0	0	0	0	0	0	0	0	0	0	0	0	0	0	0	0	2.46143	0.18339	0	2.32773	0	0.17871	0.0521546	0.0590493	0
Bacteria	Bacteroidetes	Sphingobacteria	Sphingobacteriales	Sphingobacteriaceae	Mucilaginibacter_1	0	0	0	0	0	0	0	0	0	0	0	0	0	0	0	0	0	0	0	0	0	0	0	0	0	0.0131862	0.0187133	0	0	0	0	0.00651933	0	0
					Mucilaginibacter_1 Total	0	0	0	0	0	0	0	0	0	0	0	0	0	0	0	0	0	0	0	0	0	0	0	0	0	0.0131862	0.0187133	0	0	0	0	0.00651933	0	0
Bacteria	Bacteroidetes	Sphingobacteria	Sphingobacteriales	Sphingobacteriaceae	Mucilaginibacter_2	0	0	0	0	0	0	0	0	0	0	0	0	0	0	0	0	0	0	0	0	0	0	0	0	0	0.00879082	0.00374266	0	0	0	0.00777001	0.00651933	0.00492078	0
					Mucilaginibacter_2 Total	0	0	0	0	0	0	0	0	0	0	0	0	0	0	0	0	0	0	0	0	0	0	0	0	0	0.00879082	0.00374266	0	0	0	0.00777001	0.00651933	0.00492078	0
Bacteria	Bacteroidetes	Sphingobacteria	Sphingobacteriales	Sphingobacteriaceae	Nubsella	0	0	0	0	0	0	0	0	0	0	0	0	0	0	0	0	0	0	0.0112057	0	0	0	0	0	0	0	0.00374266	0	0	0	0	0.00651933	0.00492078	0
					Nubsella Total	0	0	0	0	0	0	0	0	0	0	0	0	0	0	0	0	0	0	0.0112057	0	0	0	0	0	0	0	0.00374266	0	0	0	0	0.00651933	0.00492078	0
Bacteria	Bacteroidetes	Sphingobacteria	Sphingobacteriales	Sphingobacteriaceae	Olivibacter_1	0	0	0	0	0	0	0	0	0	0	0	0	0	0	0	0	0	0	0	0	0	0	0	0	0	0	0.00374266	0	0	0	0	0	0	0
					Olivibacter_1 Total	0	0	0	0	0	0	0	0	0	0	0	0	0	0	0	0	0	0	0	0	0	0	0	0	0	0	0.00374266	0	0	0	0	0	0	0
Bacteria	Bacteroidetes	Sphingobacteria	Sphingobacteriales	Sphingobacteriaceae	Pedobacter_4	0	0	0	0	0	0	0	0	0	0	0	0	0	0	0	0	0	0	0	0	0	0	0	0	0	0	0.00374266	0	0	0	0	0	0	0
					Pedobacter_4 Total	0	0	0	0	0	0	0	0	0	0	0	0	0	0	0	0	0	0	0	0	0	0	0	0	0	0	0.00374266	0	0	0	0	0	0	0
Bacteria	Bacteroidetes	Sphingobacteria	Sphingobacteriales	Sphingobacteriaceae	Pedobacter_5	0.496817	1.90227	1.09113	0	0	0	0	0	0	0	0	0	0	0	0	0	0.997435	1.43012	1.07575	0	0	0	0	0	0	0.0307679	0.11228	0.0367175	0.0154154	0	0.0699301	0.29337	0.0246039	0.0125707
					Pedobacter_5 Total	0.496817	1.90227	1.09113	0	0	0	0	0	0	0	0	0	0	0	0	0	0.997435	1.43012	1.07575	0	0	0	0	0	0	0.0307679	0.11228	0.0367175	0.0154154	0	0.0699301	0.29337	0.0246039	0.0125707
Bacteria	Bacteroidetes	Sphingobacteria	Sphingobacteriales	Sphingobacteriaceae	Sphingobacterium_1	0	0	0	0	0	0	0	0	0	0	0	0	0	0	0	0	0	0	0	0	0	0	0	0	0	0	0	0	0	0	0	0	0.0246039	0
					Sphingobacterium_1 Total	0	0	0	0	0	0	0	0	0	0	0	0	0	0	0	0	0	0	0	0	0	0	0	0	0	0	0	0	0	0	0	0	0.0246039	0
Bacteria	Bacteroidetes	Sphingobacteria	Sphingobacteriales	Sphingobacteriaceae	Sphingobacterium_2	0	0	0	0	0	0	0	0	0	0	0	0	0	0	0	0	0	0	0	0	0	0	0	0	0	0.00439541	0	0	0	0	0	0	0	0
					Sphingobacterium_2 Total	0	0	0	0	0	0	0	0	0	0	0	0	0	0	0	0	0	0	0	0	0	0	0	0	0	0.00439541	0	0	0	0	0	0	0	0
Bacteria	Bacteroidetes	Sphingobacteria	Sphingobacteriales	Sphingobacteriaceae	Sphingobacterium_3	0	0	0	0	0	0	0	0	0	0	0	0	0	0	0	0	0	0	0	0	0	0	0	0	0	0	0	0	0	0	0	0	0.113178	0
					Sphingobacterium_3 Total	0	0	0	0	0	0	0	0	0	0	0	0	0	0	0	0	0	0	0	0	0	0	0	0	0	0	0	0	0	0	0	0	0.113178	0
Bacteria	Bacteroidetes	Sphingobacteria	Sphingobacteriales	Sphingobacteriaceae	Sphingobacterium_4	0	0	0	0	0	0	0	0	0	0	0	0	0	0	0	0	0	0	0	0	0	0	0	0	0	0	0	0	0	0	0	0	0.0738116	0
					Sphingobacterium_4 Total	0	0	0	0	0	0	0	0	0	0	0	0	0	0	0	0	0	0	0	0	0	0	0	0	0	0	0	0	0	0	0	0	0.0738116	0
Bacteria	Bacteroidetes	Sphingobacteria	Sphingobacteriales	Sphingobacteriaceae	unclassified	0.0853905	0	0.0606183	0	0	0	0	0	0	0	0	0	0	0	0	0	0.15674	0.0216685	0.0448229	0	0	0	0	0	0	0.0175816	0.0261986	0	0	0	0.03885	0.0325966	0.0196831	0
					unclassified Total	0.0853905	0	0.0606183	0	0	0	0	0	0	0	0	0	0	0	0	0	0.15674	0.0216685	0.0448229	0	0	0	0	0	0	0.0175816	0.0261986	0	0	0	0.03885	0.0325966	0.0196831	0
				Sphingobacteriaceae Total		0.582208	1.90227	1.15175	0	0	0	0	0	0	0	0	0	0	0	0	0	1.15417	1.45179	1.13178	0	0	0	0	0	0	0.074722	0.172162	0.0367175	0.0154154	0	0.11655	0.345524	0.265722	0.0125707
Bacteria	Bacteroidetes	Sphingobacteria	Sphingobacteriales	ST-12K33	unclassified	0	0	0	0	0	0	0	0	0	0	0	0	0	0	0	0	0	0	0	0	0	0	0	0	0	0.00879082	0	0	0	0	0	0	0	0
					unclassified Total	0	0	0	0	0	0	0	0	0	0	0	0	0	0	0	0	0	0	0	0	0	0	0	0	0	0.00879082	0	0	0	0	0	0	0	0
				ST-12K33 Total		0	0	0	0	0	0	0	0	0	0	0	0	0	0	0	0	0	0	0	0	0	0	0	0	0	0.00879082	0	0	0	0	0	0	0	0
Bacteria	Bacteroidetes	Sphingobacteria	Sphingobacteriales	unclassified	unclassified	0.00776277	0	0	0	0	0	0	0	0	0	0	0	0	0	0	0	0	0	0.0112057	0	0	0	0	0	0	0.527449	0.0299412	0	0.0154154	0	0.02331	0.00651933	0.0147623	0
					unclassified Total	0.00776277	0	0	0	0	0	0	0	0	0	0	0	0	0	0	0	0	0	0.0112057	0	0	0	0	0	0	0.527449	0.0299412	0	0.0154154	0	0.02331	0.00651933	0.0147623	0
				unclassified Total		0.00776277	0	0	0	0	0	0	0	0	0	0	0	0	0	0	0	0	0	0.0112057	0	0	0	0	0	0	0.527449	0.0299412	0	0.0154154	0	0.02331	0.00651933	0.0147623	0
Bacteria	Bacteroidetes	Sphingobacteria	Sphingobacteriales	vadinHA17	unclassified	0	0	0	0	0	0	0	0	0	0	0	0	0	0	0	0	0	0	0	0	0	0	0	0	0	0.0307679	0	0	0	0	0	0.00651933	0	0
					unclassified Total	0	0	0	0	0	0	0	0	0	0	0	0	0	0	0	0	0	0	0	0	0	0	0	0	0	0.0307679	0	0	0	0	0	0.00651933	0	0
				vadinHA17 Total		0	0	0	0	0	0	0	0	0	0	0	0	0	0	0	0	0	0	0	0	0	0	0	0	0	0.0307679	0	0	0	0	0	0.00651933	0	0
Bacteria	Bacteroidetes	Sphingobacteria	Sphingobacteriales	WCHB1-69	unclassified	0.0931532	0	0	0	0	0	0	0	0	0	0	0	0	0	0	0	0	0	0	0	0	0	0	0	0	0	0	0	0	0	0	0	0	0
					unclassified Total	0.0931532	0	0	0	0	0	0	0	0	0	0	0	0	0	0	0	0	0	0	0	0	0	0	0	0	0	0	0	0	0	0	0	0	0
				WCHB1-69 Total		0.0931532	0	0	0	0	0	0	0	0	0	0	0	0	0	0	0	0	0	0	0	0	0	0	0	0	0	0	0	0	0	0	0	0	0
			Sphingobacteriales Total			0.892719	2.02116	1.15175	0	0	0	0	0	0	0	0	0	0	0	0	0	1.15417	1.53846	1.1766	0	0	0	0	0	0	3.18667	0.467832	0.0367175	2.35856	0	0.34965	0.423756	0.38382	0.0125707
Bacteria	Bacteroidetes	Sphingobacteria	unclassified	unclassified	unclassified	0	0	0	0	0	0	0	0	0	0	0.00497512	0	0.0186829	0.0208725	0	0.0152033	0	0	0	0.0130736	0	0.00718804	0	0.0324307	0.0193598	0	0	0	0	0	0	0	0	0
					unclassified Total	0	0	0	0	0	0	0	0	0	0	0.00497512	0	0.0186829	0.0208725	0	0.0152033	0	0	0	0.0130736	0	0.00718804	0	0.0324307	0.0193598	0	0	0	0	0	0	0	0	0
				unclassified Total		0	0	0	0	0	0	0	0	0	0	0.00497512	0	0.0186829	0.0208725	0	0.0152033	0	0	0	0.0130736	0	0.00718804	0	0.0324307	0.0193598	0	0	0	0	0	0	0	0	0
			unclassified Total			0	0	0	0	0	0	0	0	0	0	0.00497512	0	0.0186829	0.0208725	0	0.0152033	0	0	0	0.0130736	0	0.00718804	0	0.0324307	0.0193598	0	0	0	0	0	0	0	0	0
		Sphingobacteria Total				0.892719	2.02116	1.15175	0.223083	0.235905	0.46729	0.253731	0.0460193	0.126103	0.0716538	0.218905	0.676752	1.52265	2.35859	0.157155	1.32269	1.15417	1.53846	1.1766	0.65368	0.29148	0.495975	0.206544	0.656721	0.329117	3.18667	0.467832	0.0367175	2.35856	0	0.34965	0.423756	0.38382	0.0125707
Bacteria	Bacteroidetes	unclassified	unclassified	unclassified	unclassified	0.50458	0	0	0.0821886	1.10875	0.240725	0.462687	0.65961	0.720591	1.76268	0.0447761	0.212314	1.10229	1.26278	0.00982222	1.03383	0	0.0216685	0.0224115	1.02628	0.112108	1.10696	1.08707	1.89719	2.10377	2.29001	1.5794	0	0.123324	0.0267809	1.0878	0.38464	0.167306	0
					unclassified Total	0.50458	0	0	0.0821886	1.10875	0.240725	0.462687	0.65961	0.720591	1.76268	0.0447761	0.212314	1.10229	1.26278	0.00982222	1.03383	0	0.0216685	0.0224115	1.02628	0.112108	1.10696	1.08707	1.89719	2.10377	2.29001	1.5794	0	0.123324	0.0267809	1.0878	0.38464	0.167306	0
				unclassified Total		0.50458	0	0	0.0821886	1.10875	0.240725	0.462687	0.65961	0.720591	1.76268	0.0447761	0.212314	1.10229	1.26278	0.00982222	1.03383	0	0.0216685	0.0224115	1.02628	0.112108	1.10696	1.08707	1.89719	2.10377	2.29001	1.5794	0	0.123324	0.0267809	1.0878	0.38464	0.167306	0
			unclassified Total			0.50458	0	0	0.0821886	1.10875	0.240725	0.462687	0.65961	0.720591	1.76268	0.0447761	0.212314	1.10229	1.26278	0.00982222	1.03383	0	0.0216685	0.0224115	1.02628	0.112108	1.10696	1.08707	1.89719	2.10377	2.29001	1.5794	0	0.123324	0.0267809	1.0878	0.38464	0.167306	0
		unclassified Total				0.50458	0	0	0.0821886	1.10875	0.240725	0.462687	0.65961	0.720591	1.76268	0.0447761	0.212314	1.10229	1.26278	0.00982222	1.03383	0	0.0216685	0.0224115	1.02628	0.112108	1.10696	1.08707	1.89719	2.10377	2.29001	1.5794	0	0.123324	0.0267809	1.0878	0.38464	0.167306	0
Bacteria	Bacteroidetes	VC2-1_Bac22	unclassified	unclassified	unclassified	0	0	0	0	0	0	0	0	0	0	0	0	0	0	0	0	0	0	0	0	0	0	0	0	0	0.00879082	0.011228	0	0	0	0.01554	0.0130387	0	0
					unclassified Total	0	0	0	0	0	0	0	0	0	0	0	0	0	0	0	0	0	0	0	0	0	0	0	0	0	0.00879082	0.011228	0	0	0	0.01554	0.0130387	0	0
				unclassified Total		0	0	0	0	0	0	0	0	0	0	0	0	0	0	0	0	0	0	0	0	0	0	0	0	0	0.00879082	0.011228	0	0	0	0.01554	0.0130387	0	0
			unclassified Total			0	0	0	0	0	0	0	0	0	0	0	0	0	0	0	0	0	0	0	0	0	0	0	0	0	0.00879082	0.011228	0	0	0	0.01554	0.0130387	0	0
		VC2-1_Bac22 Total				0	0	0	0	0	0	0	0	0	0	0	0	0	0	0	0	0	0	0	0	0	0	0	0	0	0.00879082	0.011228	0	0	0	0.01554	0.0130387	0	0
Bacteria	Bacteroidetes	VC2.1_Bac22	unclassified	unclassified	unclassified	0	0	0	0	0	0	0	0	0	0	0	0	0	0	0	0	0	0	0	0	0	0	0.0108707	0.00810767	0.0129066	0.00879082	0.011228	0	0	0	0.01554	0.0130387	0	0
					unclassified Total	0	0	0	0	0	0	0	0	0	0	0	0	0	0	0	0	0	0	0	0	0	0	0.0108707	0.00810767	0.0129066	0.00879082	0.011228	0	0	0	0.01554	0.0130387	0	0
				unclassified Total		0	0	0	0	0	0	0	0	0	0	0	0	0	0	0	0	0	0	0	0	0	0	0.0108707	0.00810767	0.0129066	0.00879082	0.011228	0	0	0	0.01554	0.0130387	0	0
			unclassified Total			0	0	0	0	0	0	0	0	0	0	0	0	0	0	0	0	0	0	0	0	0	0	0.0108707	0.00810767	0.0129066	0.00879082	0.011228	0	0	0	0.01554	0.0130387	0	0
		VC2.1_Bac22 Total				0	0	0	0	0	0	0	0	0	0	0	0	0	0	0	0	0	0	0	0	0	0	0.0108707	0.00810767	0.0129066	0.00879082	0.011228	0	0	0	0.01554	0.0130387	0	0
	Bacteroidetes Total					37.5718	25.4667	1.21237	29.1065	54.2817	51.3311	36.7313	61.3744	56.3322	72.9579	0.557214	19.0419	14.9463	29.5554	0.304489	19.4451	1.18267	1.66847	1.7593	23.6175	41.1883	39.6205	28.0791	38.8682	46.6959	54.8459	40.8773	0.550762	48.8515	0.0267809	43.4266	12.8952	5.61953	0.0502828
Bacteria	BD1-5	unclassified	unclassified	unclassified	unclassified	0	0	0	0	0	0.0849618	0.0149254	0	0	0	0	0	0.00934143	0.0104362	0	0.022805	0	0	0	0	0	0	0	0	0	0	0.0187133	0	0	0	0	0	0	0
					unclassified Total	0	0	0	0	0	0.0849618	0.0149254	0	0	0	0	0	0.00934143	0.0104362	0	0.022805	0	0	0	0	0	0	0	0	0	0	0.0187133	0	0	0	0	0	0	0
				unclassified Total		0	0	0	0	0	0.0849618	0.0149254	0	0	0	0	0	0.00934143	0.0104362	0	0.022805	0	0	0	0	0	0	0	0	0	0	0.0187133	0	0	0	0	0	0	0
			unclassified Total			0	0	0	0	0	0.0849618	0.0149254	0	0	0	0	0	0.00934143	0.0104362	0	0.022805	0	0	0	0	0	0	0	0	0	0	0.0187133	0	0	0	0	0	0	0
		unclassified Total				0	0	0	0	0	0.0849618	0.0149254	0	0	0	0	0	0.00934143	0.0104362	0	0.022805	0	0	0	0	0	0	0	0	0	0	0.0187133	0	0	0	0	0	0	0
	BD1-5 Total					0	0	0	0	0	0.0849618	0.0149254	0	0	0	0	0	0.00934143	0.0104362	0	0.022805	0	0	0	0	0	0	0	0	0	0	0.0187133	0	0	0	0	0	0	0
Bacteria	Candidate_division_BRC1	unclassified	unclassified	unclassified	unclassified	0	0	0	0	0	0	0	0	0	0	0.00497512	0	0.00934143	0	0.0196444	0	0	0	0	0	0	0.00718804	0	0	0	0	0	0	0	0	0	0	0	0
					unclassified Total	0	0	0	0	0	0	0	0	0	0	0.00497512	0	0.00934143	0	0.0196444	0	0	0	0	0	0	0.00718804	0	0	0	0	0	0	0	0	0	0	0	0
				unclassified Total		0	0	0	0	0	0	0	0	0	0	0.00497512	0	0.00934143	0	0.0196444	0	0	0	0	0	0	0.00718804	0	0	0	0	0	0	0	0	0	0	0	0
			unclassified Total			0	0	0	0	0	0	0	0	0	0	0.00497512	0	0.00934143	0	0.0196444	0	0	0	0	0	0	0.00718804	0	0	0	0	0	0	0	0	0	0	0	0
		unclassified Total				0	0	0	0	0	0	0	0	0	0	0.00497512	0	0.00934143	0	0.0196444	0	0	0	0	0	0	0.00718804	0	0	0	0	0	0	0	0	0	0	0	0
	Candidate_division_BRC1 Total					0	0	0	0	0	0	0	0	0	0	0.00497512	0	0.00934143	0	0.0196444	0	0	0	0	0	0	0.00718804	0	0	0	0	0	0	0	0	0	0	0	0
Bacteria	Candidate_division_OD1	unclassified	unclassified	unclassified	unclassified	0	0	0	0	0	0	0	0	0	0	0	0.0132696	0	0	0.0196444	0.0380084	0	0	0	0	0	0	0	0	0	0	0	0	0	0	0	0	0	0
					unclassified Total	0	0	0	0	0	0	0	0	0	0	0	0.0132696	0	0	0.0196444	0.0380084	0	0	0	0	0	0	0	0	0	0	0	0	0	0	0	0	0	0
				unclassified Total		0	0	0	0	0	0	0	0	0	0	0	0.0132696	0	0	0.0196444	0.0380084	0	0	0	0	0	0	0	0	0	0	0	0	0	0	0	0	0	0
			unclassified Total			0	0	0	0	0	0	0	0	0	0	0	0.0132696	0	0	0.0196444	0.0380084	0	0	0	0	0	0	0	0	0	0	0	0	0	0	0	0	0	0
		unclassified Total				0	0	0	0	0	0	0	0	0	0	0	0.0132696	0	0	0.0196444	0.0380084	0	0	0	0	0	0	0	0	0	0	0	0	0	0	0	0	0	0
	Candidate_division_OD1 Total					0	0	0	0	0	0	0	0	0	0	0	0.0132696	0	0	0.0196444	0.0380084	0	0	0	0	0	0	0	0	0	0	0	0	0	0	0	0	0	0
Bacteria	Candidate_division_SR1	unclassified	unclassified	unclassified	unclassified	0	0	0	0	0	0	0.746269	0	0	0	0	0	0.186829	0.156544	0	0.13683	0	0	0	0	0	0	0	0	0	0.320865	0.553913	0.0183587	0	0	0	0	0	0
					unclassified Total	0	0	0	0	0	0	0.746269	0	0	0	0	0	0.186829	0.156544	0	0.13683	0	0	0	0	0	0	0	0	0	0.320865	0.553913	0.0183587	0	0	0	0	0	0
				unclassified Total		0	0	0	0	0	0	0.746269	0	0	0	0	0	0.186829	0.156544	0	0.13683	0	0	0	0	0	0	0	0	0	0.320865	0.553913	0.0183587	0	0	0	0	0	0
			unclassified Total			0	0	0	0	0	0	0.746269	0	0	0	0	0	0.186829	0.156544	0	0.13683	0	0	0	0	0	0	0	0	0	0.320865	0.553913	0.0183587	0	0	0	0	0	0
		unclassified Total				0	0	0	0	0	0	0.746269	0	0	0	0	0	0.186829	0.156544	0	0.13683	0	0	0	0	0	0	0	0	0	0.320865	0.553913	0.0183587	0	0	0	0	0	0
	Candidate_division_SR1 Total					0	0	0	0	0	0	0.746269	0	0	0	0	0	0.186829	0.156544	0	0.13683	0	0	0	0	0	0	0	0	0	0.320865	0.553913	0.0183587	0	0	0	0	0	0
Bacteria	Candidate_division_TM6	unclassified	unclassified	unclassified	unclassified	0	0	0	0	0	0	0.0149254	0	0	0	0	0	0	0.0208725	0	0.0608134	0	0	0	0	0	0	0	0	0	0.00439541	0.011228	0	0	0	0	0	0	0
					unclassified Total	0	0	0	0	0	0	0.0149254	0	0	0	0	0	0	0.0208725	0	0.0608134	0	0	0	0	0	0	0	0	0	0.00439541	0.011228	0	0	0	0	0	0	0
				unclassified Total		0	0	0	0	0	0	0.0149254	0	0	0	0	0	0	0.0208725	0	0.0608134	0	0	0	0	0	0	0	0	0	0.00439541	0.011228	0	0	0	0	0	0	0
			unclassified Total			0	0	0	0	0	0	0.0149254	0	0	0	0	0	0	0.0208725	0	0.0608134	0	0	0	0	0	0	0	0	0	0.00439541	0.011228	0	0	0	0	0	0	0
		unclassified Total				0	0	0	0	0	0	0.0149254	0	0	0	0	0	0	0.0208725	0	0.0608134	0	0	0	0	0	0	0	0	0	0.00439541	0.011228	0	0	0	0	0	0	0
	Candidate_division_TM6 Total					0	0	0	0	0	0	0.0149254	0	0	0	0	0	0	0.0208725	0	0.0608134	0	0	0	0	0	0	0	0	0	0.00439541	0.011228	0	0	0	0	0	0	0
Bacteria	Candidate_division_TM7	unclassified	unclassified	unclassified	unclassified	0.194069	0.261562	0	1.1976	3.11394	1.65675	1.73134	0.951066	1.62133	0.38693	0.422886	0.557325	2.13919	5.17637	0.648266	2.83542	0	0	0.0224115	8.51092	2.82511	2.15641	1.98935	1.92152	1.79401	2.9713	3.54055	0.14687	1.37197	0	0.738151	0.234696	0.241118	0
					unclassified Total	0.194069	0.261562	0	1.1976	3.11394	1.65675	1.73134	0.951066	1.62133	0.38693	0.422886	0.557325	2.13919	5.17637	0.648266	2.83542	0	0	0.0224115	8.51092	2.82511	2.15641	1.98935	1.92152	1.79401	2.9713	3.54055	0.14687	1.37197	0	0.738151	0.234696	0.241118	0
				unclassified Total		0.194069	0.261562	0	1.1976	3.11394	1.65675	1.73134	0.951066	1.62133	0.38693	0.422886	0.557325	2.13919	5.17637	0.648266	2.83542	0	0	0.0224115	8.51092	2.82511	2.15641	1.98935	1.92152	1.79401	2.9713	3.54055	0.14687	1.37197	0	0.738151	0.234696	0.241118	0
			unclassified Total			0.194069	0.261562	0	1.1976	3.11394	1.65675	1.73134	0.951066	1.62133	0.38693	0.422886	0.557325	2.13919	5.17637	0.648266	2.83542	0	0	0.0224115	8.51092	2.82511	2.15641	1.98935	1.92152	1.79401	2.9713	3.54055	0.14687	1.37197	0	0.738151	0.234696	0.241118	0
		unclassified Total				0.194069	0.261562	0	1.1976	3.11394	1.65675	1.73134	0.951066	1.62133	0.38693	0.422886	0.557325	2.13919	5.17637	0.648266	2.83542	0	0	0.0224115	8.51092	2.82511	2.15641	1.98935	1.92152	1.79401	2.9713	3.54055	0.14687	1.37197	0	0.738151	0.234696	0.241118	0
	Candidate_division_TM7 Total					0.194069	0.261562	0	1.1976	3.11394	1.65675	1.73134	0.951066	1.62133	0.38693	0.422886	0.557325	2.13919	5.17637	0.648266	2.83542	0	0	0.0224115	8.51092	2.82511	2.15641	1.98935	1.92152	1.79401	2.9713	3.54055	0.14687	1.37197	0	0.738151	0.234696	0.241118	0
Bacteria	Candidate_division_WS3	unclassified	unclassified	unclassified	unclassified	0	0	0	0	0	0	0	0	0	0	0.079602	0	0.00934143	0	0.0491111	0	0	0	0	0	0	0	0	0	0	0	0	0	0	0	0	0	0	0
					unclassified Total	0	0	0	0	0	0	0	0	0	0	0.079602	0	0.00934143	0	0.0491111	0	0	0	0	0	0	0	0	0	0	0	0	0	0	0	0	0	0	0
				unclassified Total		0	0	0	0	0	0	0	0	0	0	0.079602	0	0.00934143	0	0.0491111	0	0	0	0	0	0	0	0	0	0	0	0	0	0	0	0	0	0	0
			unclassified Total			0	0	0	0	0	0	0	0	0	0	0.079602	0	0.00934143	0	0.0491111	0	0	0	0	0	0	0	0	0	0	0	0	0	0	0	0	0	0	0
		unclassified Total				0	0	0	0	0	0	0	0	0	0	0.079602	0	0.00934143	0	0.0491111	0	0	0	0	0	0	0	0	0	0	0	0	0	0	0	0	0	0	0
	Candidate_division_WS3 Total					0	0	0	0	0	0	0	0	0	0	0.079602	0	0.00934143	0	0.0491111	0	0	0	0	0	0	0	0	0	0	0	0	0	0	0	0	0	0	0
Bacteria	Chlamydiae	Chlamydiae	Chlamydiales	Parachlamydiaceae	Candidatus_Protochlamydia	0	0	0	0	0	0	0	0	0	0	0	0	0	0	0	0	0	0	0	0	0	0	0	0	0	0.00439541	0	0	0	0	0	0	0	0
					Candidatus_Protochlamydia Total	0	0	0	0	0	0	0	0	0	0	0	0	0	0	0	0	0	0	0	0	0	0	0	0	0	0.00439541	0	0	0	0	0	0	0	0
Bacteria	Chlamydiae	Chlamydiae	Chlamydiales	Parachlamydiaceae	Neochlamydia	0	0	0	0	0	0	0	0	0	0	0	0	0	0	0	0	0	0	0	0	0	0	0	0	0	0.00439541	0	0	0	0	0	0	0	0
					Neochlamydia Total	0	0	0	0	0	0	0	0	0	0	0	0	0	0	0	0	0	0	0	0	0	0	0	0	0	0.00439541	0	0	0	0	0	0	0	0
Bacteria	Chlamydiae	Chlamydiae	Chlamydiales	Parachlamydiaceae	Parachlamydia	0	0	0	0	0	0	0	0	0	0	0	0	0	0	0	0	0	0	0	0	0	0	0	0	0	0	0.00374266	0	0	0	0	0	0	0
					Parachlamydia Total	0	0	0	0	0	0	0	0	0	0	0	0	0	0	0	0	0	0	0	0	0	0	0	0	0	0	0.00374266	0	0	0	0	0	0	0
				Parachlamydiaceae Total		0	0	0	0	0	0	0	0	0	0	0	0	0	0	0	0	0	0	0	0	0	0	0	0	0	0.00879082	0.00374266	0	0	0	0	0	0	0
Bacteria	Chlamydiae	Chlamydiae	Chlamydiales	unclassified	unclassified	0	0	0	0	0	0	0	0	0	0	0	0	0.00934143	0	0	0	0	0	0	0	0	0	0	0	0	0	0	0	0	0	0	0	0	0
					unclassified Total	0	0	0	0	0	0	0	0	0	0	0	0	0.00934143	0	0	0	0	0	0	0	0	0	0	0	0	0	0	0	0	0	0	0	0	0
				unclassified Total		0	0	0	0	0	0	0	0	0	0	0	0	0.00934143	0	0	0	0	0	0	0	0	0	0	0	0	0	0	0	0	0	0	0	0	0
			Chlamydiales Total			0	0	0	0	0	0	0	0	0	0	0	0	0.00934143	0	0	0	0	0	0	0	0	0	0	0	0	0.00879082	0.00374266	0	0	0	0	0	0	0
		Chlamydiae Total				0	0	0	0	0	0	0	0	0	0	0	0	0.00934143	0	0	0	0	0	0	0	0	0	0	0	0	0.00879082	0.00374266	0	0	0	0	0	0	0
	Chlamydiae Total					0	0	0	0	0	0	0	0	0	0	0	0	0.00934143	0	0	0	0	0	0	0	0	0	0	0	0	0.00879082	0.00374266	0	0	0	0	0	0	0
Bacteria	Chlorobi	Chlorobia	Chlorobiales	OPB56	unclassified	0	0	0	0	0	0.0283206	0.0298507	0	0	0	0.00497512	0.278662	0.0747314	0.229597	0.0196444	0.00760167	0	0	0	0.0261472	0.0672646	0.0359402	0.0326122	0	0.0580795	0.0439541	0.0449119	0	0.0154154	0	0	0.00651933	0.00492078	0
					unclassified Total	0	0	0	0	0	0.0283206	0.0298507	0	0	0	0.00497512	0.278662	0.0747314	0.229597	0.0196444	0.00760167	0	0	0	0.0261472	0.0672646	0.0359402	0.0326122	0	0.0580795	0.0439541	0.0449119	0	0.0154154	0	0	0.00651933	0.00492078	0
				OPB56 Total		0	0	0	0	0	0.0283206	0.0298507	0	0	0	0.00497512	0.278662	0.0747314	0.229597	0.0196444	0.00760167	0	0	0	0.0261472	0.0672646	0.0359402	0.0326122	0	0.0580795	0.0439541	0.0449119	0	0.0154154	0	0	0.00651933	0.00492078	0
			Chlorobiales Total			0	0	0	0	0	0.0283206	0.0298507	0	0	0	0.00497512	0.278662	0.0747314	0.229597	0.0196444	0.00760167	0	0	0	0.0261472	0.0672646	0.0359402	0.0326122	0	0.0580795	0.0439541	0.0449119	0	0.0154154	0	0	0.00651933	0.00492078	0
		Chlorobia Total				0	0	0	0	0	0.0283206	0.0298507	0	0	0	0.00497512	0.278662	0.0747314	0.229597	0.0196444	0.00760167	0	0	0	0.0261472	0.0672646	0.0359402	0.0326122	0	0.0580795	0.0439541	0.0449119	0	0.0154154	0	0	0.00651933	0.00492078	0
	Chlorobi Total					0	0	0	0	0	0.0283206	0.0298507	0	0	0	0.00497512	0.278662	0.0747314	0.229597	0.0196444	0.00760167	0	0	0	0.0261472	0.0672646	0.0359402	0.0326122	0	0.0580795	0.0439541	0.0449119	0	0.0154154	0	0	0.00651933	0.00492078	0
Bacteria	Chloroflexi	Anaerolineae	Anaerolineales	Anaerolineaceae	uncultured_11	0	0	0	0	0	0	0	0	0	0	0	0.0132696	0.0467071	0	0.0392889	0.114025	0.0142491	0	0	0	0	0	0	0	0	0	0.00374266	0	0	0	0	0	0	0.0125707
					uncultured_11 Total	0	0	0	0	0	0	0	0	0	0	0	0.0132696	0.0467071	0	0.0392889	0.114025	0.0142491	0	0	0	0	0	0	0	0	0	0.00374266	0	0	0	0	0	0	0.0125707
Bacteria	Chloroflexi	Anaerolineae	Anaerolineales	Anaerolineaceae	uncultured_4	0	0	0	0	0	0	0	0	0	0	0	0	0	0	0.00982222	0	0	0	0	0	0	0	0	0	0	0	0	0	0	0	0	0	0	0
					uncultured_4 Total	0	0	0	0	0	0	0	0	0	0	0	0	0	0	0.00982222	0	0	0	0	0	0	0	0	0	0	0	0	0	0	0	0	0	0	0
				Anaerolineaceae Total		0	0	0	0	0	0	0	0	0	0	0	0.0132696	0.0467071	0	0.0491111	0.114025	0.0142491	0	0	0	0	0	0	0	0	0	0.00374266	0	0	0	0	0	0	0.0125707
			Anaerolineales Total			0	0	0	0	0	0	0	0	0	0	0	0.0132696	0.0467071	0	0.0491111	0.114025	0.0142491	0	0	0	0	0	0	0	0	0	0.00374266	0	0	0	0	0	0	0.0125707
		Anaerolineae Total				0	0	0	0	0	0	0	0	0	0	0	0.0132696	0.0467071	0	0.0491111	0.114025	0.0142491	0	0	0	0	0	0	0	0	0	0.00374266	0	0	0	0	0	0	0.0125707
Bacteria	Chloroflexi	Caldilineae	Caldilineales	Caldilineaceae	Caldilinea	0	0	0	0	0	0	0	0	0	0	0	0	0.0280243	0	0.0392889	0.04561	0	0	0	0	0	0	0	0	0.00645328	0.00439541	0	0	0	0	0	0	0	0
					Caldilinea Total	0	0	0	0	0	0	0	0	0	0	0	0	0.0280243	0	0.0392889	0.04561	0	0	0	0	0	0	0	0	0.00645328	0.00439541	0	0	0	0	0	0	0	0
				Caldilineaceae Total		0	0	0	0	0	0	0	0	0	0	0	0	0.0280243	0	0.0392889	0.04561	0	0	0	0	0	0	0	0	0.00645328	0.00439541	0	0	0	0	0	0	0	0
			Caldilineales Total			0	0	0	0	0	0	0	0	0	0	0	0	0.0280243	0	0.0392889	0.04561	0	0	0	0	0	0	0	0	0.00645328	0.00439541	0	0	0	0	0	0	0	0
		Caldilineae Total				0	0	0	0	0	0	0	0	0	0	0	0	0.0280243	0	0.0392889	0.04561	0	0	0	0	0	0	0	0	0.00645328	0.00439541	0	0	0	0	0	0	0	0
Bacteria	Chloroflexi	Chloroflexi	AKIW781	unclassified	unclassified	0	0	0	0.0117412	0	0	0	0	0	0	0.258706	0.172505	0.112097	0.0939261	0.275022	0.0608134	0	0	0	0.0065368	0	0	0	0	0	0.0131862	0.00374266	0	0	0	0.00777001	0	0	0.0125707
					unclassified Total	0	0	0	0.0117412	0	0	0	0	0	0	0.258706	0.172505	0.112097	0.0939261	0.275022	0.0608134	0	0	0	0.0065368	0	0	0	0	0	0.0131862	0.00374266	0	0	0	0.00777001	0	0	0.0125707
				unclassified Total		0	0	0	0.0117412	0	0	0	0	0	0	0.258706	0.172505	0.112097	0.0939261	0.275022	0.0608134	0	0	0	0.0065368	0	0	0	0	0	0.0131862	0.00374266	0	0	0	0.00777001	0	0	0.0125707
			AKIW781 Total			0	0	0	0.0117412	0	0	0	0	0	0	0.258706	0.172505	0.112097	0.0939261	0.275022	0.0608134	0	0	0	0.0065368	0	0	0	0	0	0.0131862	0.00374266	0	0	0	0.00777001	0	0	0.0125707
Bacteria	Chloroflexi	Chloroflexi	Chloroflexales	Chloroflexaceae	Chloronema	0	0	0	0	0	0	0	0	0	0	0	0	0	0	0	0	0	0	0	0	0	0	0	0	0	0	0	0	0	0	0	0	0.00492078	0
					Chloronema Total	0	0	0	0	0	0	0	0	0	0	0	0	0	0	0	0	0	0	0	0	0	0	0	0	0	0	0	0	0	0	0	0	0.00492078	0
Bacteria	Chloroflexi	Chloroflexi	Chloroflexales	Chloroflexaceae	Roseiflexus	0	0.0237784	0	0.0587061	0	0	0.0149254	0	0	0	0.383085	0.570594	0.186829	0.33396	1.48315	0.516914	0	0.0216685	0	0	0.044843	0.0503163	0	0.00810767	0.00645328	0.00439541	0.00374266	0	0	0	0	0	0.0246039	0
					Roseiflexus Total	0	0.0237784	0	0.0587061	0	0	0.0149254	0	0	0	0.383085	0.570594	0.186829	0.33396	1.48315	0.516914	0	0.0216685	0	0	0.044843	0.0503163	0	0.00810767	0.00645328	0.00439541	0.00374266	0	0	0	0	0	0.0246039	0
Bacteria	Chloroflexi	Chloroflexi	Chloroflexales	Chloroflexaceae	unclassified	0	0	0	0	0	0	0	0	0	0	0.0149254	0	0	0	0	0	0	0	0	0	0	0	0	0.024323	0	0	0	0	0	0	0	0	0	0
					unclassified Total	0	0	0	0	0	0	0	0	0	0	0.0149254	0	0	0	0	0	0	0	0	0	0	0	0	0.024323	0	0	0	0	0	0	0	0	0	0
				Chloroflexaceae Total		0	0.0237784	0	0.0587061	0	0	0.0149254	0	0	0	0.39801	0.570594	0.186829	0.33396	1.48315	0.516914	0	0.0216685	0	0	0.044843	0.0503163	0	0.0324307	0.00645328	0.00439541	0.00374266	0	0	0	0	0	0.0295247	0
Bacteria	Chloroflexi	Chloroflexi	Chloroflexales	FFCH7168	unclassified	0	0	0	0.0117412	0	0	0.0149254	0	0	0	0	0	0	0.0104362	0.166978	0.18244	0	0	0	0	0	0.00718804	0	0	0.00645328	0.0131862	0.00374266	0	0.0308309	0	0	0	0.00984155	0
					unclassified Total	0	0	0	0.0117412	0	0	0.0149254	0	0	0	0	0	0	0.0104362	0.166978	0.18244	0	0	0	0	0	0.00718804	0	0	0.00645328	0.0131862	0.00374266	0	0.0308309	0	0	0	0.00984155	0
				FFCH7168 Total		0	0	0	0.0117412	0	0	0.0149254	0	0	0	0	0	0	0.0104362	0.166978	0.18244	0	0	0	0	0	0.00718804	0	0	0.00645328	0.0131862	0.00374266	0	0.0308309	0	0	0	0.00984155	0
Bacteria	Chloroflexi	Chloroflexi	Chloroflexales	unclassified	unclassified	0	0	0	0	0	0	0	0	0	0	0.00497512	0	0.00934143	0	0	0.00760167	0	0	0	0	0	0	0	0	0	0	0	0	0	0	0	0	0	0
					unclassified Total	0	0	0	0	0	0	0	0	0	0	0.00497512	0	0.00934143	0	0	0.00760167	0	0	0	0	0	0	0	0	0	0	0	0	0	0	0	0	0	0
				unclassified Total		0	0	0	0	0	0	0	0	0	0	0.00497512	0	0.00934143	0	0	0.00760167	0	0	0	0	0	0	0	0	0	0	0	0	0	0	0	0	0	0
			Chloroflexales Total			0	0.0237784	0	0.0704473	0	0	0.0298507	0	0	0	0.402985	0.570594	0.19617	0.344396	1.65013	0.706956	0	0.0216685	0	0	0.044843	0.0575043	0	0.0324307	0.0129066	0.0175816	0.00748531	0	0.0308309	0	0	0	0.0393662	0
Bacteria	Chloroflexi	Chloroflexi	Herpetosiphonales	Herpetosiphonaceae	Herpetosiphon	0	0	0	0	0	0	0	0	0	0	0	0	0.0186829	0	0	0	0	0	0	0	0	0	0	0	0	0.00439541	0	0	0	0	0	0	0	0
					Herpetosiphon Total	0	0	0	0	0	0	0	0	0	0	0	0	0.0186829	0	0	0	0	0	0	0	0	0	0	0	0	0.00439541	0	0	0	0	0	0	0	0
				Herpetosiphonaceae Total		0	0	0	0	0	0	0	0	0	0	0	0	0.0186829	0	0	0	0	0	0	0	0	0	0	0	0	0.00439541	0	0	0	0	0	0	0	0
			Herpetosiphonales Total			0	0	0	0	0	0	0	0	0	0	0	0	0.0186829	0	0	0	0	0	0	0	0	0	0	0	0	0.00439541	0	0	0	0	0	0	0	0
		Chloroflexi Total				0	0.0237784	0	0.0821886	0	0	0.0298507	0	0	0	0.661692	0.7431	0.32695	0.438322	1.92515	0.767769	0	0.0216685	0	0.0065368	0.044843	0.0575043	0	0.0324307	0.0129066	0.0351633	0.011228	0	0.0308309	0	0.00777001	0	0.0393662	0.0125707
Bacteria	Chloroflexi	Elev-1554	unclassified	unclassified	unclassified	0	0	0	0	0	0	0	0	0	0	0	0.0132696	0.00934143	0	0.0196444	0	0	0	0	0	0	0	0	0	0	0	0	0	0	0	0	0	0	0
					unclassified Total	0	0	0	0	0	0	0	0	0	0	0	0.0132696	0.00934143	0	0.0196444	0	0	0	0	0	0	0	0	0	0	0	0	0	0	0	0	0	0	0
				unclassified Total		0	0	0	0	0	0	0	0	0	0	0	0.0132696	0.00934143	0	0.0196444	0	0	0	0	0	0	0	0	0	0	0	0	0	0	0	0	0	0	0
			unclassified Total			0	0	0	0	0	0	0	0	0	0	0	0.0132696	0.00934143	0	0.0196444	0	0	0	0	0	0	0	0	0	0	0	0	0	0	0	0	0	0	0
		Elev-1554 Total				0	0	0	0	0	0	0	0	0	0	0	0.0132696	0.00934143	0	0.0196444	0	0	0	0	0	0	0	0	0	0	0	0	0	0	0	0	0	0	0
Bacteria	Chloroflexi	Gitt-GS-136	unclassified	unclassified	unclassified	0	0	0	0.0117412	0	0	0	0	0	0	0.159204	0	0.00934143	0.0104362	0.363422	0.0152033	0	0	0	0.0130736	0	0	0	0	0	0	0	0	0	0	0	0	0	0
					unclassified Total	0	0	0	0.0117412	0	0	0	0	0	0	0.159204	0	0.00934143	0.0104362	0.363422	0.0152033	0	0	0	0.0130736	0	0	0	0	0	0	0	0	0	0	0	0	0	0
				unclassified Total		0	0	0	0.0117412	0	0	0	0	0	0	0.159204	0	0.00934143	0.0104362	0.363422	0.0152033	0	0	0	0.0130736	0	0	0	0	0	0	0	0	0	0	0	0	0	0
			unclassified Total			0	0	0	0.0117412	0	0	0	0	0	0	0.159204	0	0.00934143	0.0104362	0.363422	0.0152033	0	0	0	0.0130736	0	0	0	0	0	0	0	0	0	0	0	0	0	0
		Gitt-GS-136 Total				0	0	0	0.0117412	0	0	0	0	0	0	0.159204	0	0.00934143	0.0104362	0.363422	0.0152033	0	0	0	0.0130736	0	0	0	0	0	0	0	0	0	0	0	0	0	0
Bacteria	Chloroflexi	JG30-KF-CM66	unclassified	unclassified	unclassified	0	0.0951135	0	0	0	0	0	0	0	0	0.243781	0.0663482	0.0373657	0.0417449	0.333955	0.0608134	0	0	0.0112057	0	0	0.00718804	0	0	0	0	0	0	0	0	0	0	0	0
					unclassified Total	0	0.0951135	0	0	0	0	0	0	0	0	0.243781	0.0663482	0.0373657	0.0417449	0.333955	0.0608134	0	0	0.0112057	0	0	0.00718804	0	0	0	0	0	0	0	0	0	0	0	0
				unclassified Total		0	0.0951135	0	0	0	0	0	0	0	0	0.243781	0.0663482	0.0373657	0.0417449	0.333955	0.0608134	0	0	0.0112057	0	0	0.00718804	0	0	0	0	0	0	0	0	0	0	0	0
			unclassified Total			0	0.0951135	0	0	0	0	0	0	0	0	0.243781	0.0663482	0.0373657	0.0417449	0.333955	0.0608134	0	0	0.0112057	0	0	0.00718804	0	0	0	0	0	0	0	0	0	0	0	0
		JG30-KF-CM66 Total				0	0.0951135	0	0	0	0	0	0	0	0	0.243781	0.0663482	0.0373657	0.0417449	0.333955	0.0608134	0	0	0.0112057	0	0	0.00718804	0	0	0	0	0	0	0	0	0	0	0	0
Bacteria	Chloroflexi	JG37-AG-4	unclassified	unclassified	unclassified	0.00776277	0.475568	0	0.0117412	0	0	0.0149254	0.0153398	0.126103	0	2.36816	0.424628	0.233536	1.96201	1.65995	2.09806	0	0.0650054	0.0448229	0.0915152	0.044843	0.00718804	0	0	0.0322664	0.00439541	0.011228	0	0.0154154	0	0.0543901	0.0456353	0.00984155	0
					unclassified Total	0.00776277	0.475568	0	0.0117412	0	0	0.0149254	0.0153398	0.126103	0	2.36816	0.424628	0.233536	1.96201	1.65995	2.09806	0	0.0650054	0.0448229	0.0915152	0.044843	0.00718804	0	0	0.0322664	0.00439541	0.011228	0	0.0154154	0	0.0543901	0.0456353	0.00984155	0
				unclassified Total		0.00776277	0.475568	0	0.0117412	0	0	0.0149254	0.0153398	0.126103	0	2.36816	0.424628	0.233536	1.96201	1.65995	2.09806	0	0.0650054	0.0448229	0.0915152	0.044843	0.00718804	0	0	0.0322664	0.00439541	0.011228	0	0.0154154	0	0.0543901	0.0456353	0.00984155	0
			unclassified Total			0.00776277	0.475568	0	0.0117412	0	0	0.0149254	0.0153398	0.126103	0	2.36816	0.424628	0.233536	1.96201	1.65995	2.09806	0	0.0650054	0.0448229	0.0915152	0.044843	0.00718804	0	0	0.0322664	0.00439541	0.011228	0	0.0154154	0	0.0543901	0.0456353	0.00984155	0
		JG37-AG-4 Total				0.00776277	0.475568	0	0.0117412	0	0	0.0149254	0.0153398	0.126103	0	2.36816	0.424628	0.233536	1.96201	1.65995	2.09806	0	0.0650054	0.0448229	0.0915152	0.044843	0.00718804	0	0	0.0322664	0.00439541	0.011228	0	0.0154154	0	0.0543901	0.0456353	0.00984155	0
Bacteria	Chloroflexi	KD4-96	unclassified	unclassified	unclassified	0	0.0951135	0.0202061	0.0352237	0.0235905	0	0	0	0	0	0.20398	0.132696	0.289584	0.0834899	1.13938	0.36488	0	0	0	0.0261472	0	0	0	0	0	0	0	0.0183587	0	0	0	0	0	0
					unclassified Total	0	0.0951135	0.0202061	0.0352237	0.0235905	0	0	0	0	0	0.20398	0.132696	0.289584	0.0834899	1.13938	0.36488	0	0	0	0.0261472	0	0	0	0	0	0	0	0.0183587	0	0	0	0	0	0
				unclassified Total		0	0.0951135	0.0202061	0.0352237	0.0235905	0	0	0	0	0	0.20398	0.132696	0.289584	0.0834899	1.13938	0.36488	0	0	0	0.0261472	0	0	0	0	0	0	0	0.0183587	0	0	0	0	0	0
			unclassified Total			0	0.0951135	0.0202061	0.0352237	0.0235905	0	0	0	0	0	0.20398	0.132696	0.289584	0.0834899	1.13938	0.36488	0	0	0	0.0261472	0	0	0	0	0	0	0	0.0183587	0	0	0	0	0	0
		KD4-96 Total				0	0.0951135	0.0202061	0.0352237	0.0235905	0	0	0	0	0	0.20398	0.132696	0.289584	0.0834899	1.13938	0.36488	0	0	0	0.0261472	0	0	0	0	0	0	0	0.0183587	0	0	0	0	0	0
Bacteria	Chloroflexi	Ktedonobacter	Ktedonobacter	Ktedonobacter	Ktedonobacter	0.00776277	0.059446	0	0	0	0	0.0149254	0.0153398	0.0360295	0	1.29353	0.132696	0.205511	0.573993	1.21796	0.539719	0.128242	0.498375	0.0672344	0.117662	0.112108	0	0	0	0.0387197	0.00439541	0.00374266	0.14687	0	0	0.02331	0.0130387	0	0
					Ktedonobacter Total	0.00776277	0.059446	0	0	0	0	0.0149254	0.0153398	0.0360295	0	1.29353	0.132696	0.205511	0.573993	1.21796	0.539719	0.128242	0.498375	0.0672344	0.117662	0.112108	0	0	0	0.0387197	0.00439541	0.00374266	0.14687	0	0	0.02331	0.0130387	0	0
				Ktedonobacter Total		0.00776277	0.059446	0	0	0	0	0.0149254	0.0153398	0.0360295	0	1.29353	0.132696	0.205511	0.573993	1.21796	0.539719	0.128242	0.498375	0.0672344	0.117662	0.112108	0	0	0	0.0387197	0.00439541	0.00374266	0.14687	0	0	0.02331	0.0130387	0	0
			Ktedonobacter Total			0.00776277	0.059446	0	0	0	0	0.0149254	0.0153398	0.0360295	0	1.29353	0.132696	0.205511	0.573993	1.21796	0.539719	0.128242	0.498375	0.0672344	0.117662	0.112108	0	0	0	0.0387197	0.00439541	0.00374266	0.14687	0	0	0.02331	0.0130387	0	0
		Ktedonobacter Total				0.00776277	0.059446	0	0	0	0	0.0149254	0.0153398	0.0360295	0	1.29353	0.132696	0.205511	0.573993	1.21796	0.539719	0.128242	0.498375	0.0672344	0.117662	0.112108	0	0	0	0.0387197	0.00439541	0.00374266	0.14687	0	0	0.02331	0.0130387	0	0
Bacteria	Chloroflexi	P2-11E	unclassified	unclassified	unclassified	0	0	0	0	0	0	0	0	0	0	0.00995025	0	0.00934143	0	0.0196444	0.0152033	0	0	0	0	0	0	0	0	0.00645328	0	0	0	0	0	0	0	0	0
					unclassified Total	0	0	0	0	0	0	0	0	0	0	0.00995025	0	0.00934143	0	0.0196444	0.0152033	0	0	0	0	0	0	0	0	0.00645328	0	0	0	0	0	0	0	0	0
				unclassified Total		0	0	0	0	0	0	0	0	0	0	0.00995025	0	0.00934143	0	0.0196444	0.0152033	0	0	0	0	0	0	0	0	0.00645328	0	0	0	0	0	0	0	0	0
			unclassified Total			0	0	0	0	0	0	0	0	0	0	0.00995025	0	0.00934143	0	0.0196444	0.0152033	0	0	0	0	0	0	0	0	0.00645328	0	0	0	0	0	0	0	0	0
		P2-11E Total				0	0	0	0	0	0	0	0	0	0	0.00995025	0	0.00934143	0	0.0196444	0.0152033	0	0	0	0	0	0	0	0	0.00645328	0	0	0	0	0	0	0	0	0
Bacteria	Chloroflexi	S085	unclassified	unclassified	unclassified	0	0.0237784	0.0202061	0	0	0	0	0	0	0	0.258706	0.0928875	0.0840729	0.104362	0.225911	0.0912201	0	0	0	0	0	0	0	0	0	0	0.00374266	0	0	0	0	0	0	0
					unclassified Total	0	0.0237784	0.0202061	0	0	0	0	0	0	0	0.258706	0.0928875	0.0840729	0.104362	0.225911	0.0912201	0	0	0	0	0	0	0	0	0	0	0.00374266	0	0	0	0	0	0	0
				unclassified Total		0	0.0237784	0.0202061	0	0	0	0	0	0	0	0.258706	0.0928875	0.0840729	0.104362	0.225911	0.0912201	0	0	0	0	0	0	0	0	0	0	0.00374266	0	0	0	0	0	0	0
			unclassified Total			0	0.0237784	0.0202061	0	0	0	0	0	0	0	0.258706	0.0928875	0.0840729	0.104362	0.225911	0.0912201	0	0	0	0	0	0	0	0	0	0	0.00374266	0	0	0	0	0	0	0
		S085 Total				0	0.0237784	0.0202061	0	0	0	0	0	0	0	0.258706	0.0928875	0.0840729	0.104362	0.225911	0.0912201	0	0	0	0	0	0	0	0	0	0	0.00374266	0	0	0	0	0	0	0
Bacteria	Chloroflexi	SHA-26	unclassified	unclassified	unclassified	0	0	0	0	0	0	0	0	0	0	0	0	0	0	0	0.00760167	0	0	0	0	0	0	0	0	0	0	0	0	0	0	0	0	0	0
					unclassified Total	0	0	0	0	0	0	0	0	0	0	0	0	0	0	0	0.00760167	0	0	0	0	0	0	0	0	0	0	0	0	0	0	0	0	0	0
				unclassified Total		0	0	0	0	0	0	0	0	0	0	0	0	0	0	0	0.00760167	0	0	0	0	0	0	0	0	0	0	0	0	0	0	0	0	0	0
			unclassified Total			0	0	0	0	0	0	0	0	0	0	0	0	0	0	0	0.00760167	0	0	0	0	0	0	0	0	0	0	0	0	0	0	0	0	0	0
		SHA-26 Total				0	0	0	0	0	0	0	0	0	0	0	0	0	0	0	0.00760167	0	0	0	0	0	0	0	0	0	0	0	0	0	0	0	0	0	0
Bacteria	Chloroflexi	Thermomicrobia	AKYG1722	unclassified	unclassified	0	0	0	0	0	0	0	0	0	0	0.00497512	0.0132696	0	0	0.127689	0.0532117	0	0	0	0	0.0224215	0	0	0	0	0	0	0	0	0	0	0.00651933	0	0
					unclassified Total	0	0	0	0	0	0	0	0	0	0	0.00497512	0.0132696	0	0	0.127689	0.0532117	0	0	0	0	0.0224215	0	0	0	0	0	0	0	0	0	0	0.00651933	0	0
				unclassified Total		0	0	0	0	0	0	0	0	0	0	0.00497512	0.0132696	0	0	0.127689	0.0532117	0	0	0	0	0.0224215	0	0	0	0	0	0	0	0	0	0	0.00651933	0	0
			AKYG1722 Total			0	0	0	0	0	0	0	0	0	0	0.00497512	0.0132696	0	0	0.127689	0.0532117	0	0	0	0	0.0224215	0	0	0	0	0	0	0	0	0	0	0.00651933	0	0
Bacteria	Chloroflexi	Thermomicrobia	JG30-KF-CM45	unclassified	unclassified	0.0155255	0.059446	0	0.140895	0.0471809	0	0.0597015	0	0.0180148	0	0.114428	0.0398089	0.158804	0.0834899	1.12956	1.04903	0.0142491	0	0	0.065368	0.0672646	0.0790684	0.0217415	0.0324307	0.0387197	0.0835128	0.0860811	0	0.107908	0	0.0699301	0.0521546	0.00492078	0.0251414
					unclassified Total	0.0155255	0.059446	0	0.140895	0.0471809	0	0.0597015	0	0.0180148	0	0.114428	0.0398089	0.158804	0.0834899	1.12956	1.04903	0.0142491	0	0	0.065368	0.0672646	0.0790684	0.0217415	0.0324307	0.0387197	0.0835128	0.0860811	0	0.107908	0	0.0699301	0.0521546	0.00492078	0.0251414
				unclassified Total		0.0155255	0.059446	0	0.140895	0.0471809	0	0.0597015	0	0.0180148	0	0.114428	0.0398089	0.158804	0.0834899	1.12956	1.04903	0.0142491	0	0	0.065368	0.0672646	0.0790684	0.0217415	0.0324307	0.0387197	0.0835128	0.0860811	0	0.107908	0	0.0699301	0.0521546	0.00492078	0.0251414
			JG30-KF-CM45 Total			0.0155255	0.059446	0	0.140895	0.0471809	0	0.0597015	0	0.0180148	0	0.114428	0.0398089	0.158804	0.0834899	1.12956	1.04903	0.0142491	0	0	0.065368	0.0672646	0.0790684	0.0217415	0.0324307	0.0387197	0.0835128	0.0860811	0	0.107908	0	0.0699301	0.0521546	0.00492078	0.0251414
Bacteria	Chloroflexi	Thermomicrobia	Sphaerobacteridae	Sphaerobacterales	Sphaerobacteraceae	0	0	0	0	0	0	0	0	0	0	0.0348259	0	0.0280243	0	0	0	0	0	0	0	0	0	0	0	0.0129066	0	0	0	0	0	0	0	0	0
					Sphaerobacteraceae Total	0	0	0	0	0	0	0	0	0	0	0.0348259	0	0.0280243	0	0	0	0	0	0	0	0	0	0	0	0.0129066	0	0	0	0	0	0	0	0	0
				Sphaerobacterales Total		0	0	0	0	0	0	0	0	0	0	0.0348259	0	0.0280243	0	0	0	0	0	0	0	0	0	0	0	0.0129066	0	0	0	0	0	0	0	0	0
			Sphaerobacteridae Total			0	0	0	0	0	0	0	0	0	0	0.0348259	0	0.0280243	0	0	0	0	0	0	0	0	0	0	0	0.0129066	0	0	0	0	0	0	0	0	0
Bacteria	Chloroflexi	Thermomicrobia	unclassified	unclassified	unclassified	0	0	0	0	0	0	0	0	0	0	0.00497512	0	0	0	0.00982222	0.00760167	0	0	0	0	0	0	0	0	0	0	0	0	0	0	0	0	0	0
					unclassified Total	0	0	0	0	0	0	0	0	0	0	0.00497512	0	0	0	0.00982222	0.00760167	0	0	0	0	0	0	0	0	0	0	0	0	0	0	0	0	0	0
				unclassified Total		0	0	0	0	0	0	0	0	0	0	0.00497512	0	0	0	0.00982222	0.00760167	0	0	0	0	0	0	0	0	0	0	0	0	0	0	0	0	0	0
			unclassified Total			0	0	0	0	0	0	0	0	0	0	0.00497512	0	0	0	0.00982222	0.00760167	0	0	0	0	0	0	0	0	0	0	0	0	0	0	0	0	0	0
		Thermomicrobia Total				0.0155255	0.059446	0	0.140895	0.0471809	0	0.0597015	0	0.0180148	0	0.159204	0.0530786	0.186829	0.0834899	1.26707	1.10984	0.0142491	0	0	0.065368	0.0896861	0.0790684	0.0217415	0.0324307	0.0516262	0.0835128	0.0860811	0	0.107908	0	0.0699301	0.058674	0.00492078	0.0251414
Bacteria	Chloroflexi	TK10	unclassified	unclassified	unclassified	0.0232883	0.321008	0	0.0117412	0.0235905	0	0.0597015	0	0.0180148	0	1.78109	1.23408	0.560486	1.26278	1.9448	0.387685	0.0284981	0.173348	0	0	0.044843	0.00718804	0.0108707	0	0.00645328	0.00439541	0	0	0	0	0	0.0456353	0.0147623	0.0377121
					unclassified Total	0.0232883	0.321008	0	0.0117412	0.0235905	0	0.0597015	0	0.0180148	0	1.78109	1.23408	0.560486	1.26278	1.9448	0.387685	0.0284981	0.173348	0	0	0.044843	0.00718804	0.0108707	0	0.00645328	0.00439541	0	0	0	0	0	0.0456353	0.0147623	0.0377121
				unclassified Total		0.0232883	0.321008	0	0.0117412	0.0235905	0	0.0597015	0	0.0180148	0	1.78109	1.23408	0.560486	1.26278	1.9448	0.387685	0.0284981	0.173348	0	0	0.044843	0.00718804	0.0108707	0	0.00645328	0.00439541	0	0	0	0	0	0.0456353	0.0147623	0.0377121
			unclassified Total			0.0232883	0.321008	0	0.0117412	0.0235905	0	0.0597015	0	0.0180148	0	1.78109	1.23408	0.560486	1.26278	1.9448	0.387685	0.0284981	0.173348	0	0	0.044843	0.00718804	0.0108707	0	0.00645328	0.00439541	0	0	0	0	0	0.0456353	0.0147623	0.0377121
		TK10 Total				0.0232883	0.321008	0	0.0117412	0.0235905	0	0.0597015	0	0.0180148	0	1.78109	1.23408	0.560486	1.26278	1.9448	0.387685	0.0284981	0.173348	0	0	0.044843	0.00718804	0.0108707	0	0.00645328	0.00439541	0	0	0	0	0	0.0456353	0.0147623	0.0377121
Bacteria	Chloroflexi	unclassified	unclassified	unclassified	unclassified	0	0	0	0.0117412	0	0.0141603	0.0298507	0.0153398	0.0180148	0.0143308	0.109453	0.0530786	0.0747314	0.0939261	0.245555	0.114025	0	0	0	0	0	0	0	0	0	0	0	0	0	0	0	0	0	0
					unclassified Total	0	0	0	0.0117412	0	0.0141603	0.0298507	0.0153398	0.0180148	0.0143308	0.109453	0.0530786	0.0747314	0.0939261	0.245555	0.114025	0	0	0	0	0	0	0	0	0	0	0	0	0	0	0	0	0	0
				unclassified Total		0	0	0	0.0117412	0	0.0141603	0.0298507	0.0153398	0.0180148	0.0143308	0.109453	0.0530786	0.0747314	0.0939261	0.245555	0.114025	0	0	0	0	0	0	0	0	0	0	0	0	0	0	0	0	0	0
			unclassified Total			0	0	0	0.0117412	0	0.0141603	0.0298507	0.0153398	0.0180148	0.0143308	0.109453	0.0530786	0.0747314	0.0939261	0.245555	0.114025	0	0	0	0	0	0	0	0	0	0	0	0	0	0	0	0	0	0
		unclassified Total				0	0	0	0.0117412	0	0.0141603	0.0298507	0.0153398	0.0180148	0.0143308	0.109453	0.0530786	0.0747314	0.0939261	0.245555	0.114025	0	0	0	0	0	0	0	0	0	0	0	0	0	0	0	0	0	0
Bacteria	Chloroflexi	vadinBA26	unclassified	unclassified	unclassified	0	0	0	0	0	0	0	0	0	0.0143308	0	0.0796178	0	0.386141	0	0.0684151	0	0	0	0	0	0	0	0	0	0	0	0	0	0	0	0	0	0
					unclassified Total	0	0	0	0	0	0	0	0	0	0.0143308	0	0.0796178	0	0.386141	0	0.0684151	0	0	0	0	0	0	0	0	0	0	0	0	0	0	0	0	0	0
				unclassified Total		0	0	0	0	0	0	0	0	0	0.0143308	0	0.0796178	0	0.386141	0	0.0684151	0	0	0	0	0	0	0	0	0	0	0	0	0	0	0	0	0	0
			unclassified Total			0	0	0	0	0	0	0	0	0	0.0143308	0	0.0796178	0	0.386141	0	0.0684151	0	0	0	0	0	0	0	0	0	0	0	0	0	0	0	0	0	0
		vadinBA26 Total				0	0	0	0	0	0	0	0	0	0.0143308	0	0.0796178	0	0.386141	0	0.0684151	0	0	0	0	0	0	0	0	0	0	0	0	0	0	0	0	0	0
	Chloroflexi Total					0.0543394	1.15325	0.0404122	0.305272	0.0943619	0.0141603	0.208955	0.0460193	0.216177	0.0286615	7.24876	3.03875	2.10182	5.0407	10.4508	5.80008	0.185238	0.758397	0.123263	0.320303	0.336323	0.158137	0.0326122	0.0648614	0.154879	0.136258	0.119765	0.165229	0.154154	0	0.1554	0.162983	0.0688909	0.087995
Bacteria	Cyanobacteria	Cyanobacteria	Cyanobacteriales	4C0d-2	unclassified	0.194069	0.178338	0.0202061	0.246566	0.235905	0.424809	0.164179	0	0.108089	0.0143308	0	0	0	0	0	0	0	0	0	0.0915152	0.156951	0	0.0108707	0	0	0.0175816	0.0523972	0	0.0616618	0	0	0	0.00492078	0
					unclassified Total	0.194069	0.178338	0.0202061	0.246566	0.235905	0.424809	0.164179	0	0.108089	0.0143308	0	0	0	0	0	0	0	0	0	0.0915152	0.156951	0	0.0108707	0	0	0.0175816	0.0523972	0	0.0616618	0	0	0	0.00492078	0
				4C0d-2 Total		0.194069	0.178338	0.0202061	0.246566	0.235905	0.424809	0.164179	0	0.108089	0.0143308	0	0	0	0	0	0	0	0	0	0.0915152	0.156951	0	0.0108707	0	0	0.0175816	0.0523972	0	0.0616618	0	0	0	0.00492078	0
Bacteria	Cyanobacteria	Cyanobacteria	Cyanobacteriales	Chloroplast	Chloroplast	0	0	0	0	0	0.0141603	0.0149254	0	0.0360295	0	0.00995025	0.0265393	0	0.0104362	0	0.0152033	0	0.0216685	0	0.0784416	0.044843	0.0287522	0.0217415	0.0162153	0.0193598	0.0131862	0.108537	0	0.0154154	0	0.03885	0.058674	0.00492078	0
					Chloroplast Total	0	0	0	0	0	0.0141603	0.0149254	0	0.0360295	0	0.00995025	0.0265393	0	0.0104362	0	0.0152033	0	0.0216685	0	0.0784416	0.044843	0.0287522	0.0217415	0.0162153	0.0193598	0.0131862	0.108537	0	0.0154154	0	0.03885	0.058674	0.00492078	0
				Chloroplast Total		0	0	0	0	0	0.0141603	0.0149254	0	0.0360295	0	0.00995025	0.0265393	0	0.0104362	0	0.0152033	0	0.0216685	0	0.0784416	0.044843	0.0287522	0.0217415	0.0162153	0.0193598	0.0131862	0.108537	0	0.0154154	0	0.03885	0.058674	0.00492078	0
Bacteria	Cyanobacteria	Cyanobacteria	Cyanobacteriales	ML635J-21	Termite_cluster	0	0	0	0	0.0707714	0	0	0	0	0	0	0	0.0280243	0.187852	0	0.0912201	0	0	0	0.30723	0.112108	0.29471	0.0217415	0.0891844	0.0129066	0	0	0	0	0	0	0	0	0
					Termite_cluster Total	0	0	0	0	0.0707714	0	0	0	0	0	0	0	0.0280243	0.187852	0	0.0912201	0	0	0	0.30723	0.112108	0.29471	0.0217415	0.0891844	0.0129066	0	0	0	0	0	0	0	0	0
Bacteria	Cyanobacteria	Cyanobacteria	Cyanobacteriales	ML635J-21	unclassified	0	0	0	0	0	0	0	0	0	0	0.0248756	0.0530786	0	0	0	0.00760167	0	0	0.0112057	0	0	0	0	0	0	0.0527449	0.153449	0	0.0616618	0	0.1554	0.0325966	0.00492078	0
					unclassified Total	0	0	0	0	0	0	0	0	0	0	0.0248756	0.0530786	0	0	0	0.00760167	0	0	0.0112057	0	0	0	0	0	0	0.0527449	0.153449	0	0.0616618	0	0.1554	0.0325966	0.00492078	0
				ML635J-21 Total		0	0	0	0	0.0707714	0	0	0	0	0	0.0248756	0.0530786	0.0280243	0.187852	0	0.0988217	0	0	0.0112057	0.30723	0.112108	0.29471	0.0217415	0.0891844	0.0129066	0.0527449	0.153449	0	0.0616618	0	0.1554	0.0325966	0.00492078	0
Bacteria	Cyanobacteria	Cyanobacteria	Cyanobacteriales	MLE1-12	unclassified	0	0	0	0	0	0	0	0	0	0	0	0	0	0	0.00982222	0	0	0	0	0.0065368	0	0	0	0	0	0	0	0	0	0	0	0	0	0
					unclassified Total	0	0	0	0	0	0	0	0	0	0	0	0	0	0	0.00982222	0	0	0	0	0.0065368	0	0	0	0	0	0	0	0	0	0	0	0	0	0
				MLE1-12 Total		0	0	0	0	0	0	0	0	0	0	0	0	0	0	0.00982222	0	0	0	0	0.0065368	0	0	0	0	0	0	0	0	0	0	0	0	0	0
Bacteria	Cyanobacteria	Cyanobacteria	Cyanobacteriales	SHA-109	unclassified	0.00776277	0	0	0	0	0	0	0	0	0	0	0	0	0	0	0.0760167	0	0	0	0	0	0	0	0	0	0	0	0	0	0	0	0	0	0
					unclassified Total	0.00776277	0	0	0	0	0	0	0	0	0	0	0	0	0	0	0.0760167	0	0	0	0	0	0	0	0	0	0	0	0	0	0	0	0	0	0
				SHA-109 Total		0.00776277	0	0	0	0	0	0	0	0	0	0	0	0	0	0	0.0760167	0	0	0	0	0	0	0	0	0	0	0	0	0	0	0	0	0	0
Bacteria	Cyanobacteria	Cyanobacteria	Cyanobacteriales	SubsectionIII	Leptolyngbya_2	0	0	0	0	0	0	0	0	0	0	0	0	0	0.0104362	0	0	0	0	0	0	0	0	0	0	0	0	0	0	0	0	0	0	0	0
					Leptolyngbya_2 Total	0	0	0	0	0	0	0	0	0	0	0	0	0	0.0104362	0	0	0	0	0	0	0	0	0	0	0	0	0	0	0	0	0	0	0	0
Bacteria	Cyanobacteria	Cyanobacteria	Cyanobacteriales	SubsectionIII	Leptolyngbya_3	0	0	0	0	0	0	0	0	0	0	0	0	0	0	0	0	0	0	0	0	0	0	0	0.00810767	0	0	0	0	0	0	0	0	0	0
					Leptolyngbya_3 Total	0	0	0	0	0	0	0	0	0	0	0	0	0	0	0	0	0	0	0	0	0	0	0	0.00810767	0	0	0	0	0	0	0	0	0	0
Bacteria	Cyanobacteria	Cyanobacteria	Cyanobacteriales	SubsectionIII	Microcoleus_3	0	0	0	0	0	0	0	0	0	0	0	0	0	0	0	0	0	0	0	0	0	0	0.0108707	0	0	0	0	0	0	0	0	0	0	0
					Microcoleus_3 Total	0	0	0	0	0	0	0	0	0	0	0	0	0	0	0	0	0	0	0	0	0	0	0.0108707	0	0	0	0	0	0	0	0	0	0	0
				SubsectionIII Total		0	0	0	0	0	0	0	0	0	0	0	0	0	0.0104362	0	0	0	0	0	0	0	0	0.0108707	0.00810767	0	0	0	0	0	0	0	0	0	0
Bacteria	Cyanobacteria	Cyanobacteria	Cyanobacteriales	SubsectionIV	Nostoc_3	0	0	0	0	0	0	0	0	0	0	0	0	0	0	0	0	0	0	0	0	0	0	0	0	0	0	0	0	0	0	0	0	0.00492078	0
					Nostoc_3 Total	0	0	0	0	0	0	0	0	0	0	0	0	0	0	0	0	0	0	0	0	0	0	0	0	0	0	0	0	0	0	0	0	0.00492078	0
Bacteria	Cyanobacteria	Cyanobacteria	Cyanobacteriales	SubsectionIV	Nostoc_4	0	0	0	0	0	0	0	0	0	0	0	0	0	0	0	0	0	0	0	0	0	0	0	0	0	0	0	0	0	0	0	0	0.0196831	0
					Nostoc_4 Total	0	0	0	0	0	0	0	0	0	0	0	0	0	0	0	0	0	0	0	0	0	0	0	0	0	0	0	0	0	0	0	0	0.0196831	0
Bacteria	Cyanobacteria	Cyanobacteria	Cyanobacteriales	SubsectionIV	unclassified	0	0	0	0	0	0	0	0	0	0	0	0	0	0	0	0	0	0	0	0	0	0	0.0108707	0	0	0	0	0	0	0	0	0	0.00492078	0
					unclassified Total	0	0	0	0	0	0	0	0	0	0	0	0	0	0	0	0	0	0	0	0	0	0	0.0108707	0	0	0	0	0	0	0	0	0	0.00492078	0
				SubsectionIV Total		0	0	0	0	0	0	0	0	0	0	0	0	0	0	0	0	0	0	0	0	0	0	0.0108707	0	0	0	0	0	0	0	0	0	0.0295247	0
Bacteria	Cyanobacteria	Cyanobacteria	Cyanobacteriales	unclassified	unclassified	0	0	0	0	0	0	0	0	0	0.0143308	0	0	0	0	0	0.00760167	0	0	0	0	0	0	0	0	0	0.00439541	0	0	0	0	0	0	0.00984155	0
					unclassified Total	0	0	0	0	0	0	0	0	0	0.0143308	0	0	0	0	0	0.00760167	0	0	0	0	0	0	0	0	0	0.00439541	0	0	0	0	0	0	0.00984155	0
				unclassified Total		0	0	0	0	0	0	0	0	0	0.0143308	0	0	0	0	0	0.00760167	0	0	0	0	0	0	0	0	0	0.00439541	0	0	0	0	0	0	0.00984155	0
Bacteria	Cyanobacteria	Cyanobacteria	Cyanobacteriales	WD272	unclassified	0	0	0	0	0	0	0.0447761	0	0	0	0	0.0132696	0	0.0208725	0.137511	0.00760167	0	0	0	0.0065368	0	0	0	0	0	0	0	0	0	0	0	0	0	0
					unclassified Total	0	0	0	0	0	0	0.0447761	0	0	0	0	0.0132696	0	0.0208725	0.137511	0.00760167	0	0	0	0.0065368	0	0	0	0	0	0	0	0	0	0	0	0	0	0
				WD272 Total		0	0	0	0	0	0	0.0447761	0	0	0	0	0.0132696	0	0.0208725	0.137511	0.00760167	0	0	0	0.0065368	0	0	0	0	0	0	0	0	0	0	0	0	0	0
			Cyanobacteriales Total			0.201832	0.178338	0.0202061	0.246566	0.306676	0.438969	0.223881	0	0.144118	0.0286615	0.0348259	0.0928875	0.0280243	0.229597	0.147333	0.205245	0	0.0216685	0.0112057	0.49026	0.313901	0.323462	0.0760952	0.113507	0.0322664	0.0879082	0.314383	0	0.138739	0	0.19425	0.0912706	0.0541285	0
		Cyanobacteria Total				0.201832	0.178338	0.0202061	0.246566	0.306676	0.438969	0.223881	0	0.144118	0.0286615	0.0348259	0.0928875	0.0280243	0.229597	0.147333	0.205245	0	0.0216685	0.0112057	0.49026	0.313901	0.323462	0.0760952	0.113507	0.0322664	0.0879082	0.314383	0	0.138739	0	0.19425	0.0912706	0.0541285	0
	Cyanobacteria Total					0.201832	0.178338	0.0202061	0.246566	0.306676	0.438969	0.223881	0	0.144118	0.0286615	0.0348259	0.0928875	0.0280243	0.229597	0.147333	0.205245	0	0.0216685	0.0112057	0.49026	0.313901	0.323462	0.0760952	0.113507	0.0322664	0.0879082	0.314383	0	0.138739	0	0.19425	0.0912706	0.0541285	0
Bacteria	Deferribacteres	Deferribacteres	Deferribacterales	Deferribacteraceae	Mucispirillum	0	0.0237784	0	0.129153	0	0.0424809	0.0298507	0	0.0180148	0.0429923	0	0.145966	0.0373657	0.0417449	0	0.0380084	0	0	0	0.189567	2.33184	0.460035	0.0978367	0.0648614	0.406557	0.769197	1.25753	0	3.60721	0	0.20979	0.0521546	0.0196831	0
					Mucispirillum Total	0	0.0237784	0	0.129153	0	0.0424809	0.0298507	0	0.0180148	0.0429923	0	0.145966	0.0373657	0.0417449	0	0.0380084	0	0	0	0.189567	2.33184	0.460035	0.0978367	0.0648614	0.406557	0.769197	1.25753	0	3.60721	0	0.20979	0.0521546	0.0196831	0
Bacteria	Deferribacteres	Deferribacteres	Deferribacterales	Deferribacteraceae	unclassified	0	0	0	0	0	0	0	0	0	0	0	0	0.00934143	0	0	0	0	0	0	0.0130736	0.044843	0	0.0108707	0	0.0580795	0.00879082	0.011228	0	0	0	0.03108	0	0	0
					unclassified Total	0	0	0	0	0	0	0	0	0	0	0	0	0.00934143	0	0	0	0	0	0	0.0130736	0.044843	0	0.0108707	0	0.0580795	0.00879082	0.011228	0	0	0	0.03108	0	0	0
				Deferribacteraceae Total		0	0.0237784	0	0.129153	0	0.0424809	0.0298507	0	0.0180148	0.0429923	0	0.145966	0.0467071	0.0417449	0	0.0380084	0	0	0	0.202641	2.37668	0.460035	0.108707	0.0648614	0.464636	0.777988	1.26876	0	3.60721	0	0.24087	0.0521546	0.0196831	0
			Deferribacterales Total			0	0.0237784	0	0.129153	0	0.0424809	0.0298507	0	0.0180148	0.0429923	0	0.145966	0.0467071	0.0417449	0	0.0380084	0	0	0	0.202641	2.37668	0.460035	0.108707	0.0648614	0.464636	0.777988	1.26876	0	3.60721	0	0.24087	0.0521546	0.0196831	0
		Deferribacteres Total				0	0.0237784	0	0.129153	0	0.0424809	0.0298507	0	0.0180148	0.0429923	0	0.145966	0.0467071	0.0417449	0	0.0380084	0	0	0	0.202641	2.37668	0.460035	0.108707	0.0648614	0.464636	0.777988	1.26876	0	3.60721	0	0.24087	0.0521546	0.0196831	0
	Deferribacteres Total					0	0.0237784	0	0.129153	0	0.0424809	0.0298507	0	0.0180148	0.0429923	0	0.145966	0.0467071	0.0417449	0	0.0380084	0	0	0	0.202641	2.37668	0.460035	0.108707	0.0648614	0.464636	0.777988	1.26876	0	3.60721	0	0.24087	0.0521546	0.0196831	0
Bacteria	Deinococcus-Thermus	Deinococcus-Thermus	Deinococcales	Deinococcaceae	Deinococcus	0.0155255	0.0951135	0	0.0117412	0	0	0.0149254	0	0	0	0	0.0265393	0	0	0.0392889	0	0	0	0	0.0261472	0.0224215	0.0359402	0	0	0	0	0	0	0	0	0.00777001	0	0	0
					Deinococcus Total	0.0155255	0.0951135	0	0.0117412	0	0	0.0149254	0	0	0	0	0.0265393	0	0	0.0392889	0	0	0	0	0.0261472	0.0224215	0.0359402	0	0	0	0	0	0	0	0	0.00777001	0	0	0
				Deinococcaceae Total		0.0155255	0.0951135	0	0.0117412	0	0	0.0149254	0	0	0	0	0.0265393	0	0	0.0392889	0	0	0	0	0.0261472	0.0224215	0.0359402	0	0	0	0	0	0	0	0	0.00777001	0	0	0
Bacteria	Deinococcus-Thermus	Deinococcus-Thermus	Deinococcales	Trueperaceae	Truepera	0	0	0	0	0	0	0	0	0	0	0	0	0	0	0	0	0	0	0	0	0	0	0	0	0	0	0	0	0	0	0	0.00651933	0	0
					Truepera Total	0	0	0	0	0	0	0	0	0	0	0	0	0	0	0	0	0	0	0	0	0	0	0	0	0	0	0	0	0	0	0	0.00651933	0	0
				Trueperaceae Total		0	0	0	0	0	0	0	0	0	0	0	0	0	0	0	0	0	0	0	0	0	0	0	0	0	0	0	0	0	0	0	0.00651933	0	0
			Deinococcales Total			0.0155255	0.0951135	0	0.0117412	0	0	0.0149254	0	0	0	0	0.0265393	0	0	0.0392889	0	0	0	0	0.0261472	0.0224215	0.0359402	0	0	0	0	0	0	0	0	0.00777001	0.00651933	0	0
Bacteria	Deinococcus-Thermus	Deinococcus-Thermus	Thermales	Thermaceae	Thermus	0	0.0118892	0	0	0	0	0.0149254	0	0	0	0	0	0	0	0	0	0	0	0	0	0	0	0	0	0	0	0	0.0550762	0	0	0	0.039116	0	0
					Thermus Total	0	0.0118892	0	0	0	0	0.0149254	0	0	0	0	0	0	0	0	0	0	0	0	0	0	0	0	0	0	0	0	0.0550762	0	0	0	0.039116	0	0
				Thermaceae Total		0	0.0118892	0	0	0	0	0.0149254	0	0	0	0	0	0	0	0	0	0	0	0	0	0	0	0	0	0	0	0	0.0550762	0	0	0	0.039116	0	0
			Thermales Total			0	0.0118892	0	0	0	0	0.0149254	0	0	0	0	0	0	0	0	0	0	0	0	0	0	0	0	0	0	0	0	0.0550762	0	0	0	0.039116	0	0
		Deinococcus-Thermus Total				0.0155255	0.107003	0	0.0117412	0	0	0.0298507	0	0	0	0	0.0265393	0	0	0.0392889	0	0	0	0	0.0261472	0.0224215	0.0359402	0	0	0	0	0	0.0550762	0	0	0.00777001	0.0456353	0	0
	Deinococcus-Thermus Total					0.0155255	0.107003	0	0.0117412	0	0	0.0298507	0	0	0	0	0.0265393	0	0	0.0392889	0	0	0	0	0.0261472	0.0224215	0.0359402	0	0	0	0	0	0.0550762	0	0	0.00777001	0.0456353	0	0
Bacteria	Elusimicrobia	Elusimicrobia	Elusimicrobiales	Elusimicrobiaceae	Lineage_I_Endomicrobia	0.0853905	0	0	0	0	0	0	0	0	0	0	0	0	0	0	0	0	0	0	0	0	0	0	0	0	0	0.0785958	0	0.0154154	0	0	0	0	0
					Lineage_I_Endomicrobia Total	0.0853905	0	0	0	0	0	0	0	0	0	0	0	0	0	0	0	0	0	0	0	0	0	0	0	0	0	0.0785958	0	0.0154154	0	0	0	0	0
Bacteria	Elusimicrobia	Elusimicrobia	Elusimicrobiales	Elusimicrobiaceae	Lineage_IIa	0	0	0	0	0	0	0	0	0	0	0	0	0	0	0	0.0152033	0	0	0	0	0	0	0	0.00810767	0	0	0	0	0	0	0	0	0	0
					Lineage_IIa Total	0	0	0	0	0	0	0	0	0	0	0	0	0	0	0	0.0152033	0	0	0	0	0	0	0	0.00810767	0	0	0	0	0	0	0	0	0	0
Bacteria	Elusimicrobia	Elusimicrobia	Elusimicrobiales	Elusimicrobiaceae	Lineage_IIb	0	0	0	0	0	0	0	0	0	0	0	0	0	0	0.00982222	0	0	0	0	0	0	0	0	0	0	0	0	0	0	0	0	0	0	0
					Lineage_IIb Total	0	0	0	0	0	0	0	0	0	0	0	0	0	0	0.00982222	0	0	0	0	0	0	0	0	0	0	0	0	0	0	0	0	0	0	0
Bacteria	Elusimicrobia	Elusimicrobia	Elusimicrobiales	Elusimicrobiaceae	Lineage_IIc	0	0	0	0	0	0	0	0	0	0	0	0	0	0	0	0.00760167	0	0	0	0	0	0	0	0	0	0	0	0	0	0	0	0	0	0
					Lineage_IIc Total	0	0	0	0	0	0	0	0	0	0	0	0	0	0	0	0.00760167	0	0	0	0	0	0	0	0	0	0	0	0	0	0	0	0	0	0
Bacteria	Elusimicrobia	Elusimicrobia	Elusimicrobiales	Elusimicrobiaceae	Lineage_III_Elusimicrobium	0	0	0	0	0.566171	0.198244	0.149254	0	0.558458	0.0286615	0.0149254	0	0	0	0	0	0	0	0	0.228788	0.134529	0	0.206544	0.283768	0.851833	0.10549	0.101052	0	0	0	0	0	0	0
					Lineage_III_Elusimicrobium Total	0	0	0	0	0.566171	0.198244	0.149254	0	0.558458	0.0286615	0.0149254	0	0	0	0	0	0	0	0	0.228788	0.134529	0	0.206544	0.283768	0.851833	0.10549	0.101052	0	0	0	0	0	0	0
Bacteria	Elusimicrobia	Elusimicrobia	Elusimicrobiales	Elusimicrobiaceae	unclassified	0	0	0	0	0	0.0141603	0	0	0	0	0	0	0	0	0	0	0	0	0	0	0	0	0	0	0	0	0.011228	0	0.0770772	0	0.03885	0.00651933	0	0
					unclassified Total	0	0	0	0	0	0.0141603	0	0	0	0	0	0	0	0	0	0	0	0	0	0	0	0	0	0	0	0	0.011228	0	0.0770772	0	0.03885	0.00651933	0	0
Bacteria	Elusimicrobia	Elusimicrobia	Elusimicrobiales	Elusimicrobiaceae	uncultured_d	0	0	0	0.0587061	0.0235905	0	0	0	0	0	0	0	0	0	0	0	0	0	0	0	0	0	0	0	0	0	0	0	0	0	0	0	0	0
					uncultured_d Total	0	0	0	0.0587061	0.0235905	0	0	0	0	0	0	0	0	0	0	0	0	0	0	0	0	0	0	0	0	0	0	0	0	0	0	0	0	0
				Elusimicrobiaceae Total		0.0853905	0	0	0.0587061	0.589762	0.212404	0.149254	0	0.558458	0.0286615	0.0149254	0	0	0	0.00982222	0.022805	0	0	0	0.228788	0.134529	0	0.206544	0.291876	0.851833	0.10549	0.190875	0	0.0924927	0	0.03885	0.00651933	0	0
			Elusimicrobiales Total			0.0853905	0	0	0.0587061	0.589762	0.212404	0.149254	0	0.558458	0.0286615	0.0149254	0	0	0	0.00982222	0.022805	0	0	0	0.228788	0.134529	0	0.206544	0.291876	0.851833	0.10549	0.190875	0	0.0924927	0	0.03885	0.00651933	0	0
Bacteria	Elusimicrobia	Elusimicrobia	Endomicrobia	Endomicrobia	Endomicrobium	0	0	0	0.199601	1.15593	0.821297	0.522388	0.0306796	0.306251	0.272284	0.00497512	0.411359	0.102756	0.323523	0	0.00760167	0	0	0	0.235325	0.246637	0	0.119578	0.0405383	0.103252	0	0	0	0	0	0	0	0	0
					Endomicrobium Total	0	0	0	0.199601	1.15593	0.821297	0.522388	0.0306796	0.306251	0.272284	0.00497512	0.411359	0.102756	0.323523	0	0.00760167	0	0	0	0.235325	0.246637	0	0.119578	0.0405383	0.103252	0	0	0	0	0	0	0	0	0
				Endomicrobia Total		0	0	0	0.199601	1.15593	0.821297	0.522388	0.0306796	0.306251	0.272284	0.00497512	0.411359	0.102756	0.323523	0	0.00760167	0	0	0	0.235325	0.246637	0	0.119578	0.0405383	0.103252	0	0	0	0	0	0	0	0	0
			Endomicrobia Total			0	0	0	0.199601	1.15593	0.821297	0.522388	0.0306796	0.306251	0.272284	0.00497512	0.411359	0.102756	0.323523	0	0.00760167	0	0	0	0.235325	0.246637	0	0.119578	0.0405383	0.103252	0	0	0	0	0	0	0	0	0
Bacteria	Elusimicrobia	Elusimicrobia	unclassified	unclassified	unclassified	0	0	0	0.0117412	0	0.0141603	0.0149254	0.0153398	0.0720591	0.0286615	0	0	0	0.0208725	0	0	0	0	0	0.0196104	0	0	0.0326122	0	0.00645328	0	0	0	0	0	0	0	0	0
					unclassified Total	0	0	0	0.0117412	0	0.0141603	0.0149254	0.0153398	0.0720591	0.0286615	0	0	0	0.0208725	0	0	0	0	0	0.0196104	0	0	0.0326122	0	0.00645328	0	0	0	0	0	0	0	0	0
				unclassified Total		0	0	0	0.0117412	0	0.0141603	0.0149254	0.0153398	0.0720591	0.0286615	0	0	0	0.0208725	0	0	0	0	0	0.0196104	0	0	0.0326122	0	0.00645328	0	0	0	0	0	0	0	0	0
			unclassified Total			0	0	0	0.0117412	0	0.0141603	0.0149254	0.0153398	0.0720591	0.0286615	0	0	0	0.0208725	0	0	0	0	0	0.0196104	0	0	0.0326122	0	0.00645328	0	0	0	0	0	0	0	0	0
		Elusimicrobia Total				0.0853905	0	0	0.270048	1.74569	1.04786	0.686567	0.0460193	0.936768	0.329607	0.0199005	0.411359	0.102756	0.344396	0.00982222	0.0304067	0	0	0	0.483723	0.381166	0	0.358735	0.332414	0.961538	0.10549	0.190875	0	0.0924927	0	0.03885	0.00651933	0	0
	Elusimicrobia Total					0.0853905	0	0	0.270048	1.74569	1.04786	0.686567	0.0460193	0.936768	0.329607	0.0199005	0.411359	0.102756	0.344396	0.00982222	0.0304067	0	0	0	0.483723	0.381166	0	0.358735	0.332414	0.961538	0.10549	0.190875	0	0.0924927	0	0.03885	0.00651933	0	0
Bacteria	Fibrobacteres	Fibrobacteres_sp1	Fibrobacterales	Fibrobacteraceae	Fibrobacter	0.0931532	0.0475568	0	0	0.0943619	0.0141603	0	0	0	0	0	0	0	0	0	0	0	0	0	0	0	0	0	0	0	0	0	0	0	0	0	0	0	0
					Fibrobacter Total	0.0931532	0.0475568	0	0	0.0943619	0.0141603	0	0	0	0	0	0	0	0	0	0	0	0	0	0	0	0	0	0	0	0	0	0	0	0	0	0	0	0
				Fibrobacteraceae Total		0.0931532	0.0475568	0	0	0.0943619	0.0141603	0	0	0	0	0	0	0	0	0	0	0	0	0	0	0	0	0	0	0	0	0	0	0	0	0	0	0	0
			Fibrobacterales Total			0.0931532	0.0475568	0	0	0.0943619	0.0141603	0	0	0	0	0	0	0	0	0	0	0	0	0	0	0	0	0	0	0	0	0	0	0	0	0	0	0	0
		Fibrobacteres_sp1 Total				0.0931532	0.0475568	0	0	0.0943619	0.0141603	0	0	0	0	0	0	0	0	0	0	0	0	0	0	0	0	0	0	0	0	0	0	0	0	0	0	0	0
Bacteria	Fibrobacteres	Fibrobacteres_sp2	Fibrobacteres_sp2	Termite_Cluster	Termite_Cluster_I	0	0	0	0	0	0	0.0298507	0	0	0	0	0	0	0	0	0	0	0	0	0	0.112108	0.273145	0.043483	0.048646	0.0193598	0	0	0	0	0	0.03885	0	0.344454	0.0125707
					Termite_Cluster_I Total	0	0	0	0	0	0	0.0298507	0	0	0	0	0	0	0	0	0	0	0	0	0	0.112108	0.273145	0.043483	0.048646	0.0193598	0	0	0	0	0	0.03885	0	0.344454	0.0125707
Bacteria	Fibrobacteres	Fibrobacteres_sp2	Fibrobacteres_sp2	Termite_Cluster	unclassified	0	0	0	0	0	0	0	0	0	0	0	0	0	0	0	0	0	0	0	0	0.0224215	0	0	0	0	0	0	0	0	0	0	0	0	0
					unclassified Total	0	0	0	0	0	0	0	0	0	0	0	0	0	0	0	0	0	0	0	0	0.0224215	0	0	0	0	0	0	0	0	0	0	0	0	0
				Termite_Cluster Total		0	0	0	0	0	0	0.0298507	0	0	0	0	0	0	0	0	0	0	0	0	0	0.134529	0.273145	0.043483	0.048646	0.0193598	0	0	0	0	0	0.03885	0	0.344454	0.0125707
			Fibrobacteres_sp2 Total			0	0	0	0	0	0	0.0298507	0	0	0	0	0	0	0	0	0	0	0	0	0	0.134529	0.273145	0.043483	0.048646	0.0193598	0	0	0	0	0	0.03885	0	0.344454	0.0125707
		Fibrobacteres_sp2 Total				0	0	0	0	0	0	0.0298507	0	0	0	0	0	0	0	0	0	0	0	0	0	0.134529	0.273145	0.043483	0.048646	0.0193598	0	0	0	0	0	0.03885	0	0.344454	0.0125707
Bacteria	Fibrobacteres	KD2-123	unclassified	unclassified	unclassified	0	0	0	0	0	0	0	0	0	0	0.00497512	0.0132696	0.0280243	0	0	0	0	0	0	0	0	0	0	0	0	0	0	0	0	0	0	0	0	0
					unclassified Total	0	0	0	0	0	0	0	0	0	0	0.00497512	0.0132696	0.0280243	0	0	0	0	0	0	0	0	0	0	0	0	0	0	0	0	0	0	0	0	0
				unclassified Total		0	0	0	0	0	0	0	0	0	0	0.00497512	0.0132696	0.0280243	0	0	0	0	0	0	0	0	0	0	0	0	0	0	0	0	0	0	0	0	0
			unclassified Total			0	0	0	0	0	0	0	0	0	0	0.00497512	0.0132696	0.0280243	0	0	0	0	0	0	0	0	0	0	0	0	0	0	0	0	0	0	0	0	0
		KD2-123 Total				0	0	0	0	0	0	0	0	0	0	0.00497512	0.0132696	0.0280243	0	0	0	0	0	0	0	0	0	0	0	0	0	0	0	0	0	0	0	0	0
	Fibrobacteres Total					0.0931532	0.0475568	0	0	0.0943619	0.0141603	0.0298507	0	0	0	0.00497512	0.0132696	0.0280243	0	0	0	0	0	0	0	0.134529	0.273145	0.043483	0.048646	0.0193598	0	0	0	0	0	0.03885	0	0.344454	0.0125707
Bacteria	Firmicutes	Bacilli	4-15	unclassified	unclassified	0	0	0	0	0	0	0	0	0	0	0	0	0.00934143	0	0	0	0	0	0	0	0	0	0	0	0	0.00439541	0	0	0	0	0	0.0130387	0	0
					unclassified Total	0	0	0	0	0	0	0	0	0	0	0	0	0.00934143	0	0	0	0	0	0	0	0	0	0	0	0	0.00439541	0	0	0	0	0	0.0130387	0	0
				unclassified Total		0	0	0	0	0	0	0	0	0	0	0	0	0.00934143	0	0	0	0	0	0	0	0	0	0	0	0	0.00439541	0	0	0	0	0	0.0130387	0	0
			4-15 Total			0	0	0	0	0	0	0	0	0	0	0	0	0.00934143	0	0	0	0	0	0	0	0	0	0	0	0	0.00439541	0	0	0	0	0	0.0130387	0	0
Bacteria	Firmicutes	Bacilli	Bacillales_1	Bacillaceae	Bacillus_1	0	0	0	0	0	0	0	0	0	0	0	0	0.00934143	0	0	0	0	0	0	0.0261472	0.0224215	0.00718804	0	0.00810767	0.0129066	0	0	0	0	0	0	0	0	0
					Bacillus_1 Total	0	0	0	0	0	0	0	0	0	0	0	0	0.00934143	0	0	0	0	0	0	0.0261472	0.0224215	0.00718804	0	0.00810767	0.0129066	0	0	0	0	0	0	0	0	0
				Bacillaceae Total		0	0	0	0	0	0	0	0	0	0	0	0	0.00934143	0	0	0	0	0	0	0.0261472	0.0224215	0.00718804	0	0.00810767	0.0129066	0	0	0	0	0	0	0	0	0
			Bacillales_1 Total			0	0	0	0	0	0	0	0	0	0	0	0	0.00934143	0	0	0	0	0	0	0.0261472	0.0224215	0.00718804	0	0.00810767	0.0129066	0	0	0	0	0	0	0	0	0
Bacteria	Firmicutes	Bacilli	Bacillales_2	Pasteuriaceae	Pasteuria	0	0	0	0	0	0	0	0	0	0	0	0	0	0	0	0	0	0	0	0.0065368	0	0	0	0	0	0	0	0	0	0	0	0	0	0
					Pasteuria Total	0	0	0	0	0	0	0	0	0	0	0	0	0	0	0	0	0	0	0	0.0065368	0	0	0	0	0	0	0	0	0	0	0	0	0	0
				Pasteuriaceae Total		0	0	0	0	0	0	0	0	0	0	0	0	0	0	0	0	0	0	0	0.0065368	0	0	0	0	0	0	0	0	0	0	0	0	0	0
Bacteria	Firmicutes	Bacilli	Bacillales_2	Thermoactinomycetaceae	Shimazuella	0	0	0	0	0	0	0	0	0	0	0.00497512	0	0	0	0	0.0152033	0	0	0	0	0	0	0	0	0	0	0	0	0	0	0	0	0	0
					Shimazuella Total	0	0	0	0	0	0	0	0	0	0	0.00497512	0	0	0	0	0.0152033	0	0	0	0	0	0	0	0	0	0	0	0	0	0	0	0	0	0
				Thermoactinomycetaceae Total		0	0	0	0	0	0	0	0	0	0	0.00497512	0	0	0	0	0.0152033	0	0	0	0	0	0	0	0	0	0	0	0	0	0	0	0	0	0
Bacteria	Firmicutes	Bacilli	Bacillales_2	unclassified	unclassified	0	0	0	0	0	0	0	0	0	0	0	0	0	0	0	0	0	0	0	0.0065368	0	0	0	0	0	0	0	0	0	0	0	0	0	0
					unclassified Total	0	0	0	0	0	0	0	0	0	0	0	0	0	0	0	0	0	0	0	0.0065368	0	0	0	0	0	0	0	0	0	0	0	0	0	0
				unclassified Total		0	0	0	0	0	0	0	0	0	0	0	0	0	0	0	0	0	0	0	0.0065368	0	0	0	0	0	0	0	0	0	0	0	0	0	0
			Bacillales_2 Total			0	0	0	0	0	0	0	0	0	0	0.00497512	0	0	0	0	0.0152033	0	0	0	0.0130736	0	0	0	0	0	0	0	0	0	0	0	0	0	0
Bacteria	Firmicutes	Bacilli	Bacillales	Alicyclobacillaceae	Alicyclobacillus	0	0	0	0	0	0	0	0	0	0	0	0.0530786	0	0.0104362	0	0	0	0	0	0	0	0	0	0	0	0	0	0.973013	0	0	0.00777001	0.019558	0	0
					Alicyclobacillus Total	0	0	0	0	0	0	0	0	0	0	0	0.0530786	0	0.0104362	0	0	0	0	0	0	0	0	0	0	0	0	0	0.973013	0	0	0.00777001	0.019558	0	0
Bacteria	Firmicutes	Bacilli	Bacillales	Alicyclobacillaceae	Incertae_Sedis	0	0	0	0	0	0	0	0	0	0	0	0	0	0	0	0	0	0	0	0	0	0	0	0	0	0	0	0.0367175	0	0	0	0	0	0
					Incertae_Sedis Total	0	0	0	0	0	0	0	0	0	0	0	0	0	0	0	0	0	0	0	0	0	0	0	0	0	0	0	0.0367175	0	0	0	0	0	0
Bacteria	Firmicutes	Bacilli	Bacillales	Alicyclobacillaceae	unclassified	0	0	0	0	0	0	0	0	0	0	0	0	0	0	0	0	0	0	0	0	0	0	0	0	0	0	0	0.128511	0	0	0	0.00651933	0	0
					unclassified Total	0	0	0	0	0	0	0	0	0	0	0	0	0	0	0	0	0	0	0	0	0	0	0	0	0	0	0	0.128511	0	0	0	0.00651933	0	0
Bacteria	Firmicutes	Bacilli	Bacillales	Alicyclobacillaceae	uncultured	0	0	0	0	0	0	0	0	0	0	0	0	0	0	0	0	0	0	0	0	0	0	0	0	0	0	0	0.0367175	0	0	0	0	0	0
					uncultured Total	0	0	0	0	0	0	0	0	0	0	0	0	0	0	0	0	0	0	0	0	0	0	0	0	0	0	0	0.0367175	0	0	0	0	0	0
				Alicyclobacillaceae Total		0	0	0	0	0	0	0	0	0	0	0	0.0530786	0	0.0104362	0	0	0	0	0	0	0	0	0	0	0	0	0	1.17496	0	0	0.00777001	0.0260773	0	0
Bacteria	Firmicutes	Bacilli	Bacillales	Bacillaceae_1	Geobacillus_1	0	0	0	0	0	0	0	0	0	0	0	0.0132696	0	0	0	0	0	0	0	0	0	0	0	0	0	0	0	0	0	0	0	0	0	0
					Geobacillus_1 Total	0	0	0	0	0	0	0	0	0	0	0	0.0132696	0	0	0	0	0	0	0	0	0	0	0	0	0	0	0	0	0	0	0	0	0	0
				Bacillaceae_1 Total		0	0	0	0	0	0	0	0	0	0	0	0.0132696	0	0	0	0	0	0	0	0	0	0	0	0	0	0	0	0	0	0	0	0	0	0
Bacteria	Firmicutes	Bacilli	Bacillales	Bacillaceae_3	Anoxybacillus	0	0	0	0	0	0	0	0	0	0	0	0	0.0186829	0	0	0	0	0	0	0	0	0	0	0	0	0	0	0	0	0	0	0	0	0
					Anoxybacillus Total	0	0	0	0	0	0	0	0	0	0	0	0	0.0186829	0	0	0	0	0	0	0	0	0	0	0	0	0	0	0	0	0	0	0	0	0
Bacteria	Firmicutes	Bacilli	Bacillales	Bacillaceae_3	Bacillus	0	0	0	0	0	0	0	0	0	0	0.00497512	0.0132696	0.0186829	0.0104362	0.0589333	0	0	0	0	0	0	0.00718804	0	0.00810767	0.00645328	0	0	0	0	0	0	0	0	0
					Bacillus Total	0	0	0	0	0	0	0	0	0	0	0.00497512	0.0132696	0.0186829	0.0104362	0.0589333	0	0	0	0	0	0	0.00718804	0	0.00810767	0.00645328	0	0	0	0	0	0	0	0	0
Bacteria	Firmicutes	Bacilli	Bacillales	Bacillaceae_3	Paucisalibacillus	0	0	0	0	0	0	0	0	0	0	0	0	0.0373657	0	0.00982222	0	0	0	0	0	0	0	0.0108707	0	0	0	0	0	0	0	0	0	0	0
					Paucisalibacillus Total	0	0	0	0	0	0	0	0	0	0	0	0	0.0373657	0	0.00982222	0	0	0	0	0	0	0	0.0108707	0	0	0	0	0	0	0	0	0	0	0
				Bacillaceae_3 Total		0	0	0	0	0	0	0	0	0	0	0.00497512	0.0132696	0.0747314	0.0104362	0.0687555	0	0	0	0	0	0	0.00718804	0.0108707	0.00810767	0.00645328	0	0	0	0	0	0	0	0	0
Bacteria	Firmicutes	Bacilli	Bacillales	Bacillaceae_4	Oceanobacillus	0	0	0	0	0	0	0	0	0	0	0	0.0132696	0.00934143	0.0104362	0.0196444	0	0	0	0	0	0	0	0	0	0	0	0	0	0	0	0	0	0	0
					Oceanobacillus Total	0	0	0	0	0	0	0	0	0	0	0	0.0132696	0.00934143	0.0104362	0.0196444	0	0	0	0	0	0	0	0	0	0	0	0	0	0	0	0	0	0	0
				Bacillaceae_4 Total		0	0	0	0	0	0	0	0	0	0	0	0.0132696	0.00934143	0.0104362	0.0196444	0	0	0	0	0	0	0	0	0	0	0	0	0	0	0	0	0	0	0
Bacteria	Firmicutes	Bacilli	Bacillales	Bacillaceae_5	Oceanobacillus	0	0	0	0	0	0	0	0	0	0	0	0	0.0280243	0	0	0	0	0	0	0	0	0	0	0	0	0	0	0	0	0	0	0	0	0
					Oceanobacillus Total	0	0	0	0	0	0	0	0	0	0	0	0	0.0280243	0	0	0	0	0	0	0	0	0	0	0	0	0	0	0	0	0	0	0	0	0
Bacteria	Firmicutes	Bacilli	Bacillales	Bacillaceae_5	Ornithinibacillus_1	0	0	0	0	0	0	0	0	0	0	0	0	0.00934143	0	0	0	0	0	0	0	0	0	0	0	0	0	0	0	0	0	0	0	0	0
					Ornithinibacillus_1 Total	0	0	0	0	0	0	0	0	0	0	0	0	0.00934143	0	0	0	0	0	0	0	0	0	0	0	0	0	0	0	0	0	0	0	0	0
Bacteria	Firmicutes	Bacilli	Bacillales	Bacillaceae_5	Ornithinibacillus_californiens	0	0	0	0	0	0	0	0	0	0	0	0	0.0373657	0	0	0	0	0	0	0	0	0	0	0.0162153	0	0	0	0	0	0	0	0	0	0
					Ornithinibacillus_californiens Total	0	0	0	0	0	0	0	0	0	0	0	0	0.0373657	0	0	0	0	0	0	0	0	0	0	0.0162153	0	0	0	0	0	0	0	0	0	0
Bacteria	Firmicutes	Bacilli	Bacillales	Bacillaceae_5	Terribacillus	0	0	0	0	0	0	0.0149254	0	0	0	0	0	0	0	0	0	0	0	0	0	0	0	0	0	0	0	0	0	0	0	0	0	0	0
					Terribacillus Total	0	0	0	0	0	0	0.0149254	0	0	0	0	0	0	0	0	0	0	0	0	0	0	0	0	0	0	0	0	0	0	0	0	0	0	0
Bacteria	Firmicutes	Bacilli	Bacillales	Bacillaceae_5	unclassified	0	0	0	0	0	0	0	0	0	0	0.0199005	0.0132696	0.112097	0.0104362	0.00982222	0	0	0	0	0.0196104	0	0.00718804	0.108707	0.048646	0.0774393	0	0	0	0	0	0	0	0	0
					unclassified Total	0	0	0	0	0	0	0	0	0	0	0.0199005	0.0132696	0.112097	0.0104362	0.00982222	0	0	0	0	0.0196104	0	0.00718804	0.108707	0.048646	0.0774393	0	0	0	0	0	0	0	0	0
				Bacillaceae_5 Total		0	0	0	0	0	0	0.0149254	0	0	0	0.0199005	0.0132696	0.186829	0.0104362	0.00982222	0	0	0	0	0.0196104	0	0.00718804	0.108707	0.0648614	0.0774393	0	0	0	0	0	0	0	0	0
Bacteria	Firmicutes	Bacilli	Bacillales	Bacillaceae_6	Bacillus_3	0	0	0	0	0	0	0	0	0	0	0	0	0.00934143	0	0	0	0	0	0	0	0	0	0	0	0	0	0	0	0	0	0	0	0	0
					Bacillus_3 Total	0	0	0	0	0	0	0	0	0	0	0	0	0.00934143	0	0	0	0	0	0	0	0	0	0	0	0	0	0	0	0	0	0	0	0	0
				Bacillaceae_6 Total		0	0	0	0	0	0	0	0	0	0	0	0	0.00934143	0	0	0	0	0	0	0	0	0	0	0	0	0	0	0	0	0	0	0	0	0
Bacteria	Firmicutes	Bacilli	Bacillales	Bacillaceae	Anoxybacillus	0	0	0.0404122	0	0	0	0	0	0	0	0	0	0	0	0	0	0	0.0216685	0	0	0	0	0	0	0	0	0	0.679273	0	0.0535619	0	0.00651933	0	0
					Anoxybacillus Total	0	0	0.0404122	0	0	0	0	0	0	0	0	0	0	0	0	0	0	0.0216685	0	0	0	0	0	0	0	0	0	0.679273	0	0.0535619	0	0.00651933	0	0
Bacteria	Firmicutes	Bacilli	Bacillales	Bacillaceae	Bacillus	0	0.0118892	0	0	0	0	0	0	0	0	0	0	0	0	0	0	0	0	0	0	0	0	0	0	0	0	0	0.257022	0	0.0803428	0	0.0260773	0.00492078	0
					Bacillus Total	0	0.0118892	0	0	0	0	0	0	0	0	0	0	0	0	0	0	0	0	0	0	0	0	0	0	0	0	0	0.257022	0	0.0803428	0	0.0260773	0.00492078	0
Bacteria	Firmicutes	Bacilli	Bacillales	Bacillaceae	Bacillus_1	0.0698649	0	0	0	0	0	0	0	0	0	0	0	0	0	0	0	0	0	0	0	0	0	0.0108707	0	0	0.0351633	0	0.128511	0	0.107124	0	0.169503	0.0541285	0.0251414
					Bacillus_1 Total	0.0698649	0	0	0	0	0	0	0	0	0	0	0	0	0	0	0	0	0	0	0	0	0	0.0108707	0	0	0.0351633	0	0.128511	0	0.107124	0	0.169503	0.0541285	0.0251414
Bacteria	Firmicutes	Bacilli	Bacillales	Bacillaceae	Bacillus_10	0	0	0	0	0	0	0	0	0	0	0	0.0265393	0	0.0104362	0.00982222	0	0	0	0	0	0	0	0.0108707	0	0	0	0	0.0550762	0	0	0	0.00651933	0	0
					Bacillus_10 Total	0	0	0	0	0	0	0	0	0	0	0	0.0265393	0	0.0104362	0.00982222	0	0	0	0	0	0	0	0.0108707	0	0	0	0	0.0550762	0	0	0	0.00651933	0	0
Bacteria	Firmicutes	Bacilli	Bacillales	Bacillaceae	Bacillus_11	0	0	0	0	0	0	0	0	0	0	0	0.0132696	0	0.0939261	0.117867	0	0	0	0.0784402	0.098052	0	0	0.0108707	0	0	0.0263725	0	0.165229	0	0.0535619	0.01554	0.0521546	0	0.0377121
					Bacillus_11 Total	0	0	0	0	0	0	0	0	0	0	0	0.0132696	0	0.0939261	0.117867	0	0	0	0.0784402	0.098052	0	0	0.0108707	0	0	0.0263725	0	0.165229	0	0.0535619	0.01554	0.0521546	0	0.0377121
Bacteria	Firmicutes	Bacilli	Bacillales	Bacillaceae	Bacillus_12	0	0	0	0	0	0	0	0	0	0	0.00497512	0.0265393	0.0186829	0.0104362	0.0785777	0	0	0.0216685	0	0.0065368	0	0	0	0.0162153	0.00645328	0	0	0.532403	0	0.0267809	0	0.039116	0.0344454	0.0125707
					Bacillus_12 Total	0	0	0	0	0	0	0	0	0	0	0.00497512	0.0265393	0.0186829	0.0104362	0.0785777	0	0	0.0216685	0	0.0065368	0	0	0	0.0162153	0.00645328	0	0	0.532403	0	0.0267809	0	0.039116	0.0344454	0.0125707
Bacteria	Firmicutes	Bacilli	Bacillales	Bacillaceae	Bacillus_14	0.00776277	0	0	0	0	0	0	0	0	0	0.00995025	0.0132696	0	0	0	0	0	0	0.0112057	0	0	0.0143761	0	0	0.00645328	0	0	0	0	0	0	0.136906	0.00492078	0
					Bacillus_14 Total	0.00776277	0	0	0	0	0	0	0	0	0	0.00995025	0.0132696	0	0	0	0	0	0	0.0112057	0	0	0.0143761	0	0	0.00645328	0	0	0	0	0	0	0.136906	0.00492078	0
Bacteria	Firmicutes	Bacilli	Bacillales	Bacillaceae	Bacillus_15	0	0	0	0	0	0	0	0	0	0	0	0	0	0	0	0	0	0	0	0	0	0	0	0	0	0	0	1.21168	0	0	0	0	0.0295247	0
					Bacillus_15 Total	0	0	0	0	0	0	0	0	0	0	0	0	0	0	0	0	0	0	0	0	0	0	0	0	0	0	0	1.21168	0	0	0	0	0.0295247	0
Bacteria	Firmicutes	Bacilli	Bacillales	Bacillaceae	Bacillus_16	0	0	0	0	0	0	0	0	0	0	0	0	0	0	0	0	0	0	0	0	0	0	0	0	0	0	0	0.257022	0	0	0	0.00651933	0	0
					Bacillus_16 Total	0	0	0	0	0	0	0	0	0	0	0	0	0	0	0	0	0	0	0	0	0	0	0	0	0	0	0	0.257022	0	0	0	0.00651933	0	0
Bacteria	Firmicutes	Bacilli	Bacillales	Bacillaceae	Bacillus_2	0	0	0	0	0	0	0	0	0	0	0	0	0.00934143	0	0.00982222	0	0	0	0	0	0	0	0	0.00810767	0.0129066	0	0	1.1566	0	0	0	0	0	0
					Bacillus_2 Total	0	0	0	0	0	0	0	0	0	0	0	0	0.00934143	0	0.00982222	0	0	0	0	0	0	0	0	0.00810767	0.0129066	0	0	1.1566	0	0	0	0	0	0
Bacteria	Firmicutes	Bacilli	Bacillales	Bacillaceae	Bacillus_3	0	0	0	0	0	0	0	0	0	0	0	0	0.00934143	0	0.00982222	0	0	0	0	0	0	0	0	0.00810767	0.00645328	0	0	0	0	0	0	0	0	0
					Bacillus_3 Total	0	0	0	0	0	0	0	0	0	0	0	0	0.00934143	0	0.00982222	0	0	0	0	0	0	0	0	0.00810767	0.00645328	0	0	0	0	0	0	0	0	0
Bacteria	Firmicutes	Bacilli	Bacillales	Bacillaceae	Bacillus_4	0.0232883	0.0713352	0.484946	0.0469649	0	0	0.0447761	0	0	0	0	0.318471	0.242877	0.0626174	1.30635	0	0	0.173348	0.0224115	0.0784416	0	0.00718804	0.119578	0.0648614	0.0580795	0.00439541	0	1.92767	0	2.43706	0.0621601	0.645414	0.186989	0.364551
					Bacillus_4 Total	0.0232883	0.0713352	0.484946	0.0469649	0	0	0.0447761	0	0	0	0	0.318471	0.242877	0.0626174	1.30635	0	0	0.173348	0.0224115	0.0784416	0	0.00718804	0.119578	0.0648614	0.0580795	0.00439541	0	1.92767	0	2.43706	0.0621601	0.645414	0.186989	0.364551
Bacteria	Firmicutes	Bacilli	Bacillales	Bacillaceae	Bacillus_5	0	0	0	0.0117412	0	0	0	0	0	0	0	0.0265393	0	0.0104362	0.00982222	0	0	0	0	0	0	0	0.043483	0.00810767	0	0	0	1.56049	0	0	0	0.00651933	0.0147623	0.0251414
					Bacillus_5 Total	0	0	0	0.0117412	0	0	0	0	0	0	0	0.0265393	0	0.0104362	0.00982222	0	0	0	0	0	0	0	0.043483	0.00810767	0	0	0	1.56049	0	0	0	0.00651933	0.0147623	0.0251414
Bacteria	Firmicutes	Bacilli	Bacillales	Bacillaceae	Bacillus_6	0	0.14267	0.0202061	0.0117412	0	0	0.0149254	0	0.0180148	0	0.00995025	0.0398089	0.0186829	0.0521812	0.225911	0	0	0	0	0.169957	0.0224215	0.0287522	0.173932	0.0324307	0.129066	0.00439541	0	0.734349	0	0.401714	0.12432	6.62364	0.846373	1.38278
					Bacillus_6 Total	0	0.14267	0.0202061	0.0117412	0	0	0.0149254	0	0.0180148	0	0.00995025	0.0398089	0.0186829	0.0521812	0.225911	0	0	0	0	0.169957	0.0224215	0.0287522	0.173932	0.0324307	0.129066	0.00439541	0	0.734349	0	0.401714	0.12432	6.62364	0.846373	1.38278
Bacteria	Firmicutes	Bacilli	Bacillales	Bacillaceae	Bacillus_7	0	0	0.0404122	0	0.0235905	0	0	0	0	0	0	0.0928875	0	0	0.0196444	0	0	0	0	0.0588312	0	0	0	0.0162153	0.0258131	0.0263725	0	1.81751	0	0.0535619	0.0543901	0.417237	0.0492078	0.0502828
					Bacillus_7 Total	0	0	0.0404122	0	0.0235905	0	0	0	0	0	0	0.0928875	0	0	0.0196444	0	0	0	0	0.0588312	0	0	0	0.0162153	0.0258131	0.0263725	0	1.81751	0	0.0535619	0.0543901	0.417237	0.0492078	0.0502828
Bacteria	Firmicutes	Bacilli	Bacillales	Bacillaceae	Bacillus_9	0	0	0	0	0	0	0	0	0	0	0.00497512	0.0132696	0.0186829	0	0	0	0	0	0	0	0	0	0	0	0	0	0	0.0183587	0	0	0	0.38464	0.00492078	0
					Bacillus_9 Total	0	0	0	0	0	0	0	0	0	0	0.00497512	0.0132696	0.0186829	0	0	0	0	0	0	0	0	0	0	0	0	0	0	0.0183587	0	0	0	0.38464	0.00492078	0
Bacteria	Firmicutes	Bacilli	Bacillales	Bacillaceae	Caldalkalibacillus	0	0.0237784	0	0	0	0	0	0	0	0	0	0	0	0	0	0	0	0	0	0	0	0	0	0	0	0	0	0.128511	0	0	0	0	0.00492078	0
					Caldalkalibacillus Total	0	0.0237784	0	0	0	0	0	0	0	0	0	0	0	0	0	0	0	0	0	0	0	0	0	0	0	0	0	0.128511	0	0	0	0	0.00492078	0
Bacteria	Firmicutes	Bacilli	Bacillales	Bacillaceae	Geobacillus_1	0.00776277	0.0356676	0	0	0	0	0	0	0	0	0	0	0	0	0	0	0.0142491	0.0433369	0	0	0	0	0	0	0	0	0	2.34992	0	0	0	0	0	0.0125707
					Geobacillus_1 Total	0.00776277	0.0356676	0	0	0	0	0	0	0	0	0	0	0	0	0	0	0.0142491	0.0433369	0	0	0	0	0	0	0	0	0	2.34992	0	0	0	0	0	0.0125707
Bacteria	Firmicutes	Bacilli	Bacillales	Bacillaceae	Geobacillus_2	0	0.059446	0	0	0	0	0	0	0	0	0	0	0	0	0	0	0	0	0	0	0	0	0	0	0	0	0	0.422251	0	0	0.00777001	0	0.00492078	0
					Geobacillus_2 Total	0	0.059446	0	0	0	0	0	0	0	0	0	0	0	0	0	0	0	0	0	0	0	0	0	0	0	0	0	0.422251	0	0	0.00777001	0	0.00492078	0
Bacteria	Firmicutes	Bacilli	Bacillales	Bacillaceae	Halalkalibacillus_halophilus	0	0	0	0	0	0	0	0	0	0	0	0	0	0	0	0	0	0	0	0	0	0	0	0	0	0	0	0	0	0	0	0.00651933	0	0
					Halalkalibacillus_halophilus Total	0	0	0	0	0	0	0	0	0	0	0	0	0	0	0	0	0	0	0	0	0	0	0	0	0	0	0	0	0	0	0	0.00651933	0	0
Bacteria	Firmicutes	Bacilli	Bacillales	Bacillaceae	Natronobacillus_azotifigens	0	0	0	0	0	0	0	0	0	0	0	0	0	0	0	0	0	0	0	0	0	0	0	0	0	0.00439541	0	0	0	0	0	0	0	0
					Natronobacillus_azotifigens Total	0	0	0	0	0	0	0	0	0	0	0	0	0	0	0	0	0	0	0	0	0	0	0	0	0	0.00439541	0	0	0	0	0	0	0	0
Bacteria	Firmicutes	Bacilli	Bacillales	Bacillaceae	Oceanobacillus	0	0	0	0	0	0	0	0	0	0	0	0	0	0	0	0	0	0	0	0	0	0	0	0	0	0	0	0	0	0	0	0.019558	0	0
					Oceanobacillus Total	0	0	0	0	0	0	0	0	0	0	0	0	0	0	0	0	0	0	0	0	0	0	0	0	0	0	0	0	0	0	0	0.019558	0	0
Bacteria	Firmicutes	Bacilli	Bacillales	Bacillaceae	Ornithinibacillus_1	0	0	0	0	0	0	0	0	0	0	0	0	0	0	0	0	0	0	0	0	0	0	0	0	0	0	0	0	0	0	0.00777001	0.0130387	0	0
					Ornithinibacillus_1 Total	0	0	0	0	0	0	0	0	0	0	0	0	0	0	0	0	0	0	0	0	0	0	0	0	0	0	0	0	0	0	0.00777001	0.0130387	0	0
Bacteria	Firmicutes	Bacilli	Bacillales	Bacillaceae	Ornithinibacillus_californiens	0	0	0	0	0	0	0	0	0	0	0	0	0	0	0	0	0	0	0	0	0	0	0	0	0	0	0	0	0	0.0267809	0	0	0.0590493	0
					Ornithinibacillus_californiens Total	0	0	0	0	0	0	0	0	0	0	0	0	0	0	0	0	0	0	0	0	0	0	0	0	0	0	0	0	0	0.0267809	0	0	0.0590493	0
Bacteria	Firmicutes	Bacilli	Bacillales	Bacillaceae	Pontibacillus	0	0	0	0	0	0	0	0	0	0	0	0	0	0	0	0	0	0	0	0	0	0	0	0	0	0	0	0	0	0	0	0.019558	0	0
					Pontibacillus Total	0	0	0	0	0	0	0	0	0	0	0	0	0	0	0	0	0	0	0	0	0	0	0	0	0	0	0	0	0	0	0	0.019558	0	0
Bacteria	Firmicutes	Bacilli	Bacillales	Bacillaceae	Salirhabdus_euzebyi	0	0	0	0	0	0	0	0	0	0	0	0	0	0	0	0	0.0142491	0	0	0	0	0	0	0	0	0	0	0	0	0	0.02331	0.0325966	0.0147623	0
					Salirhabdus_euzebyi Total	0	0	0	0	0	0	0	0	0	0	0	0	0	0	0	0	0.0142491	0	0	0	0	0	0	0	0	0	0	0	0	0	0.02331	0.0325966	0.0147623	0
Bacteria	Firmicutes	Bacilli	Bacillales	Bacillaceae	Terribacillus	0	0	0	0	0	0	0	0	0	0	0	0	0	0	0	0	0	0	0.0112057	0	0	0	0	0	0	0.0131862	0	0	0	0	0.2331	0.325966	0.00492078	0
					Terribacillus Total	0	0	0	0	0	0	0	0	0	0	0	0	0	0	0	0	0	0	0.0112057	0	0	0	0	0	0	0.0131862	0	0	0	0	0.2331	0.325966	0.00492078	0
Bacteria	Firmicutes	Bacilli	Bacillales	Bacillaceae	unclassified	0.0543394	0	0.46474	0.0352237	0	0	0	0	0	0.0286615	0	0.212314	0.214853	0.0208725	0.324133	0.00760167	0.0142491	0.0650054	0.0784402	0.0719048	0	0.00718804	0.532667	0.210799	0.0709861	0.0307679	0.0261986	2.82724	0.0462463	2.75844	0.29526	3.3379	3.45438	5.75739
					unclassified Total	0.0543394	0	0.46474	0.0352237	0	0	0	0	0	0.0286615	0	0.212314	0.214853	0.0208725	0.324133	0.00760167	0.0142491	0.0650054	0.0784402	0.0719048	0	0.00718804	0.532667	0.210799	0.0709861	0.0307679	0.0261986	2.82724	0.0462463	2.75844	0.29526	3.3379	3.45438	5.75739
Bacteria	Firmicutes	Bacilli	Bacillales	Bacillaceae	Ureibacillus	0	0	0	0	0	0	0	0	0	0	0	0	0	0	0	0	0	0	0	0	0	0	0	0	0	0	0	0.201946	0	0	0	0	0	0
					Ureibacillus Total	0	0	0	0	0	0	0	0	0	0	0	0	0	0	0	0	0	0	0	0	0	0	0	0	0	0	0	0.201946	0	0	0	0	0	0
Bacteria	Firmicutes	Bacilli	Bacillales	Bacillaceae	Virgibacillus_halophilus	0	0	0	0	0	0	0	0	0	0	0	0	0	0	0	0	0	0	0	0	0	0	0	0	0	0	0	0	0	0	0	0.0130387	0.044287	0
					Virgibacillus_halophilus Total	0	0	0	0	0	0	0	0	0	0	0	0	0	0	0	0	0	0	0	0	0	0	0	0	0	0	0	0	0	0	0	0.0130387	0.044287	0
				Bacillaceae Total		0.163018	0.344787	1.05072	0.105671	0.0235905	0	0.0597015	0	0.0180148	0.0286615	0.0298507	0.782909	0.532461	0.260906	2.11178	0.00760167	0.0427472	0.325027	0.201703	0.483723	0.0224215	0.0575043	0.902272	0.364845	0.316211	0.145049	0.0261986	16.4311	0.0462463	5.99893	0.823621	12.2889	4.81744	7.66813
Bacteria	Firmicutes	Bacilli	Bacillales	Family_XII_Incertae_Sedis	Bacillus	0	0	0.0202061	0	0	0	0	0	0	0	0	0	0.00934143	0	0	0	0	0	0	0	0	0	1.47842	0.429707	0.0129066	0	0	0.0550762	0	3.02625	0.00777001	0.176022	4.44838	0.565682
					Bacillus Total	0	0	0.0202061	0	0	0	0	0	0	0	0	0	0.00934143	0	0	0	0	0	0	0	0	0	1.47842	0.429707	0.0129066	0	0	0.0550762	0	3.02625	0.00777001	0.176022	4.44838	0.565682
Bacteria	Firmicutes	Bacilli	Bacillales	Family_XII_Incertae_Sedis	unclassified	0	0	0	0	0	0	0	0	0	0	0	0	0	0	0	0	0	0	0	0	0	0	0	0	0	0	0	0	0	0.0267809	0	0	0	0
					unclassified Total	0	0	0	0	0	0	0	0	0	0	0	0	0	0	0	0	0	0	0	0	0	0	0	0	0	0	0	0	0	0.0267809	0	0	0	0
				Family_XII_Incertae_Sedis Total		0	0	0.0202061	0	0	0	0	0	0	0	0	0	0.00934143	0	0	0	0	0	0	0	0	0	1.47842	0.429707	0.0129066	0	0	0.0550762	0	3.05303	0.00777001	0.176022	4.44838	0.565682
Bacteria	Firmicutes	Bacilli	Bacillales	Family_XI_Incertae_Sedis	Gemella	0	0	0	0	0	0	0	0	0	0	0	0	0	0	0	0	0	0	0	0	0.0224215	0	0	0	0	0	0	0	0	0	0	0	0	0
					Gemella Total	0	0	0	0	0	0	0	0	0	0	0	0	0	0	0	0	0	0	0	0	0.0224215	0	0	0	0	0	0	0	0	0	0	0	0	0
				Family_XI_Incertae_Sedis Total		0	0	0	0	0	0	0	0	0	0	0	0	0	0	0	0	0	0	0	0	0.0224215	0	0	0	0	0	0	0	0	0	0	0	0	0
Bacteria	Firmicutes	Bacilli	Bacillales	Family_X_Incertae_Sedis	Thermicanus	0	0	0	0	0	0	0	0	0	0	0	0	0	0	0	0	0	0	0	0	0	0	0	0	0	0	0	0.0734349	0	0	0	0	0	0
					Thermicanus Total	0	0	0	0	0	0	0	0	0	0	0	0	0	0	0	0	0	0	0	0	0	0	0	0	0	0	0	0.0734349	0	0	0	0	0	0
				Family_X_Incertae_Sedis Total		0	0	0	0	0	0	0	0	0	0	0	0	0	0	0	0	0	0	0	0	0	0	0	0	0	0	0	0.0734349	0	0	0	0	0	0
Bacteria	Firmicutes	Bacilli	Bacillales	Listeriaceae	Listeria	0	0	0	0	0	0	0.0149254	0	0	0	0	0	0	0	0	0	0	0	0	0	0	0	0	0	0	0	0	0	0	0	0	0	0	0
					Listeria Total	0	0	0	0	0	0	0.0149254	0	0	0	0	0	0	0	0	0	0	0	0	0	0	0	0	0	0	0	0	0	0	0	0	0	0	0
				Listeriaceae Total		0	0	0	0	0	0	0.0149254	0	0	0	0	0	0	0	0	0	0	0	0	0	0	0	0	0	0	0	0	0	0	0	0	0	0	0
Bacteria	Firmicutes	Bacilli	Bacillales	Paenibacillaceae_1	Ammoniphilus	0	0	0	0	0	0	0	0	0	0	0	0	0	0	0.0196444	0	0	0	0	0.0065368	0	0	0	0	0	0	0	0	0	0	0	0	0	0
					Ammoniphilus Total	0	0	0	0	0	0	0	0	0	0	0	0	0	0	0.0196444	0	0	0	0	0.0065368	0	0	0	0	0	0	0	0	0	0	0	0	0	0
Bacteria	Firmicutes	Bacilli	Bacillales	Paenibacillaceae_1	Oxalophagus	0	0	0	0	0	0	0	0	0	0	0	0.0132696	0	0	0	0	0	0	0	0	0	0	0	0	0	0	0	0	0	0	0	0	0	0
					Oxalophagus Total	0	0	0	0	0	0	0	0	0	0	0	0.0132696	0	0	0	0	0	0	0	0	0	0	0	0	0	0	0	0	0	0	0	0	0	0
Bacteria	Firmicutes	Bacilli	Bacillales	Paenibacillaceae_1	unclassified	0	0	0	0	0	0	0	0	0	0	0	0	0.0280243	0	0.0196444	0	0	0	0	0	0	0	0	0	0	0	0	0	0	0	0	0	0	0
					unclassified Total	0	0	0	0	0	0	0	0	0	0	0	0	0.0280243	0	0.0196444	0	0	0	0	0	0	0	0	0	0	0	0	0	0	0	0	0	0	0
				Paenibacillaceae_1 Total		0	0	0	0	0	0	0	0	0	0	0	0.0132696	0.0280243	0	0.0392889	0	0	0	0	0.0065368	0	0	0	0	0	0	0	0	0	0	0	0	0	0
Bacteria	Firmicutes	Bacilli	Bacillales	Paenibacillaceae_2	Brevibacillus	0	0	0	0	0	0	0	0	0	0	0	0	0	0	0.00982222	0	0	0	0	0	0	0	0	0	0	0	0	0	0	0	0	0	0	0
					Brevibacillus Total	0	0	0	0	0	0	0	0	0	0	0	0	0	0	0.00982222	0	0	0	0	0	0	0	0	0	0	0	0	0	0	0	0	0	0	0
Bacteria	Firmicutes	Bacilli	Bacillales	Paenibacillaceae_2	Cohnella	0	0	0	0	0	0	0	0	0	0	0	0.0663482	0.00934143	0	0.00982222	0	0	0	0	0	0	0	0.0108707	0	0	0	0	0	0	0	0	0	0	0
					Cohnella Total	0	0	0	0	0	0	0	0	0	0	0	0.0663482	0.00934143	0	0.00982222	0	0	0	0	0	0	0	0.0108707	0	0	0	0	0	0	0	0	0	0	0
Bacteria	Firmicutes	Bacilli	Bacillales	Paenibacillaceae_2	Incertae_Sedis	0	0	0	0	0	0	0	0	0	0	0	0.0132696	0	0	0	0	0	0	0	0	0	0	0	0	0	0	0	0	0	0	0	0	0	0
					Incertae_Sedis Total	0	0	0	0	0	0	0	0	0	0	0	0.0132696	0	0	0	0	0	0	0	0	0	0	0	0	0	0	0	0	0	0	0	0	0	0
Bacteria	Firmicutes	Bacilli	Bacillales	Paenibacillaceae_2	Mmba_H010	0	0	0	0	0	0	0	0	0	0	0.0348259	0	0	0	0	0	0	0	0	0	0	0	0	0	0	0	0	0	0	0	0	0	0	0
					Mmba_H010 Total	0	0	0	0	0	0	0	0	0	0	0.0348259	0	0	0	0	0	0	0	0	0	0	0	0	0	0	0	0	0	0	0	0	0	0	0
Bacteria	Firmicutes	Bacilli	Bacillales	Paenibacillaceae_2	Paenibacillus_1	0	0	0	0	0	0	0	0	0	0	0	0	0	0	0	0.0684151	0	0	0	0	0	0	0	0	0	0	0	0	0	0	0	0	0	0
					Paenibacillus_1 Total	0	0	0	0	0	0	0	0	0	0	0	0	0	0	0	0.0684151	0	0	0	0	0	0	0	0	0	0	0	0	0	0	0	0	0	0
Bacteria	Firmicutes	Bacilli	Bacillales	Paenibacillaceae_2	Paenibacillus_12	0	0	0	0	0	0	0	0	0	0	0	0.0265393	0	0	0.0294667	0	0	0	0	0.0457576	0	0	0	0	0.0193598	0	0	0	0	0	0	0	0	0
					Paenibacillus_12 Total	0	0	0	0	0	0	0	0	0	0	0	0.0265393	0	0	0.0294667	0	0	0	0	0.0457576	0	0	0	0	0.0193598	0	0	0	0	0	0	0	0	0
Bacteria	Firmicutes	Bacilli	Bacillales	Paenibacillaceae_2	Paenibacillus_13	0	0	0	0	0	0	0	0	0	0	0.0199005	0.0398089	0	0.0104362	0.108044	0	0	0	0	0	0	0	0	0	0.0129066	0	0	0	0	0	0	0	0	0
					Paenibacillus_13 Total	0	0	0	0	0	0	0	0	0	0	0.0199005	0.0398089	0	0.0104362	0.108044	0	0	0	0	0	0	0	0	0	0.0129066	0	0	0	0	0	0	0	0	0
Bacteria	Firmicutes	Bacilli	Bacillales	Paenibacillaceae_2	Paenibacillus_14	0	0	0	0	0	0	0	0	0	0	0	0.0132696	0	0	0.0589333	0.152033	0	0	0	0.0065368	0	0	0	0	0	0	0	0	0	0	0	0	0	0
					Paenibacillus_14 Total	0	0	0	0	0	0	0	0	0	0	0	0.0132696	0	0	0.0589333	0.152033	0	0	0	0.0065368	0	0	0	0	0	0	0	0	0	0	0	0	0	0
Bacteria	Firmicutes	Bacilli	Bacillales	Paenibacillaceae_2	Paenibacillus_15	0	0	0	0	0	0	0	0	0	0	0	0	0	0	0	0.0152033	0	0	0	0	0	0	0	0.00810767	0.00645328	0	0	0	0	0	0	0	0	0
					Paenibacillus_15 Total	0	0	0	0	0	0	0	0	0	0	0	0	0	0	0	0.0152033	0	0	0	0	0	0	0	0.00810767	0.00645328	0	0	0	0	0	0	0	0	0
Bacteria	Firmicutes	Bacilli	Bacillales	Paenibacillaceae_2	Paenibacillus_16	0	0	0	0	0	0	0	0	0	0	0	0	0	0	0	0.022805	0	0	0	0	0	0	0	0	0	0	0	0	0	0	0	0	0	0
					Paenibacillus_16 Total	0	0	0	0	0	0	0	0	0	0	0	0	0	0	0	0.022805	0	0	0	0	0	0	0	0	0	0	0	0	0	0	0	0	0	0
Bacteria	Firmicutes	Bacilli	Bacillales	Paenibacillaceae_2	Paenibacillus_17	0	0	0	0	0	0	0	0	0	0	0.00995025	0.0265393	0.0373657	0	0.0589333	0.00760167	0	0	0	0.0196104	0	0.00718804	0.0543537	0.0162153	0.0129066	0	0	0	0	0	0	0	0	0
					Paenibacillus_17 Total	0	0	0	0	0	0	0	0	0	0	0.00995025	0.0265393	0.0373657	0	0.0589333	0.00760167	0	0	0	0.0196104	0	0.00718804	0.0543537	0.0162153	0.0129066	0	0	0	0	0	0	0	0	0
Bacteria	Firmicutes	Bacilli	Bacillales	Paenibacillaceae_2	Paenibacillus_18	0	0	0	0	0	0	0	0	0	0	0	0	0	0	0.0491111	0	0	0	0	0.0065368	0	0	0	0	0	0	0	0	0	0	0	0	0	0
					Paenibacillus_18 Total	0	0	0	0	0	0	0	0	0	0	0	0	0	0	0.0491111	0	0	0	0	0.0065368	0	0	0	0	0	0	0	0	0	0	0	0	0	0
Bacteria	Firmicutes	Bacilli	Bacillales	Paenibacillaceae_2	Paenibacillus_19	0	0	0	0	0	0	0	0	0	0	0	0.0663482	0	0	0	0	0	0	0	0	0	0	0.0108707	0	0	0	0	0	0	0	0	0	0	0
					Paenibacillus_19 Total	0	0	0	0	0	0	0	0	0	0	0	0.0663482	0	0	0	0	0	0	0	0	0	0	0.0108707	0	0	0	0	0	0	0	0	0	0	0
Bacteria	Firmicutes	Bacilli	Bacillales	Paenibacillaceae_2	Paenibacillus_7	0	0	0	0	0	0	0	0	0	0	0	0.0132696	0	0	0.00982222	0	0	0	0	0	0	0	0	0	0	0	0	0	0	0	0	0	0	0
					Paenibacillus_7 Total	0	0	0	0	0	0	0	0	0	0	0	0.0132696	0	0	0.00982222	0	0	0	0	0	0	0	0	0	0	0	0	0	0	0	0	0	0	0
Bacteria	Firmicutes	Bacilli	Bacillales	Paenibacillaceae_2	Paenibacillus_8	0	0	0	0	0	0	0	0	0	0	0	0.0132696	0	0.0104362	0.00982222	0	0	0	0	0.0130736	0	0	0	0	0	0	0	0	0	0	0	0	0	0
					Paenibacillus_8 Total	0	0	0	0	0	0	0	0	0	0	0	0.0132696	0	0.0104362	0.00982222	0	0	0	0	0.0130736	0	0	0	0	0	0	0	0	0	0	0	0	0	0
Bacteria	Firmicutes	Bacilli	Bacillales	Paenibacillaceae_2	Paenibacillus_chinjuensis	0	0	0	0	0	0	0	0	0	0	0.00497512	0	0	0	0.00982222	0.04561	0	0	0	0.0065368	0	0	0	0	0	0	0	0	0	0	0	0	0	0
					Paenibacillus_chinjuensis Total	0	0	0	0	0	0	0	0	0	0	0.00497512	0	0	0	0.00982222	0.04561	0	0	0	0.0065368	0	0	0	0	0	0	0	0	0	0	0	0	0	0
Bacteria	Firmicutes	Bacilli	Bacillales	Paenibacillaceae_2	Saccharibacillus	0	0	0	0	0	0	0	0	0	0	0.0348259	0	0	0	0	0	0	0	0	0	0	0	0	0	0	0	0	0	0	0	0	0	0	0
					Saccharibacillus Total	0	0	0	0	0	0	0	0	0	0	0.0348259	0	0	0	0	0	0	0	0	0	0	0	0	0	0	0	0	0	0	0	0	0	0	0
Bacteria	Firmicutes	Bacilli	Bacillales	Paenibacillaceae_2	unclassified	0	0	0	0.0117412	0	0.0141603	0.0149254	0	0	0	0.0995025	0.0796178	0.0467071	0.0104362	0.0884	0.114025	0	0	0	0.0522944	0.0224215	0	0.130449	0.0162153	0.0129066	0	0	0	0	0	0	0	0	0
					unclassified Total	0	0	0	0.0117412	0	0.0141603	0.0149254	0	0	0	0.0995025	0.0796178	0.0467071	0.0104362	0.0884	0.114025	0	0	0	0.0522944	0.0224215	0	0.130449	0.0162153	0.0129066	0	0	0	0	0	0	0	0	0
				Paenibacillaceae_2 Total		0	0	0	0.0117412	0	0.0141603	0.0149254	0	0	0	0.20398	0.35828	0.0934143	0.0313087	0.442	0.425694	0	0	0	0.150346	0.0224215	0.00718804	0.206544	0.0405383	0.0645328	0	0	0	0	0	0	0	0	0
Bacteria	Firmicutes	Bacilli	Bacillales	Paenibacillaceae	Aneurinibacillus	0	0	0	0	0	0	0	0	0	0	0	0	0	0	0	0	0	0	0	0	0	0	0	0	0	0	0	0.550762	0	0	0	0	0	0
					Aneurinibacillus Total	0	0	0	0	0	0	0	0	0	0	0	0	0	0	0	0	0	0	0	0	0	0	0	0	0	0	0	0.550762	0	0	0	0	0	0
Bacteria	Firmicutes	Bacilli	Bacillales	Paenibacillaceae	Brevibacillus	0	0	0	0	0	0	0	0	0	0	0	0	0	0	0	0	0	0	0	0	0	0	0	0	0	0	0	3.85533	0	0	0	0	0	0
					Brevibacillus Total	0	0	0	0	0	0	0	0	0	0	0	0	0	0	0	0	0	0	0	0	0	0	0	0	0	0	0	3.85533	0	0	0	0	0	0
Bacteria	Firmicutes	Bacilli	Bacillales	Paenibacillaceae	Cohnella	0.0155255	0	0	0	0	0	0	0	0	0	0	0	0	0	0	0	0	0	0	0	0	0	0	0	0	0.00879082	0	1.30347	0	0.0803428	0	0.039116	0.00984155	0.0251414
					Cohnella Total	0.0155255	0	0	0	0	0	0	0	0	0	0	0	0	0	0	0	0	0	0	0	0	0	0	0	0	0.00879082	0	1.30347	0	0.0803428	0	0.039116	0.00984155	0.0251414
Bacteria	Firmicutes	Bacilli	Bacillales	Paenibacillaceae	Incertae_Sedis	0	0	0	0	0	0	0	0	0	0	0	0	0	0	0	0	0	0	0	0	0	0	0	0	0	0.00439541	0	0.201946	0	0	0	0.0130387	0	0.0125707
					Incertae_Sedis Total	0	0	0	0	0	0	0	0	0	0	0	0	0	0	0	0	0	0	0	0	0	0	0	0	0	0.00439541	0	0.201946	0	0	0	0.0130387	0	0.0125707
Bacteria	Firmicutes	Bacilli	Bacillales	Paenibacillaceae	Oxalophagus	0	0	0	0	0	0	0	0	0	0	0	0	0	0	0	0	0.0142491	0	0	0	0	0	0	0	0	0	0	0.110152	0	0	0	0	0	0
					Oxalophagus Total	0	0	0	0	0	0	0	0	0	0	0	0	0	0	0	0	0.0142491	0	0	0	0	0	0	0	0	0	0	0.110152	0	0	0	0	0	0
Bacteria	Firmicutes	Bacilli	Bacillales	Paenibacillaceae	Paenibacillus_12	0	0	0	0	0	0	0	0	0	0	0	0	0	0	0	0	0.0142491	0	0.0112057	0	0	0	0	0	0	0.0263725	0	0.110152	0.0154154	0.0535619	0.03885	0.48895	0.0344454	0.0251414
					Paenibacillus_12 Total	0	0	0	0	0	0	0	0	0	0	0	0	0	0	0	0	0.0142491	0	0.0112057	0	0	0	0	0	0	0.0263725	0	0.110152	0.0154154	0.0535619	0.03885	0.48895	0.0344454	0.0251414
Bacteria	Firmicutes	Bacilli	Bacillales	Paenibacillaceae	Paenibacillus_13	0	0.0118892	0	0	0	0	0	0	0	0	0	0	0	0	0	0	0	0	0.0112057	0	0	0	0	0	0	0.00439541	0	0.642556	0	0.133905	0.03108	0.260773	0.0639701	0.0628536
					Paenibacillus_13 Total	0	0.0118892	0	0	0	0	0	0	0	0	0	0	0	0	0	0	0	0	0.0112057	0	0	0	0	0	0	0.00439541	0	0.642556	0	0.133905	0.03108	0.260773	0.0639701	0.0628536
Bacteria	Firmicutes	Bacilli	Bacillales	Paenibacillaceae	Paenibacillus_15	0	0	0	0	0	0	0	0	0	0	0	0	0	0	0	0	0	0	0	0	0	0	0	0	0	0	0	0	0	0	0	0.0130387	0	0
					Paenibacillus_15 Total	0	0	0	0	0	0	0	0	0	0	0	0	0	0	0	0	0	0	0	0	0	0	0	0	0	0	0	0	0	0	0	0.0130387	0	0
Bacteria	Firmicutes	Bacilli	Bacillales	Paenibacillaceae	Paenibacillus_16	0	0	0	0	0	0	0	0	0	0	0	0	0	0	0	0	0.0142491	0	0.0224115	0	0	0	0	0	0	0	0	0.642556	0	0	0	0.0260773	0.00492078	0
					Paenibacillus_16 Total	0	0	0	0	0	0	0	0	0	0	0	0	0	0	0	0	0.0142491	0	0.0224115	0	0	0	0	0	0	0	0	0.642556	0	0	0	0.0260773	0.00492078	0
Bacteria	Firmicutes	Bacilli	Bacillales	Paenibacillaceae	Paenibacillus_17	0	0	0.0404122	0	0	0	0	0	0	0	0	0	0	0	0	0	0	0.0216685	0	0	0	0	0	0	0	0	0	1.1566	0	0.0535619	0.00777001	0.117348	0.0590493	0.150849
					Paenibacillus_17 Total	0	0	0.0404122	0	0	0	0	0	0	0	0	0	0	0	0	0	0	0.0216685	0	0	0	0	0	0	0	0	0	1.1566	0	0.0535619	0.00777001	0.117348	0.0590493	0.150849
Bacteria	Firmicutes	Bacilli	Bacillales	Paenibacillaceae	Paenibacillus_18	0	0	0	0	0	0	0	0	0	0	0	0	0	0	0	0	0	0.0216685	0	0	0	0	0	0	0	0.00879082	0	0.183587	0	0	0	0.039116	0	0
					Paenibacillus_18 Total	0	0	0	0	0	0	0	0	0	0	0	0	0	0	0	0	0	0.0216685	0	0	0	0	0	0	0	0.00879082	0	0.183587	0	0	0	0.039116	0	0
Bacteria	Firmicutes	Bacilli	Bacillales	Paenibacillaceae	Paenibacillus_19	0	0	0	0	0	0	0	0	0	0	0	0	0	0	0	0	0	0	0	0	0	0	0	0	0	0	0	0.0734349	0	0.0267809	0	0.039116	0	0
					Paenibacillus_19 Total	0	0	0	0	0	0	0	0	0	0	0	0	0	0	0	0	0	0	0	0	0	0	0	0	0	0	0	0.0734349	0	0.0267809	0	0.039116	0	0
Bacteria	Firmicutes	Bacilli	Bacillales	Paenibacillaceae	Paenibacillus_20	0.00776277	0	0	0	0	0	0	0	0	0	0	0	0	0	0	0	0	0	0	0	0	0	0	0	0	0	0	0.0183587	0	0	0	0	0.00984155	0.0251414
					Paenibacillus_20 Total	0.00776277	0	0	0	0	0	0	0	0	0	0	0	0	0	0	0	0	0	0	0	0	0	0	0	0	0	0	0.0183587	0	0	0	0	0.00984155	0.0251414
Bacteria	Firmicutes	Bacilli	Bacillales	Paenibacillaceae	Paenibacillus_6	0	0	0	0	0	0	0	0	0	0	0	0	0	0	0	0	0	0	0	0	0	0	0	0	0	0	0	0.0183587	0	0	0	0	0	0
					Paenibacillus_6 Total	0	0	0	0	0	0	0	0	0	0	0	0	0	0	0	0	0	0	0	0	0	0	0	0	0	0	0	0.0183587	0	0	0	0	0	0
Bacteria	Firmicutes	Bacilli	Bacillales	Paenibacillaceae	Paenibacillus_7	0	0	0	0	0	0	0	0	0	0	0	0	0	0	0	0	0	0	0	0	0	0	0	0	0	0	0	0.238663	0	0	0	0	0	0
					Paenibacillus_7 Total	0	0	0	0	0	0	0	0	0	0	0	0	0	0	0	0	0	0	0	0	0	0	0	0	0	0	0	0.238663	0	0	0	0	0	0
Bacteria	Firmicutes	Bacilli	Bacillales	Paenibacillaceae	Paenibacillus_8	0	0	0	0	0	0	0	0	0	0	0	0	0	0	0	0	0	0	0	0	0	0	0	0	0	0	0	0.110152	0	0	0	0.00651933	0	0
					Paenibacillus_8 Total	0	0	0	0	0	0	0	0	0	0	0	0	0	0	0	0	0	0	0	0	0	0	0	0	0	0	0	0.110152	0	0	0	0.00651933	0	0
Bacteria	Firmicutes	Bacilli	Bacillales	Paenibacillaceae	Paenibacillus_chinjuensis	0	0	0	0	0	0	0	0	0	0	0	0	0	0	0	0	0	0	0	0	0	0	0	0	0	0	0	0	0	0	0.00777001	0.019558	0	0
					Paenibacillus_chinjuensis Total	0	0	0	0	0	0	0	0	0	0	0	0	0	0	0	0	0	0	0	0	0	0	0	0	0	0	0	0	0	0	0.00777001	0.019558	0	0
Bacteria	Firmicutes	Bacilli	Bacillales	Paenibacillaceae	Thermobacillus	0	0	0	0	0	0	0	0	0	0	0	0	0	0	0	0	0	0	0	0	0	0	0	0	0	0	0	0.0734349	0	0	0	0	0	0
					Thermobacillus Total	0	0	0	0	0	0	0	0	0	0	0	0	0	0	0	0	0	0	0	0	0	0	0	0	0	0	0	0.0734349	0	0	0	0	0	0
Bacteria	Firmicutes	Bacilli	Bacillales	Paenibacillaceae	unclassified	0.0155255	0	0	0	0	0	0	0	0	0	0	0	0	0	0	0	0.0142491	0	0.0224115	0	0	0	0	0	0	0.00879082	0	0.734349	0	0.133905	0.0621601	0.247735	0.0541285	0.0502828
					unclassified Total	0.0155255	0	0	0	0	0	0	0	0	0	0	0	0	0	0	0	0.0142491	0	0.0224115	0	0	0	0	0	0	0.00879082	0	0.734349	0	0.133905	0.0621601	0.247735	0.0541285	0.0502828
Bacteria	Firmicutes	Bacilli	Bacillales	Paenibacillaceae	uncultured_a	0	0	0	0	0	0	0	0	0	0	0	0	0	0	0	0	0	0	0	0	0	0	0	0	0	0	0	0	0	0	0	0.00651933	0	0
					uncultured_a Total	0	0	0	0	0	0	0	0	0	0	0	0	0	0	0	0	0	0	0	0	0	0	0	0	0	0	0	0	0	0	0	0.00651933	0	0
				Paenibacillaceae Total		0.0388138	0.0118892	0.0404122	0	0	0	0	0	0	0	0	0	0	0	0	0	0.0569963	0.0433369	0.0672344	0	0	0	0	0	0	0.0615358	0	10.0239	0.0154154	0.482057	0.14763	1.3169	0.236197	0.35198
Bacteria	Firmicutes	Bacilli	Bacillales	Planococcaceae_2	Caryophanon	0	0	0	0	0	0	0	0	0	0	0	0	0.00934143	0	0	0	0	0	0	0	0	0	0.0760952	0.0324307	0	0	0	0	0	0	0	0	0	0
					Caryophanon Total	0	0	0	0	0	0	0	0	0	0	0	0	0.00934143	0	0	0	0	0	0	0	0	0	0.0760952	0.0324307	0	0	0	0	0	0	0	0	0	0
Bacteria	Firmicutes	Bacilli	Bacillales	Planococcaceae_2	Incertae_Sedis_1	0	0	0	0	0	0	0	0	0	0	0	0.0132696	0.0186829	0	0	0	0	0	0	0	0	0	0.0108707	0.00810767	0	0	0	0	0	0	0	0	0	0
					Incertae_Sedis_1 Total	0	0	0	0	0	0	0	0	0	0	0	0.0132696	0.0186829	0	0	0	0	0	0	0	0	0	0.0108707	0.00810767	0	0	0	0	0	0	0	0	0	0
Bacteria	Firmicutes	Bacilli	Bacillales	Planococcaceae_2	Incertae_Sedis_2	0	0	0	0.493131	0	0	0	0	0.0180148	0.0286615	0	0.530786	0.13078	0	0	0	0	0	0	0.0130736	0	0.00718804	14.2515	3.52684	0.0451729	0	0	0	0	0	0	0	0	0
					Incertae_Sedis_2 Total	0	0	0	0.493131	0	0	0	0	0.0180148	0.0286615	0	0.530786	0.13078	0	0	0	0	0	0	0.0130736	0	0.00718804	14.2515	3.52684	0.0451729	0	0	0	0	0	0	0	0	0
Bacteria	Firmicutes	Bacilli	Bacillales	Planococcaceae_2	Incertae_Sedis_3	0	0	0	0	0	0	0	0	0.0180148	0	0	0	0.06539	0.0104362	0.0491111	0	0	0	0	0	0	0	0.0978367	0.0324307	0	0	0	0	0	0	0	0	0	0
					Incertae_Sedis_3 Total	0	0	0	0	0	0	0	0	0.0180148	0	0	0	0.06539	0.0104362	0.0491111	0	0	0	0	0	0	0	0.0978367	0.0324307	0	0	0	0	0	0	0	0	0	0
Bacteria	Firmicutes	Bacilli	Bacillales	Planococcaceae_2	Incertae_Sedis_5	0	0	0	0.0117412	0	0	0	0	0	0	0	0	0.0186829	0	0.0589333	0	0	0	0	0	0	0	0.782694	0.154046	0.0451729	0	0	0	0	0	0	0	0	0
					Incertae_Sedis_5 Total	0	0	0	0.0117412	0	0	0	0	0	0	0	0	0.0186829	0	0.0589333	0	0	0	0	0	0	0	0.782694	0.154046	0.0451729	0	0	0	0	0	0	0	0	0
Bacteria	Firmicutes	Bacilli	Bacillales	Planococcaceae_2	Incertae_Sedis_6	0	0	0	0.117412	0	0	0	0	0	0	0	0	0.00934143	0	0.00982222	0	0	0	0	0.0065368	0	0	0.489184	0.186476	0	0	0	0	0	0	0	0	0	0
					Incertae_Sedis_6 Total	0	0	0	0.117412	0	0	0	0	0	0	0	0	0.00934143	0	0.00982222	0	0	0	0	0.0065368	0	0	0.489184	0.186476	0	0	0	0	0	0	0	0	0	0
Bacteria	Firmicutes	Bacilli	Bacillales	Planococcaceae_2	Kurthia	0	0	0	0	0	0	0	0	0	0	0	0.0265393	0.00934143	0	0	0	0	0	0	0	0	0	0.0108707	0.113507	0.00645328	0	0	0	0	0	0	0	0	0
					Kurthia Total	0	0	0	0	0	0	0	0	0	0	0	0.0265393	0.00934143	0	0	0	0	0	0	0	0	0	0.0108707	0.113507	0.00645328	0	0	0	0	0	0	0	0	0
Bacteria	Firmicutes	Bacilli	Bacillales	Planococcaceae_2	Lysinibacillus	0	0	0	0	0	0	0	0	0	0	0	0.0265393	0	0	0	0	0	0	0	0	0	0	0.29351	0.0567537	0.00645328	0	0	0	0	0	0	0	0	0
					Lysinibacillus Total	0	0	0	0	0	0	0	0	0	0	0	0.0265393	0	0	0	0	0	0	0	0	0	0	0.29351	0.0567537	0.00645328	0	0	0	0	0	0	0	0	0
Bacteria	Firmicutes	Bacilli	Bacillales	Planococcaceae_2	Planococcus_maitriensis	0	0	0	0	0	0	0	0	0	0	0	0	0.0560486	0	0.0196444	0	0	0	0	0	0	0	0.847918	0.356737	0.00645328	0	0	0	0	0	0	0	0	0
					Planococcus_maitriensis Total	0	0	0	0	0	0	0	0	0	0	0	0	0.0560486	0	0.0196444	0	0	0	0	0	0	0	0.847918	0.356737	0.00645328	0	0	0	0	0	0	0	0	0
Bacteria	Firmicutes	Bacilli	Bacillales	Planococcaceae_2	Sporosarcina_3	0	0	0	0	0	0	0	0	0	0	0	0	0	0	0.0392889	0	0	0	0	0	0	0	0	0	0	0	0	0	0	0	0	0	0	0
					Sporosarcina_3 Total	0	0	0	0	0	0	0	0	0	0	0	0	0	0	0.0392889	0	0	0	0	0	0	0	0	0	0	0	0	0	0	0	0	0	0	0
Bacteria	Firmicutes	Bacilli	Bacillales	Planococcaceae_2	Sporosarcina_5	0	0	0	0	0	0	0	0	0	0	0	0	0.0560486	0	0.0687555	0	0	0	0	0.0065368	0	0	0.0108707	0.0162153	0	0	0	0	0	0	0	0	0	0
					Sporosarcina_5 Total	0	0	0	0	0	0	0	0	0	0	0	0	0.0560486	0	0.0687555	0	0	0	0	0.0065368	0	0	0.0108707	0.0162153	0	0	0	0	0	0	0	0	0	0
Bacteria	Firmicutes	Bacilli	Bacillales	Planococcaceae_2	unclassified	0	0	0	0.152636	0	0	0	0	0	0.0143308	0.00995025	0.411359	0.401681	0	0.0687555	0	0	0	0	0.111126	0	0.00718804	12.6753	3.96465	0.0967992	0	0	0	0	0	0	0	0	0
					unclassified Total	0	0	0	0.152636	0	0	0	0	0	0.0143308	0.00995025	0.411359	0.401681	0	0.0687555	0	0	0	0	0.111126	0	0.00718804	12.6753	3.96465	0.0967992	0	0	0	0	0	0	0	0	0
Bacteria	Firmicutes	Bacilli	Bacillales	Planococcaceae_2	uncultured_1	0	0	0	0.0821886	0	0	0	0	0	0	0	0.172505	0.00934143	0	0	0	0	0	0	0.0065368	0	0	0.858789	0.283768	0.00645328	0	0	0	0	0	0	0	0	0
					uncultured_1 Total	0	0	0	0.0821886	0	0	0	0	0	0	0	0.172505	0.00934143	0	0	0	0	0	0	0.0065368	0	0	0.858789	0.283768	0.00645328	0	0	0	0	0	0	0	0	0
Bacteria	Firmicutes	Bacilli	Bacillales	Planococcaceae_2	uncultured_2	0	0	0	0	0	0	0	0	0	0	0	0	0	0	0	0	0	0	0	0	0	0	0	0.00810767	0	0	0	0	0	0	0	0	0	0
					uncultured_2 Total	0	0	0	0	0	0	0	0	0	0	0	0	0	0	0	0	0	0	0	0	0	0	0	0.00810767	0	0	0	0	0	0	0	0	0	0
Bacteria	Firmicutes	Bacilli	Bacillales	Planococcaceae_2	uncultured_3	0	0	0	0	0	0	0	0	0	0	0	0	0.00934143	0	0	0	0	0	0	0.0065368	0	0	0.0652245	0.0324307	0	0	0	0	0	0	0	0	0	0
					uncultured_3 Total	0	0	0	0	0	0	0	0	0	0	0	0	0.00934143	0	0	0	0	0	0	0.0065368	0	0	0.0652245	0.0324307	0	0	0	0	0	0	0	0	0	0
Bacteria	Firmicutes	Bacilli	Bacillales	Planococcaceae_2	uncultured_5	0	0	0	0	0	0	0	0	0	0	0	0.0265393	0.00934143	0	0	0	0	0	0	0	0	0	0.0108707	0.00810767	0	0	0	0	0	0	0	0	0	0
					uncultured_5 Total	0	0	0	0	0	0	0	0	0	0	0	0.0265393	0.00934143	0	0	0	0	0	0	0	0	0	0.0108707	0.00810767	0	0	0	0	0	0	0	0	0	0
				Planococcaceae_2 Total		0	0	0	0.857109	0	0	0	0	0.0360295	0.0429923	0.00995025	1.20754	0.803363	0.0104362	0.314311	0	0	0	0	0.150346	0	0.0143761	30.4816	8.78061	0.212958	0	0	0	0	0	0	0	0	0
Bacteria	Firmicutes	Bacilli	Bacillales	Planococcaceae	Caryophanon	0	0	0	0	0	0	0	0	0	0	0	0	0	0	0	0	0	0	0	0	0	0	0	0	0	0	0	0	0	0	0	0.0130387	0.0147623	0.0125707
					Caryophanon Total	0	0	0	0	0	0	0	0	0	0	0	0	0	0	0	0	0	0	0	0	0	0	0	0	0	0	0	0	0	0	0	0.0130387	0.0147623	0.0125707
Bacteria	Firmicutes	Bacilli	Bacillales	Planococcaceae	Incertae_Sedis_1	0	0	0.282885	0	0	0	0	0	0	0	0	0	0	0	0	0	0	0	0	0	0	0	0	0	0	0	0	2.27648	0	0.776647	0	0.0847513	1.18099	0.414833
					Incertae_Sedis_1 Total	0	0	0.282885	0	0	0	0	0	0	0	0	0	0	0	0	0	0	0	0	0	0	0	0	0	0	0	0	2.27648	0	0.776647	0	0.0847513	1.18099	0.414833
Bacteria	Firmicutes	Bacilli	Bacillales	Planococcaceae	Incertae_Sedis_2	0	0.0237784	4.10184	0	0	0	0	0	0	0	0	0	0	0	0	0	0	0.0866739	0	0	0	0	0	0	0	0	0	0.330457	0	16.4703	0.0699301	0.0977899	12.5086	8.7995
					Incertae_Sedis_2 Total	0	0.0237784	4.10184	0	0	0	0	0	0	0	0	0	0	0	0	0	0	0.0866739	0	0	0	0	0	0	0	0	0	0.330457	0	16.4703	0.0699301	0.0977899	12.5086	8.7995
Bacteria	Firmicutes	Bacilli	Bacillales	Planococcaceae	Incertae_Sedis_3	0	0	0	0	0	0	0	0	0	0	0	0	0	0	0	0	0	0	0	0	0	0	0	0	0	0	0	3.48816	0	0.0267809	0	0.058674	0.0196831	0
					Incertae_Sedis_3 Total	0	0	0	0	0	0	0	0	0	0	0	0	0	0	0	0	0	0	0	0	0	0	0	0	0	0	0	3.48816	0	0.0267809	0	0.058674	0.0196831	0
Bacteria	Firmicutes	Bacilli	Bacillales	Planococcaceae	Incertae_Sedis_5	0.00776277	0	0.545565	0	0	0	0	0	0	0	0	0	0	0	0	0	0	0	0	0	0	0	0	0	0	0	0	1.28511	0	2.06213	0.01554	0.0847513	1.45163	1.08108
					Incertae_Sedis_5 Total	0.00776277	0	0.545565	0	0	0	0	0	0	0	0	0	0	0	0	0	0	0	0	0	0	0	0	0	0	0	0	1.28511	0	2.06213	0.01554	0.0847513	1.45163	1.08108
Bacteria	Firmicutes	Bacilli	Bacillales	Planococcaceae	Incertae_Sedis_6	0	0	1.37401	0	0	0	0	0	0	0	0	0	0	0	0	0	0	0	0	0	0	0	0	0	0	0	0	0.624197	0	4.6331	0.00777001	0.221657	6.30351	19.4972
					Incertae_Sedis_6 Total	0	0	1.37401	0	0	0	0	0	0	0	0	0	0	0	0	0	0	0	0	0	0	0	0	0	0	0	0	0.624197	0	4.6331	0.00777001	0.221657	6.30351	19.4972
Bacteria	Firmicutes	Bacilli	Bacillales	Planococcaceae	Kurthia	0	0	0	0	0	0	0	0	0	0	0	0	0	0	0	0	0	0	0	0	0	0	0	0	0	0	0	19.1849	0	0	0	0.0260773	0.0688909	0
					Kurthia Total	0	0	0	0	0	0	0	0	0	0	0	0	0	0	0	0	0	0	0	0	0	0	0	0	0	0	0	19.1849	0	0	0	0.0260773	0.0688909	0
Bacteria	Firmicutes	Bacilli	Bacillales	Planococcaceae	Lysinibacillus	0	0	0.242473	0	0	0	0	0	0	0	0	0	0	0	0	0	0	0	0	0	0	0	0	0	0	0	0	0	0	1.1248	0.01554	0.0130387	0.221435	0.0628536
					Lysinibacillus Total	0	0	0.242473	0	0	0	0	0	0	0	0	0	0	0	0	0	0	0	0	0	0	0	0	0	0	0	0	0	0	1.1248	0.01554	0.0130387	0.221435	0.0628536
Bacteria	Firmicutes	Bacilli	Bacillales	Planococcaceae	Planococcus_maitriensis	0	0	0	0	0	0	0	0	0	0	0	0	0	0	0	0	0	0	0	0	0	0	0	0	0	0	0	0	0	0	0	0.0130387	0.0590493	0
					Planococcus_maitriensis Total	0	0	0	0	0	0	0	0	0	0	0	0	0	0	0	0	0	0	0	0	0	0	0	0	0	0	0	0	0	0	0	0.0130387	0.0590493	0
Bacteria	Firmicutes	Bacilli	Bacillales	Planococcaceae	Sporosarcina_4	0	0	0	0	0	0	0	0	0	0	0	0	0	0	0	0	0	0	0	0	0	0	0	0	0	0	0	0	0	0	0.00777001	0.117348	0	0
					Sporosarcina_4 Total	0	0	0	0	0	0	0	0	0	0	0	0	0	0	0	0	0	0	0	0	0	0	0	0	0	0	0	0	0	0	0.00777001	0.117348	0	0
Bacteria	Firmicutes	Bacilli	Bacillales	Planococcaceae	Sporosarcina_5	0	0	0.101031	0	0	0	0	0	0	0	0	0	0	0	0	0	0	0	0.0112057	0	0	0	0	0	0	0	0	0	0.0154154	0.107124	0	0.0847513	0	0.0251414
					Sporosarcina_5 Total	0	0	0.101031	0	0	0	0	0	0	0	0	0	0	0	0	0	0	0	0.0112057	0	0	0	0	0	0	0	0	0	0.0154154	0.107124	0	0.0847513	0	0.0251414
Bacteria	Firmicutes	Bacilli	Bacillales	Planococcaceae	unclassified	0.0155255	0	0.606183	0	0	0	0	0	0	0	0	0	0	0	0	0	0	0	0	0	0	0	0	0	0	0.0175816	0	1.72572	0	7.92716	0.13209	0.554143	5.38333	0.70396
					unclassified Total	0.0155255	0	0.606183	0	0	0	0	0	0	0	0	0	0	0	0	0	0	0	0	0	0	0	0	0	0	0.0175816	0	1.72572	0	7.92716	0.13209	0.554143	5.38333	0.70396
Bacteria	Firmicutes	Bacilli	Bacillales	Planococcaceae	uncultured_1	0	0	0.303092	0	0	0	0	0	0	0	0	0	0	0	0	0	0	0	0	0	0	0	0	0	0	0	0	0.110152	0	2.14247	0.00777001	0.00651933	0.683988	0.452546
					uncultured_1 Total	0	0	0.303092	0	0	0	0	0	0	0	0	0	0	0	0	0	0	0	0	0	0	0	0	0	0	0	0	0.110152	0	2.14247	0.00777001	0.00651933	0.683988	0.452546
Bacteria	Firmicutes	Bacilli	Bacillales	Planococcaceae	uncultured_2	0	0	0	0	0	0	0	0	0	0	0	0	0	0	0	0	0	0	0	0	0	0	0	0	0	0	0	0.0183587	0	0	0.00777001	0	0.0492078	0
					uncultured_2 Total	0	0	0	0	0	0	0	0	0	0	0	0	0	0	0	0	0	0	0	0	0	0	0	0	0	0	0	0.0183587	0	0	0.00777001	0	0.0492078	0
Bacteria	Firmicutes	Bacilli	Bacillales	Planococcaceae	uncultured_3	0	0	0	0	0	0	0	0	0	0	0	0	0	0	0	0	0	0	0	0	0	0	0	0	0	0	0	0.0550762	0	0	0	0.019558	0.0196831	0
					uncultured_3 Total	0	0	0	0	0	0	0	0	0	0	0	0	0	0	0	0	0	0	0	0	0	0	0	0	0	0	0	0.0550762	0	0	0	0.019558	0.0196831	0
				Planococcaceae Total		0.0232883	0.0237784	7.55708	0	0	0	0	0	0	0	0	0	0	0	0	0	0	0.0866739	0.0112057	0	0	0	0	0	0	0.0175816	0	29.0986	0.0154154	35.2705	0.26418	1.39514	27.9648	31.0497
Bacteria	Firmicutes	Bacilli	Bacillales	Sporolactobacillaceae	Sporolactobacillus	0	0	0	0	0	0	0	0	0	0	0	0	0	0	0	0	0	0	0	0	0	0	0	0	0	0	0	0.14687	0	0	0	0	0	0
					Sporolactobacillus Total	0	0	0	0	0	0	0	0	0	0	0	0	0	0	0	0	0	0	0	0	0	0	0	0	0	0	0	0.14687	0	0	0	0	0	0
				Sporolactobacillaceae Total		0	0	0	0	0	0	0	0	0	0	0	0	0	0	0	0	0	0	0	0	0	0	0	0	0	0	0	0.14687	0	0	0	0	0	0
Bacteria	Firmicutes	Bacilli	Bacillales	Staphylococcaceae	Staphylococcus_1	0	0.0118892	0	0	0	0	0	0	0	0	0.00995025	0	0	0	0	0	0	0.130011	0.0336172	0	0	0	0	0	0	0	0	0	0	0	0	0	0	0
					Staphylococcus_1 Total	0	0.0118892	0	0	0	0	0	0	0	0	0.00995025	0	0	0	0	0	0	0.130011	0.0336172	0	0	0	0	0	0	0	0	0	0	0	0	0	0	0
Bacteria	Firmicutes	Bacilli	Bacillales	Staphylococcaceae	Staphylococcus_2	0.0155255	0.0475568	0.0808244	0	0	0	0	0	0	0	0.0348259	0.0265393	0.00934143	0.0104362	0	0.0304067	0	0.0216685	0.0448229	0	0	0	0	0	0.0258131	0.00439541	0	0	0	0	0	0.00651933	0	0
					Staphylococcus_2 Total	0.0155255	0.0475568	0.0808244	0	0	0	0	0	0	0	0.0348259	0.0265393	0.00934143	0.0104362	0	0.0304067	0	0.0216685	0.0448229	0	0	0	0	0	0.0258131	0.00439541	0	0	0	0	0	0.00651933	0	0
Bacteria	Firmicutes	Bacilli	Bacillales	Staphylococcaceae	unclassified	0	0.0118892	0	0	0	0	0	0	0	0	0	0.0132696	0	0.0104362	0	0	0	0	0	0	0	0	0	0	0.0129066	0	0	0	0	0	0	0	0	0
					unclassified Total	0	0.0118892	0	0	0	0	0	0	0	0	0	0.0132696	0	0.0104362	0	0	0	0	0	0	0	0	0	0	0.0129066	0	0	0	0	0	0	0	0	0
				Staphylococcaceae Total		0.0155255	0.0713352	0.0808244	0	0	0	0	0	0	0	0.0447761	0.0398089	0.00934143	0.0208725	0	0.0304067	0	0.151679	0.0784402	0	0	0	0	0	0.0387197	0.00439541	0	0	0	0	0	0.00651933	0	0
Bacteria	Firmicutes	Bacilli	Bacillales	Thermoactinomycetaceae	Laceyella	0.0155255	0	0	0	0	0	0	0	0	0	0	0	0	0	0	0	0	0	0	0	0	0	0	0	0	0	0	0	0	0	0	0	0	0
					Laceyella Total	0.0155255	0	0	0	0	0	0	0	0	0	0	0	0	0	0	0	0	0	0	0	0	0	0	0	0	0	0	0	0	0	0	0	0	0
Bacteria	Firmicutes	Bacilli	Bacillales	Thermoactinomycetaceae	Shimazuella	0	0	0	0	0	0	0	0	0	0	0	0	0	0	0	0	0	0	0	0	0	0	0	0	0	0	0	0.0183587	0	0	0	0.0325966	0	0.0125707
					Shimazuella Total	0	0	0	0	0	0	0	0	0	0	0	0	0	0	0	0	0	0	0	0	0	0	0	0	0	0	0	0.0183587	0	0	0	0.0325966	0	0.0125707
Bacteria	Firmicutes	Bacilli	Bacillales	Thermoactinomycetaceae	Thermoactinomyces	0	0	0	0	0	0	0	0	0	0	0	0	0	0	0	0	0	0	0	0	0	0	0	0	0	0.00439541	0	0.0183587	0	0	0	0.00651933	0	0
					Thermoactinomyces Total	0	0	0	0	0	0	0	0	0	0	0	0	0	0	0	0	0	0	0	0	0	0	0	0	0	0.00439541	0	0.0183587	0	0	0	0.00651933	0	0
				Thermoactinomycetaceae Total		0.0155255	0	0	0	0	0	0	0	0	0	0	0	0	0	0	0	0	0	0	0	0	0	0	0	0	0.00439541	0	0.0367175	0	0	0	0.039116	0	0.0125707
Bacteria	Firmicutes	Bacilli	Bacillales	unclassified	unclassified	0.0155255	0	0	0	0	0	0	0	0	0	0.0646766	0.106157	0.728631	0.0626174	0.3536	0.0760167	0	0.0433369	0	0.268009	0	0	4.00043	1.74315	0.283944	0.0175816	0	1.24839	0	4.71344	0.26418	2.45127	7.04655	1.25707
					unclassified Total	0.0155255	0	0	0	0	0	0	0	0	0	0.0646766	0.106157	0.728631	0.0626174	0.3536	0.0760167	0	0.0433369	0	0.268009	0	0	4.00043	1.74315	0.283944	0.0175816	0	1.24839	0	4.71344	0.26418	2.45127	7.04655	1.25707
				unclassified Total		0.0155255	0	0	0	0	0	0	0	0	0	0.0646766	0.106157	0.728631	0.0626174	0.3536	0.0760167	0	0.0433369	0	0.268009	0	0	4.00043	1.74315	0.283944	0.0175816	0	1.24839	0	4.71344	0.26418	2.45127	7.04655	1.25707
			Bacillales Total			0.271697	0.451789	8.74924	0.974522	0.0235905	0.0141603	0.104478	0	0.0540443	0.0716538	0.378109	2.61412	2.48482	0.427886	3.3592	0.539719	0.0997435	0.650054	0.358584	1.07857	0.0672646	0.0934445	37.1888	11.4318	1.01316	0.250538	0.0261986	58.289	0.0770772	49.5179	1.51515	17.7	44.5133	40.9051
Bacteria	Firmicutes	Bacilli	Lactobacillales	Aerococcaceae	unclassified	0	0	0	0	0	0	0	0	0	0	0	0	0	0	0	0	0	0	0	0	0	0	0	0	0	0	0	0	0	0	0	0	0.00492078	0
					unclassified Total	0	0	0	0	0	0	0	0	0	0	0	0	0	0	0	0	0	0	0	0	0	0	0	0	0	0	0	0	0	0	0	0	0.00492078	0
				Aerococcaceae Total		0	0	0	0	0	0	0	0	0	0	0	0	0	0	0	0	0	0	0	0	0	0	0	0	0	0	0	0	0	0	0	0	0.00492078	0
Bacteria	Firmicutes	Bacilli	Lactobacillales	Carnobacteriaceae	Atopostipes	0	0	0	0	0	0	0	0	0	0	0	0	0	0	0	0	0	0	0	0	0	0	0	0	0.0129066	0	0	0	0	0	0	0	0	0
					Atopostipes Total	0	0	0	0	0	0	0	0	0	0	0	0	0	0	0	0	0	0	0	0	0	0	0	0	0.0129066	0	0	0	0	0	0	0	0	0
Bacteria	Firmicutes	Bacilli	Lactobacillales	Carnobacteriaceae	Dolosigranulum	0	0	0	0	0	0	0	0	0	0	0	0	0.0186829	0	0	0	0	0	0	0	0	0	0	0	0	0	0	0	0	0	0	0	0	0
					Dolosigranulum Total	0	0	0	0	0	0	0	0	0	0	0	0	0.0186829	0	0	0	0	0	0	0	0	0	0	0	0	0	0	0	0	0	0	0	0	0
Bacteria	Firmicutes	Bacilli	Lactobacillales	Carnobacteriaceae	Trichococcus_2	0	0	0	0	0	0	0	0	0	0	0	0	0	0	0	0	0	0	0	0	0	0	0	0.00810767	0	0	0	0	0	0	0.01554	0	0	0
					Trichococcus_2 Total	0	0	0	0	0	0	0	0	0	0	0	0	0	0	0	0	0	0	0	0	0	0	0	0.00810767	0	0	0	0	0	0	0.01554	0	0	0
				Carnobacteriaceae Total		0	0	0	0	0	0	0	0	0	0	0	0	0.0186829	0	0	0	0	0	0	0	0	0	0	0.00810767	0.0129066	0	0	0	0	0	0.01554	0	0	0
Bacteria	Firmicutes	Bacilli	Lactobacillales	Enterococcaceae_2	unclassified	0	0	0	0	0	0	0.0149254	0	0	0	0	0	0	0	0	0	0	0	0	0	0.044843	0	0	0	0.0193598	0	0	0	0	0	0	0	0	0
					unclassified Total	0	0	0	0	0	0	0.0149254	0	0	0	0	0	0	0	0	0	0	0	0	0	0.044843	0	0	0	0.0193598	0	0	0	0	0	0	0	0	0
Bacteria	Firmicutes	Bacilli	Lactobacillales	Enterococcaceae_2	uncultured_a	0	0	0	0	0	0	0.0149254	0	0	0	0	0	0	0	0	0	0	0	0	0	0	0	0	0	0	0	0	0	0	0	0	0	0	0
					uncultured_a Total	0	0	0	0	0	0	0.0149254	0	0	0	0	0	0	0	0	0	0	0	0	0	0	0	0	0	0	0	0	0	0	0	0	0	0	0
				Enterococcaceae_2 Total		0	0	0	0	0	0	0.0298507	0	0	0	0	0	0	0	0	0	0	0	0	0	0.044843	0	0	0	0.0193598	0	0	0	0	0	0	0	0	0
Bacteria	Firmicutes	Bacilli	Lactobacillales	Enterococcaceae	Enterococcus_2	0	0	0	0	0	0	0	0	0	0	0	0	0	0	0	0	0	0	0	0.0065368	0	0	0	0	0	0	0.00374266	0	0	0	0	0	0	0
					Enterococcus_2 Total	0	0	0	0	0	0	0	0	0	0	0	0	0	0	0	0	0	0	0	0.0065368	0	0	0	0	0	0	0.00374266	0	0	0	0	0	0	0
Bacteria	Firmicutes	Bacilli	Lactobacillales	Enterococcaceae	Enterococcus_5	0	0	0	0	0	0	0	0	0	0	0	0	0	0	0	0	0	0	0	0	0	0	0	0	0.00645328	0	0	0	0	0	0	0	0	0
					Enterococcus_5 Total	0	0	0	0	0	0	0	0	0	0	0	0	0	0	0	0	0	0	0	0	0	0	0	0	0.00645328	0	0	0	0	0	0	0	0	0
Bacteria	Firmicutes	Bacilli	Lactobacillales	Enterococcaceae	unclassified	0	0	0	0	0	0	0	0	0	0	0	0	0	0	0	0	0	0	0	0	0	0	0	0	0.00645328	0.00879082	0.0299412	0	0.0462463	0	0	0	0.0196831	0
					unclassified Total	0	0	0	0	0	0	0	0	0	0	0	0	0	0	0	0	0	0	0	0	0	0	0	0	0.00645328	0.00879082	0.0299412	0	0.0462463	0	0	0	0.0196831	0
				Enterococcaceae Total		0	0	0	0	0	0	0	0	0	0	0	0	0	0	0	0	0	0	0	0.0065368	0	0	0	0	0.0129066	0.00879082	0.0336839	0	0.0462463	0	0	0	0.0196831	0
Bacteria	Firmicutes	Bacilli	Lactobacillales	Lactobacillaceae	Lactobacillus_1	0	0.107003	0	0	0	0	0	0	0	0	0	0	0	0.0104362	0	0	0	0	0	0	0	0	0	0	0	0	0	0.0183587	0	0	0.02331	0	0.00984155	0
					Lactobacillus_1 Total	0	0.107003	0	0	0	0	0	0	0	0	0	0	0	0.0104362	0	0	0	0	0	0	0	0	0	0	0	0	0	0.0183587	0	0	0.02331	0	0.00984155	0
Bacteria	Firmicutes	Bacilli	Lactobacillales	Lactobacillaceae	Lactobacillus_4	0	0	0	0	0	0	0	0	0	0	0	0	0	0	0	0	0	0	0	0	0	0	0	0	0	0	0	0	0	0	0	0.0130387	0	0
					Lactobacillus_4 Total	0	0	0	0	0	0	0	0	0	0	0	0	0	0	0	0	0	0	0	0	0	0	0	0	0	0	0	0	0	0	0	0.0130387	0	0
[truncated: 2,463 more rows]
