# Supplementary material for: Bacterial communities in termite fungus combs are comprised of consistent gut deposits and contributions from the environment
Source: Microb Ecol. 2015 Oct 30;71:207–20. doi: 10.1007/s00248-015-0692-6 (PMC4686563; doi:10.1007/s00248-015-0692-6)
Supplement: Supplementary file 4 — (XLSX 1.42 mb) [file 248_2015_692_MOESM4_ESM.xlsx]

## Sheet: Sheet1
Table S2. Relative abundances of the bacterial communities of 25 fungus-growing termite guts. Different taxonomical levels are presented: 3 - Phylum, 4 - Class, 5 - Order, 6 - Family and 7 - Genus. Click on the (+) sign or the numbers on the left panel.
Domain	Phylum	Class	Order	Family	Genus	Microtermes sp. 127	Microtermes sp. 130	Microtermes sp. 135	Microtermes sp. 140	Microtermes sp. 143	Macrotermes natalensis 115	Macrotermes natalensis 116	Macrotermes natalensis 118	Macrotermes natalensis 132	Macrotermes natalensis 133	Macrotermes natalensis 134	Macrotermes natalensis 135	Macrotermes natalensis 136	Macrotermes natalensis 138	Macrotermes natalensis 141	Odontotermes cf. badius 111	Odontotermes cf. badius 112	Odontotermes cf. badius 114	Odontotermes cf. badius 122	Odontotermes cf. badius 126	Odontotermes sp. 127	Odontotermes sp. 128	Odontotermes sp. 129	Odontotermes sp. 130	Odontotermes sp. 143
Domain	Acidobacteria	Acidobacteria(100)	Acidobacteriales(100)	Acidobacteriaceae(100)	Acidobacterium(100)	Microtermes sp. 130	Microtermes sp. 130	Microtermes sp. 130	Microtermes sp. 130	Microtermes sp. 130	0	0	0	0	0	0.0316481	0	0.00662954	0	0	0	0	0	0	0	0	0	0	0	0
Bacteria(100)	Acidobacteria	Acidobacteria(100)	Acidobacteriales(100)	Acidobacteriaceae(100)	Acidobacterium(100)	Microtermes sp. 135	Microtermes sp. 135	Microtermes sp. 135	Microtermes sp. 135	Microtermes sp. 135	0	0	0	0	0	0	0	0	0.00823723	0	0	0	0	0	0	0	0	0	0	0
Bacteria(100)					Acidobacterium(100) Total	Microtermes sp. 140	Microtermes sp. 140	Microtermes sp. 140	Microtermes sp. 140	Microtermes sp. 140	0	0	0	0	0	0.0316481	0	0.00662954	0.00823723	0	0	0	0	0	0	0	0	0	0	0
	Acidobacteria	Acidobacteria(100)	Acidobacteriales(100)	Acidobacteriaceae(100)	Candidatus_Chloroacidobacterium(100)	Microtermes sp. 143	Microtermes sp. 143	Microtermes sp. 143	Microtermes sp. 143	Microtermes sp. 143	0	0	0	0	0	0.015824	0	0	0	0	0	0	0	0	0	0	0	0	0.00288168	0
Bacteria(100)	Acidobacteria	Acidobacteria(100)	Acidobacteriales(100)	Acidobacteriaceae(100)	Candidatus_Chloroacidobacterium(100)	0	0	0	0	0	0	0	0	0	0	0	0	0	0	0	0.0269566	0	0	0	0	0	0	0	0	0.00418734
Bacteria(100)	Acidobacteria	Acidobacteria(100)	Acidobacteriales(100)	Acidobacteriaceae(100)	Candidatus_Chloroacidobacterium(100)	0	0	0	0	0	0	0	0	0	0	0	0	0	0	0	0	0	0	0	0	0	0.00477874	0	0	0
Bacteria(100)	Acidobacteria	Acidobacteria(100)	Acidobacteriales(100)	Acidobacteriaceae(100)	Candidatus_Chloroacidobacterium(100)	0	0	0	0	0	0	0	0	0	0	0	0	0	0	0	0.00898553	0	0	0	0	0	0	0	0	0
Bacteria(100)					Candidatus_Chloroacidobacterium(100) Total	0	0	0	0	0	0	0	0	0	0	0.015824	0	0	0	0	0.0359421	0	0	0	0	0	0.00477874	0	0.00288168	0.00418734
	Acidobacteria	Acidobacteria(100)	Acidobacteriales(100)	Acidobacteriaceae(100)	Candidatus_Koribacter(100)	0	0	0	0	0	0	0	0	0	0.0241624	0	0.00767165	0	0	0	0	0	0	0	0	0	0	0	0	0
Bacteria(100)	Acidobacteria	Acidobacteria(100)	Acidobacteriales(100)	Acidobacteriaceae(100)	Candidatus_Koribacter(100)	0	0	0	0	0	0.00768285	0	0	0	0	0	0	0	0	0.00631034	0	0	0	0	0	0	0	0	0	0
Bacteria(100)	Acidobacteria	Acidobacteria(100)	Acidobacteriales(100)	Acidobacteriaceae(100)	Candidatus_Koribacter(100)	0	0	0	0	0	0	0	0	0	0	0	0	0	0	0.0441724	0	0	0	0	0	0	0	0	0	0
Bacteria(100)	Acidobacteria	Acidobacteria(100)	Acidobacteriales(100)	Acidobacteriaceae(100)	Candidatus_Koribacter(100)	0	0	0	0	0	0	0.00788519	0	0	0	0	0	0	0	0	0	0	0	0	0	0	0	0	0	0
Bacteria(100)					Candidatus_Koribacter(100) Total	0	0	0	0	0	0.00768285	0.00788519	0	0	0.0241624	0	0.00767165	0	0	0.0504827	0	0	0	0	0	0	0	0	0	0
	Acidobacteria	Acidobacteria(100)	Acidobacteriales(100)	Acidobacteriaceae(100)	Candidatus_Solibacter(100)	0	0	0	0	0	0	0	0.0249273	0.00670871	0	0	0	0	0	0	0	0	0	0	0	0	0	0	0	0
Bacteria(100)	Acidobacteria	Acidobacteria(100)	Acidobacteriales(100)	Acidobacteriaceae(100)	Candidatus_Solibacter(100)	0	0	0	0	0	0	0	0	0	0	0	0	0.00662954	0	0	0	0	0	0	0	0	0	0	0	0
Bacteria(100)	Acidobacteria	Acidobacteria(100)	Acidobacteriales(100)	Acidobacteriaceae(100)	Candidatus_Solibacter(100)	0	0	0	0	0	0	0	0.0332364	0	0	0.0237361	0.0690449	0	0	0	0	0	0	0	0	0	0	0	0	0
Bacteria(100)	Acidobacteria	Acidobacteria(100)	Acidobacteriales(100)	Acidobacteriaceae(100)	Candidatus_Solibacter(100)	0	0	0	0	0	0	0.0236556	0	0	0	0	0	0	0	0	0	0	0	0	0	0	0	0	0	0
Bacteria(100)					Candidatus_Solibacter(100) Total	0	0	0	0	0	0	0.0236556	0.0581637	0.00670871	0	0.0237361	0.0690449	0.00662954	0	0	0	0	0	0	0	0	0	0	0	0
	Acidobacteria	Acidobacteria(100)	Acidobacteriales(100)	Acidobacteriaceae(100)	Edaphobacter(100)	0	0	0	0	0	0	0	0	0	0	0	0	0.0265182	0.0329489	0	0	0	0	0	0	0	0	0	0	0
Bacteria(100)	Acidobacteria	Acidobacteria(100)	Acidobacteriales(100)	Acidobacteriaceae(100)	Edaphobacter(100)	0	0	0	0	0	0	0	0	0	0.0161082	0	0	0	0	0	0	0	0	0	0	0	0	0	0	0
Bacteria(100)	Acidobacteria	Acidobacteria(100)	Acidobacteriales(100)	Acidobacteriaceae(100)	Edaphobacter(100)	0	0	0	0	0	0	0	0	0	0	0	0	0	0.0329489	0	0	0	0	0	0	0	0	0	0	0
Bacteria(100)	Acidobacteria	Acidobacteria(100)	Acidobacteriales(100)	Acidobacteriaceae(100)	Edaphobacter(100)	0	0	0	0	0	0	0.0315408	0	0	0	0.015824	0	0	0	0	0	0	0	0	0	0	0	0	0	0
Bacteria(100)					Edaphobacter(100) Total	0	0	0	0	0	0	0.0315408	0	0	0.0161082	0.015824	0	0.0265182	0.0658979	0	0	0	0	0	0	0	0	0	0	0
	Acidobacteria	Acidobacteria(100)	Acidobacteriales(100)	Acidobacteriaceae(100)	Terriglobus(100)	0	0	0	0	0	0	0	0	0	0.0241624	0	0	0	0	0	0	0	0	0	0	0	0	0	0	0
Bacteria(100)					Terriglobus(100) Total	0	0	0	0	0	0	0	0	0	0.0241624	0	0	0	0	0	0	0	0	0	0	0	0	0	0	0
	Acidobacteria	Acidobacteria(100)	Acidobacteriales(100)	Acidobacteriaceae(100)	unclassified(100)	0	0	0	0	0	0	0	0	0	0	0	0	0	0	0	0	0	0	0	0	0	0.00477874	0	0	0
Bacteria(100)	Acidobacteria	Acidobacteria(100)	Acidobacteriales(100)	Acidobacteriaceae(100)	unclassified(100)	0	0	0	0	0	0	0	0	0	0	0	0	0	0	0	0	0	0	0	0.00744325	0	0	0	0	0
Bacteria(100)	Acidobacteria	Acidobacteria(100)	Acidobacteriales(100)	Acidobacteriaceae(100)	unclassified(100)	0	0	0	0	0	0	0	0	0	0	0	0	0.0795545	0	0	0	0	0	0	0	0	0	0	0	0
Bacteria(100)	Acidobacteria	Acidobacteria(100)	Acidobacteriales(100)	Acidobacteriaceae(100)	unclassified(100)	0	0	0	0	0	0	0.0236556	0	0	0	0	0	0	0	0	0	0	0	0	0	0	0	0	0	0
Bacteria(100)	Acidobacteria	Acidobacteria(100)	Acidobacteriales(100)	Acidobacteriaceae(100)	unclassified(100)	0	0	0	0	0	0	0	0	0	0	0	0	0	0	0	0	0	0	0	0	0	0.00477874	0	0	0
Bacteria(100)					unclassified(100) Total	0	0	0	0	0	0	0.0236556	0	0	0	0	0	0.0795545	0	0	0	0	0	0	0.00744325	0	0.00955749	0	0	0
	Acidobacteria	Acidobacteria(100)	Acidobacteriales(100)	Acidobacteriaceae(100)	uncultured(100)	0	0	0	0	0	0	0.039426	0	0.0603784	0.00805412	0	0	0.0265182	0	0.0883448	0	0	0	0	0	0.00648761	0	0.0166196	0.0201717	0
Bacteria(100)	Acidobacteria	Acidobacteria(100)	Acidobacteriales(100)	Acidobacteriaceae(100)	uncultured(100)	0	0	0	0	0	0.00768285	0.0157704	0	0	0.0161082	0.0316481	0.0153433	0.0994431	0	0.0126207	0	0	0	0	0	0	0	0	0.0259351	0
Bacteria(100)	Acidobacteria	Acidobacteria(100)	Acidobacteriales(100)	Acidobacteriaceae(100)	uncultured(100)	0	0	0	0	0	0	0.0157704	0	0	0.0241624	0	0.0537016	0.00662954	0	0	0	0	0	0	0	0	0	0	0.00576336	0
Bacteria(100)	Acidobacteria	Acidobacteria(100)	Acidobacteriales(100)	Acidobacteriaceae(100)	uncultured(100)	0	0	0	0	0	0	0	0	0.00670871	0	0	0	0	0.0247117	0	0	0	0	0	0	0	0	0	0.00576336	0
Bacteria(100)	Acidobacteria	Acidobacteria(100)	Acidobacteriales(100)	Acidobacteriaceae(100)	uncultured(100)	0	0	0	0	0	0	0.0157704	0	0	0	0	0	0	0	0.0126207	0.0269566	0	0	0	0	0	0	0	0	0
Bacteria(100)	Acidobacteria	Acidobacteria(100)	Acidobacteriales(100)	Acidobacteriaceae(100)	uncultured(100)	0	0	0	0	0	0	0	0	0	0	0	0.0306866	0	0	0	0	0	0	0	0	0	0	0	0	0
Bacteria(100)	Acidobacteria	Acidobacteria(100)	Acidobacteriales(100)	Acidobacteriaceae(100)	uncultured(100)	0	0	0	0	0	0	0	0	0	0	0	0	0	0	0.0504827	0	0	0	0	0	0.0129752	0	0	0	0
Bacteria(100)	Acidobacteria	Acidobacteria(100)	Acidobacteriales(100)	Acidobacteriaceae(100)	uncultured(100)	0	0	0	0	0	0	0.0236556	0	0	0	0	0	0	0	0	0	0	0	0	0	0.00648761	0	0	0	0
Bacteria(100)	Acidobacteria	Acidobacteria(100)	Acidobacteriales(100)	Acidobacteriaceae(100)	uncultured(100)	0	0	0	0	0	0	0	0	0	0.0161082	0	0	0	0	0	0	0	0	0	0	0	0	0	0	0
Bacteria(100)	Acidobacteria	Acidobacteria(100)	Acidobacteriales(100)	Acidobacteriaceae(100)	uncultured(100)	0	0	0	0	0	0	0	0	0	0	0	0.00767165	0	0	0	0	0	0	0	0	0	0	0.0221594	0	0
Bacteria(100)	Acidobacteria	Acidobacteria(100)	Acidobacteriales(100)	Acidobacteriaceae(100)	uncultured(100)	0	0	0	0	0	0	0	0	0	0	0	0	0.00662954	0	0	0.00898553	0	0	0	0	0	0	0	0	0
Bacteria(100)	Acidobacteria	Acidobacteria(100)	Acidobacteriales(100)	Acidobacteriaceae(100)	uncultured(100)	0	0	0	0	0	0.00768285	0	0	0	0	0	0	0	0	0	0	0	0	0	0	0	0	0	0.00288168	0
Bacteria(100)	Acidobacteria	Acidobacteria(100)	Acidobacteriales(100)	Acidobacteriaceae(100)	uncultured(100)	0	0	0	0	0	0	0	0	0	0	0.015824	0	0	0	0.0126207	0	0	0	0	0	0	0	0	0	0
Bacteria(100)	Acidobacteria	Acidobacteria(100)	Acidobacteriales(100)	Acidobacteriaceae(100)	uncultured(100)	0	0	0	0	0	0	0	0	0	0	0	0	0	0	0.0441724	0	0	0	0	0	0	0	0	0	0
Bacteria(100)	Acidobacteria	Acidobacteria(100)	Acidobacteriales(100)	Acidobacteriaceae(100)	uncultured(100)	0	0	0	0	0	0	0	0	0.00670871	0	0	0	0	0	0	0	0	0	0	0	0	0	0	0	0
Bacteria(100)	Acidobacteria	Acidobacteria(100)	Acidobacteriales(100)	Acidobacteriaceae(100)	uncultured(100)	0	0	0	0	0	0	0	0	0	0	0	0	0	0	0	0	0	0	0.0137024	0	0	0	0	0	0
Bacteria(100)	Acidobacteria	Acidobacteria(100)	Acidobacteriales(100)	Acidobacteriaceae(100)	uncultured(100)	0	0	0	0	0	0	0	0	0	0.0241624	0	0	0	0	0	0	0	0	0	0	0	0	0	0	0
Bacteria(100)	Acidobacteria	Acidobacteria(100)	Acidobacteriales(100)	Acidobacteriaceae(100)	uncultured(100)	0	0	0	0	0	0	0	0	0	0	0	0	0.00662954	0	0	0	0	0	0	0	0	0	0	0	0
Bacteria(100)	Acidobacteria	Acidobacteria(100)	Acidobacteriales(100)	Acidobacteriaceae(100)	uncultured(100)	0	0	0	0	0	0	0	0	0	0	0	0	0	0	0.00631034	0	0	0	0	0	0	0	0	0	0
Bacteria(100)	Acidobacteria	Acidobacteria(100)	Acidobacteriales(100)	Acidobacteriaceae(100)	uncultured(100)	0	0	0	0	0	0	0	0.0249273	0	0	0	0	0	0	0	0	0	0	0	0	0	0	0	0	0
Bacteria(100)	Acidobacteria	Acidobacteria(100)	Acidobacteriales(100)	Acidobacteriaceae(100)	uncultured(100)	0	0	0	0	0	0	0	0	0	0	0	0	0	0	0	0	0	0	0	0	0	0	0.0110797	0	0
Bacteria(100)	Acidobacteria	Acidobacteria(100)	Acidobacteriales(100)	Acidobacteriaceae(100)	uncultured(100)	0	0	0	0	0	0	0	0	0	0	0	0	0	0	0	0	0	0	0	0	0	0	0	0.00864503	0
Bacteria(100)	Acidobacteria	Acidobacteria(100)	Acidobacteriales(100)	Acidobacteriaceae(100)	uncultured(100)	0	0	0	0	0	0	0.00788519	0	0	0	0	0	0	0	0	0	0	0	0	0	0	0	0	0	0
Bacteria(100)	Acidobacteria	Acidobacteria(100)	Acidobacteriales(100)	Acidobacteriaceae(100)	uncultured(100)	0	0	0	0	0	0	0.00788519	0	0	0	0	0	0	0	0	0	0	0	0	0	0	0	0	0	0
Bacteria(100)	Acidobacteria	Acidobacteria(100)	Acidobacteriales(100)	Acidobacteriaceae(100)	uncultured(100)	0	0	0	0	0	0	0	0	0	0	0	0	0	0	0	0	0	0	0	0	0	0	0	0	0.00209367
Bacteria(100)	Acidobacteria	Acidobacteria(100)	Acidobacteriales(100)	Acidobacteriaceae(100)	uncultured(100)	0	0	0	0	0	0	0	0	0	0	0	0	0	0	0	0	0	0	0	0	0	0	0.0110797	0	0
Bacteria(100)	Acidobacteria	Acidobacteria(100)	Acidobacteriales(100)	Acidobacteriaceae(100)	uncultured(100)	0	0	0	0	0	0	0	0	0.00670871	0	0	0	0	0	0	0	0	0	0	0	0	0	0	0	0
Bacteria(100)					uncultured(100) Total	0	0	0	0	0	0.0153657	0.126163	0.0249273	0.0805045	0.0885954	0.0474721	0.107403	0.14585	0.0247117	0.227172	0.0359421	0	0	0.0137024	0	0.0259504	0	0.0609385	0.0691603	0.00209367
	Acidobacteria	Acidobacteria(100)	Acidobacteriales(100)	Acidobacteriaceae(100)	uncultured(70)	0	0	0	0	0	0.0153657	0.102507	0.083091	0.0201261	0.0241624	0	0.0306866	0.0795545	0.00823723	0.0126207	0	0	0	0	0	0	0	0	0	0
Bacteria(100)					uncultured(70) Total	0	0	0	0	0	0.0153657	0.102507	0.083091	0.0201261	0.0241624	0	0.0306866	0.0795545	0.00823723	0.0126207	0	0	0	0	0	0	0	0	0	0
				Acidobacteriaceae(100) Total		0	0	0	0	0	0.0384143	0.315408	0.166182	0.107339	0.177191	0.134504	0.214806	0.344736	0.107084	0.290276	0.0718843	0	0	0.0137024	0.00744325	0.0259504	0.0143362	0.0609385	0.072042	0.00628101
			Acidobacteriales(100) Total			0	0	0	0	0	0.0384143	0.315408	0.166182	0.107339	0.177191	0.134504	0.214806	0.344736	0.107084	0.290276	0.0718843	0	0	0.0137024	0.00744325	0.0259504	0.0143362	0.0609385	0.072042	0.00628101
		Acidobacteria(100) Total				0	0	0	0	0	0.0384143	0.315408	0.166182	0.107339	0.177191	0.134504	0.214806	0.344736	0.107084	0.290276	0.0718843	0	0	0.0137024	0.00744325	0.0259504	0.0143362	0.0609385	0.072042	0.00628101
	Acidobacteria	Holophagae(100)	32_20(100)	unclassified(100)	unclassified(100)	0	0	0	0	0	0.0153657	0	0	0	0	0	0	0	0	0	0	0	0	0	0	0	0	0	0	0
Bacteria(100)					unclassified(100) Total	0	0	0	0	0	0.0153657	0	0	0	0	0	0	0	0	0	0	0	0	0	0	0	0	0	0	0
				unclassified(100) Total		0	0	0	0	0	0.0153657	0	0	0	0	0	0	0	0	0	0	0	0	0	0	0	0	0	0	0
			32_20(100) Total			0	0	0	0	0	0.0153657	0	0	0	0	0	0	0	0	0	0	0	0	0	0	0	0	0	0	0
	Acidobacteria	Holophagae(100)	Holophagales(100)	Holophagaceae(100)	Geothrix(100)	0	0	0	0	0	0	0	0	0	0	0	0	0	0	0	0	0.0591935	0	0	0.00744325	0	0	0	0	0
Bacteria(100)					Geothrix(100) Total	0	0	0	0	0	0	0	0	0	0	0	0	0	0	0	0	0.0591935	0	0	0.00744325	0	0	0	0	0
	Acidobacteria	Holophagae(100)	Holophagales(100)	Holophagaceae(100)	Holophaga(100)	0.0446856	0.147506	0.088199	0	0.0430372	0	0	0	0	0	0	0	0	0	0	0	0	0	0	0	0	0	0	0	0
Bacteria(100)					Holophaga(100) Total	0.0446856	0.147506	0.088199	0	0.0430372	0	0	0	0	0	0	0	0	0	0	0	0	0	0	0	0	0	0	0	0
				Holophagaceae(100) Total		0.0446856	0.147506	0.088199	0	0.0430372	0	0	0	0	0	0	0	0	0	0	0	0.0591935	0	0	0.00744325	0	0	0	0	0
			Holophagales(100) Total			0.0446856	0.147506	0.088199	0	0.0430372	0	0	0	0	0	0	0	0	0	0	0	0.0591935	0	0	0.00744325	0	0	0	0	0
	Acidobacteria	Holophagae(100)	iii1_8(100)	unclassified(100)	unclassified(100)	0	0	0	0	0	0	0	0	0.0201261	0	0	0	0	0	0	0	0	0	0	0	0	0	0	0	0
Bacteria(100)	Acidobacteria	Holophagae(100)	iii1_8(100)	unclassified(100)	unclassified(100)	0	0	0	0	0	0	0	0	0	0	0	0	0	0	0	0	0	0	0	0	0	0	0.00553986	0	0
Bacteria(100)					unclassified(100) Total	0	0	0	0	0	0	0	0	0.0201261	0	0	0	0	0	0	0	0	0	0	0	0	0	0.00553986	0	0
				unclassified(100) Total		0	0	0	0	0	0	0	0	0.0201261	0	0	0	0	0	0	0	0	0	0	0	0	0	0.00553986	0	0
			iii1_8(100) Total			0	0	0	0	0	0	0	0	0.0201261	0	0	0	0	0	0	0	0	0	0	0	0	0	0.00553986	0	0
		Holophagae(100) Total				0.0446856	0.147506	0.088199	0	0.0430372	0.0153657	0	0	0.0201261	0	0	0	0	0	0	0	0.0591935	0	0	0.00744325	0	0	0.00553986	0	0
	Acidobacteria	RB25(100)	unclassified(100)	unclassified(100)	unclassified(100)	0	0	0	0	0	0	0.0157704	0	0	0	0	0	0	0	0	0	0	0	0	0	0	0	0	0	0
Bacteria(100)					unclassified(100) Total	0	0	0	0	0	0	0.0157704	0	0	0	0	0	0	0	0	0	0	0	0	0	0	0	0	0	0
				unclassified(100) Total		0	0	0	0	0	0	0.0157704	0	0	0	0	0	0	0	0	0	0	0	0	0	0	0	0	0	0
			unclassified(100) Total			0	0	0	0	0	0	0.0157704	0	0	0	0	0	0	0	0	0	0	0	0	0	0	0	0	0	0
		RB25(100) Total				0	0	0	0	0	0	0.0157704	0	0	0	0	0	0	0	0	0	0	0	0	0	0	0	0	0	0
	Acidobacteria	unclassified(100)	unclassified(100)	unclassified(100)	unclassified(100)	0	0	0	0	0	0	0	0	0	0	0	0.0383583	0	0	0	0	0	0	0	0	0	0	0	0	0
Bacteria(100)					unclassified(100) Total	0	0	0	0	0	0	0	0	0	0	0	0.0383583	0	0	0	0	0	0	0	0	0	0	0	0	0
				unclassified(100) Total		0	0	0	0	0	0	0	0	0	0	0	0.0383583	0	0	0	0	0	0	0	0	0	0	0	0	0
			unclassified(100) Total			0	0	0	0	0	0	0	0	0	0	0	0.0383583	0	0	0	0	0	0	0	0	0	0	0	0	0
		unclassified(100) Total				0	0	0	0	0	0	0	0	0	0	0	0.0383583	0	0	0	0	0	0	0	0	0	0	0	0	0
	Acidobacteria Total					0.0446856	0.147506	0.088199	0	0.0430372	0.05378	0.331178	0.166182	0.127465	0.177191	0.134504	0.253165	0.344736	0.107084	0.290276	0.0718843	0.0591935	0	0.0137024	0.0148865	0.0259504	0.0143362	0.0664783	0.072042	0.00628101
	Actinobacteria	Actinobacteria(100)	Acidimicrobiales(100)	Acidimicrobiaceae(100)	Ferrimicrobium(100)	0	0	0	0	0	0.37646	0.220785	0.249273	0.489736	0.128866	0.0395601	0.130418	0.152479	0.0906096	0.0252414	0.00898553	0	0	0	0.0372162	0	0.03823	0.00553986	0.0115267	0.00209367
Bacteria(100)					Ferrimicrobium(100) Total	0	0	0	0	0	0.37646	0.220785	0.249273	0.489736	0.128866	0.0395601	0.130418	0.152479	0.0906096	0.0252414	0.00898553	0	0	0	0.0372162	0	0.03823	0.00553986	0.0115267	0.00209367
	Actinobacteria	Actinobacteria(100)	Acidimicrobiales(100)	Acidimicrobiaceae(100)	Ilumatobacter(100)	0	0	0	0.0437911	0	0	0	0	0	0	0	0	0	0	0	0.368407	0.488346	0.451714	0.349411	0.223297	0.356818	0.186371	0.592765	0.311221	1.63725
Bacteria(100)					Ilumatobacter(100) Total	0	0	0	0.0437911	0	0	0	0	0	0	0	0	0	0	0	0.368407	0.488346	0.451714	0.349411	0.223297	0.356818	0.186371	0.592765	0.311221	1.63725
	Actinobacteria	Actinobacteria(100)	Acidimicrobiales(100)	Acidimicrobiaceae(100)	unclassified(100)	0	0	0	0	0	0.0614628	0.0709667	0.0332364	0.254931	0.064433	0	0.0690449	0.119332	0.0329489	0.0504827	0.0359421	0	0	0	0.0148865	0	0.0143362	0	0.0489885	0
Bacteria(100)	Actinobacteria	Actinobacteria(100)	Acidimicrobiales(100)	Acidimicrobiaceae(100)	unclassified(100)	0	0	0	0	0	0.0230486	0.0946223	0.357291	0.0402522	0.104704	0	0.0460299	0.159109	0.0329489	0.0441724	0.0179711	0	0	0	0.0148865	0	0	0	0	0
Bacteria(100)	Actinobacteria	Actinobacteria(100)	Acidimicrobiales(100)	Acidimicrobiaceae(100)	unclassified(100)	0	0	0	0	0	0	0.0236556	0.0166182	0	0.169137	0.00791202	0.0997315	0.13922	0.0576606	0.00631034	0.00898553	0	0	0	0	0	0	0	0	0
Bacteria(100)					unclassified(100) Total	0	0	0	0	0	0.0845114	0.189245	0.407146	0.295183	0.338273	0.00791202	0.214806	0.417661	0.123558	0.100965	0.0628987	0	0	0	0.029773	0	0.0143362	0	0.0489885	0
	Actinobacteria	Actinobacteria(100)	Acidimicrobiales(100)	Acidimicrobiaceae(100)	uncultured(100)	0	0.0184383	0	0	0	0.00768285	0	0.0415455	0.0536697	0.0724871	0	0.023015	0.0397772	0.0576606	0.164069	0	0	0	0	0	0	0.0143362	0	0.0144084	0
Bacteria(100)	Actinobacteria	Actinobacteria(100)	Acidimicrobiales(100)	Acidimicrobiaceae(100)	uncultured(100)	0	0.0184383	0	0	0.00614817	0.0230486	0	0.0249273	0.0335435	0.00805412	0	0.13809	0.324848	0	0.00631034	0.0179711	0	0	0	0	0	0	0	0	0
Bacteria(100)					uncultured(100) Total	0	0.0368766	0	0	0.00614817	0.0307314	0	0.0664728	0.0872132	0.0805412	0	0.161105	0.364625	0.0576606	0.170379	0.0179711	0	0	0	0	0	0.0143362	0	0.0144084	0
				Acidimicrobiaceae(100) Total		0	0.0368766	0	0.0437911	0.00614817	0.491703	0.41003	0.722892	0.872132	0.54768	0.0474721	0.506329	0.934765	0.271829	0.296586	0.458262	0.488346	0.451714	0.349411	0.290287	0.356818	0.253273	0.598305	0.386145	1.63934
	Actinobacteria	Actinobacteria(100)	Acidimicrobiales(100)	Iamiaceae(100)	Iamia(100)	0	0	0	0	0	0	0.0630815	0.083091	0.107339	0.0402706	0	0	0.0994431	0.0247117	0.0567931	0	0	0	0	0	0	0.00477874	0	0.00576336	0
Bacteria(100)	Actinobacteria	Actinobacteria(100)	Acidimicrobiales(100)	Iamiaceae(100)	Iamia(100)	0	0	0	0.0125117	0	0.0230486	0.00788519	0.0415455	0.0268348	0.0805412	0	0	0	0	0.0378621	0	0	0	0	0.00744325	0	0.0143362	0.0110797	0	0
Bacteria(100)	Actinobacteria	Actinobacteria(100)	Acidimicrobiales(100)	Iamiaceae(100)	Iamia(100)	0	0.0460957	0	0	0	0.0230486	0.0157704	0.083091	0.140883	0.0241624	0.015824	0	0	0	0.00631034	0	0	0	0	0	0.00648761	0	0	0	0
Bacteria(100)					Iamia(100) Total	0	0.0460957	0	0.0125117	0	0.0460971	0.0867371	0.207727	0.275057	0.144974	0.015824	0	0.0994431	0.0247117	0.100965	0	0	0	0	0.00744325	0.00648761	0.019115	0.0110797	0.00576336	0
				Iamiaceae(100) Total		0	0.0460957	0	0.0125117	0	0.0460971	0.0867371	0.207727	0.275057	0.144974	0.015824	0	0.0994431	0.0247117	0.100965	0	0	0	0	0.00744325	0.00648761	0.019115	0.0110797	0.00576336	0
	Actinobacteria	Actinobacteria(100)	Acidimicrobiales(100)	unclassified(100)	unclassified(100)	0	0	0	0	0	0.0691457	0.00788519	0.0249273	0	0.0161082	0	0	0.00662954	0	0	0.00898553	0	0	0	0	0.233554	0.219822	0.182815	0.0432252	0
Bacteria(100)	Actinobacteria	Actinobacteria(100)	Acidimicrobiales(100)	unclassified(100)	unclassified(100)	0	0	0	0	0	0.00768285	0.00788519	0.0498546	0.0603784	0.0161082	0.0316481	0.00767165	0	0.0164745	0.018931	0	0	0	0	0	0	0.0143362	0	0	0
Bacteria(100)	Actinobacteria	Actinobacteria(100)	Acidimicrobiales(100)	unclassified(100)	unclassified(100)	0	0	0	0	0	0	0	0	0	0	0.340217	0.0537016	0.298329	0	0.195621	0	0	0	0.0137024	0.0521027	2.67289	0	0	0	0
Bacteria(100)	Actinobacteria	Actinobacteria(100)	Acidimicrobiales(100)	unclassified(100)	unclassified(100)	0	0	0	0	0	0.0614628	0.0473111	0	0.0402522	0	0	0	0.159109	0	0.0694138	0	0	0	0	0	0	0	0.00553986	0	0
Bacteria(100)	Actinobacteria	Actinobacteria(100)	Acidimicrobiales(100)	unclassified(100)	unclassified(100)	0	0	0	0	0	0.0307314	0.0315408	0.0083091	0.0134174	0.00805412	0	0.0613732	0.00662954	0.00823723	0.0378621	0	0	0	0	0	0	0.019115	0	0.00576336	0
Bacteria(100)					unclassified(100) Total	0	0	0	0	0	0.169023	0.0946223	0.083091	0.114048	0.0402706	0.371865	0.122746	0.470697	0.0247117	0.321827	0.00898553	0	0	0.0137024	0.0521027	2.90645	0.253273	0.188355	0.0489885	0
				unclassified(100) Total		0	0	0	0	0	0.169023	0.0946223	0.083091	0.114048	0.0402706	0.371865	0.122746	0.470697	0.0247117	0.321827	0.00898553	0	0	0.0137024	0.0521027	2.90645	0.253273	0.188355	0.0489885	0
	Actinobacteria	Actinobacteria(100)	Acidimicrobiales(100)	uncultured(100)	unclassified(100)	0	0	0	0	0	0.0230486	0	0	0.0737958	0.0241624	0	0	0	0	0	0.00898553	0	0	0	0	0	0	0	0	0
Bacteria(100)	Actinobacteria	Actinobacteria(100)	Acidimicrobiales(100)	uncultured(100)	unclassified(100)	0.0766039	0.00921914	0	0	0.178297	0.00768285	0.157704	0	0	0.0966495	0.474721	0.0153433	0.331477	0.0906096	0	0	0	0	0	0	0	0	0	0	0
Bacteria(100)	Actinobacteria	Actinobacteria(100)	Acidimicrobiales(100)	uncultured(100)	unclassified(100)	0	0.0276574	0	0	0	0.0153657	0.039426	0.0914001	0.120757	0.0322165	0.0237361	0.00767165	0	0	0.00631034	0	0	0	0	0	0	0.0143362	0	0.00288168	0
Bacteria(100)	Actinobacteria	Actinobacteria(100)	Acidimicrobiales(100)	uncultured(100)	unclassified(100)	0	0	0	0.0250235	0	0	0.00788519	0	0.0134174	0	0	0.00767165	0	0	0	0	0	0	0	0	0.00648761	0	0	0	0.00209367
Bacteria(100)	Actinobacteria	Actinobacteria(100)	Acidimicrobiales(100)	uncultured(100)	unclassified(100)	0	0	0	0	0	0.0230486	0.0157704	0	0.0805045	0	0	0	0	0	0.00631034	0	0	0	0	0	0	0	0	0	0
Bacteria(100)	Actinobacteria	Actinobacteria(100)	Acidimicrobiales(100)	uncultured(100)	unclassified(100)	0	0	0	0	0	0.0384143	0	0.0332364	0.0268348	0.00805412	0	0	0	0	0.018931	0	0	0	0	0	0	0.00955749	0	0	0
Bacteria(100)					unclassified(100) Total	0.0766039	0.0368766	0	0.0250235	0.178297	0.10756	0.220785	0.124636	0.315309	0.161082	0.498457	0.0306866	0.331477	0.0906096	0.0315517	0.00898553	0	0	0	0	0.00648761	0.0238937	0	0.00288168	0.00209367
				uncultured(100) Total		0.0766039	0.0368766	0	0.0250235	0.178297	0.10756	0.220785	0.124636	0.315309	0.161082	0.498457	0.0306866	0.331477	0.0906096	0.0315517	0.00898553	0	0	0	0	0.00648761	0.0238937	0	0.00288168	0.00209367
			Acidimicrobiales(100) Total			0.0766039	0.119849	0	0.0813262	0.184445	0.814382	0.812175	1.13835	1.57655	0.894008	0.933618	0.659762	1.83638	0.411862	0.750931	0.476233	0.488346	0.451714	0.363113	0.349833	3.27624	0.549556	0.79774	0.443778	1.64144
	Actinobacteria	Actinobacteria(100)	Actinomycetales(100)	Acidothermaceae(100)	Acidothermus(100)	0	0	0	0	0	0.0845114	0	0	0.00670871	0	0	0.00767165	0	0	0.0126207	0	0	0	0	0	0	0	0	0.00288168	0
Bacteria(100)	Actinobacteria	Actinobacteria(100)	Actinomycetales(100)	Acidothermaceae(100)	Acidothermus(100)	0	0	0	0	0	0.00768285	0.0236556	0.0166182	0	0.0322165	0	0	0.0331477	0	0	0	0	0	0	0	0	0	0.0166196	0	0
Bacteria(100)	Actinobacteria	Actinobacteria(100)	Actinomycetales(100)	Acidothermaceae(100)	Acidothermus(100)	0	0	0	0	0	0.0230486	0.149819	0.124636	0.214679	0.467139	0.435161	0.023015	0.324848	0.0411862	0.283965	0	0	0	0	0	0	0	0	0	0
Bacteria(100)	Actinobacteria	Actinobacteria(100)	Actinomycetales(100)	Acidothermaceae(100)	Acidothermus(100)	0	0	0	0	0	0	0.0157704	0	0	0.00805412	0.0474721	0.0153433	0	0	0.0126207	0	0	0	0	0	0	0	0	0	0
Bacteria(100)	Actinobacteria	Actinobacteria(100)	Actinomycetales(100)	Acidothermaceae(100)	Acidothermus(100)	0	0	0	0	0	0.414874	0.0630815	0.116327	0.0603784	0.612113	0.15824	0.191791	0.357995	0.0658979	0.18931	0	0	0	0	0	0	0	0	0	0
Bacteria(100)	Actinobacteria	Actinobacteria(100)	Actinomycetales(100)	Acidothermaceae(100)	Acidothermus(100)	0	0	0	0	0	0	0	0	0.0134174	0.0966495	0	0	0	0	0	0	0	0	0	0	0	0	0	0	0
Bacteria(100)	Actinobacteria	Actinobacteria(100)	Actinomycetales(100)	Acidothermaceae(100)	Acidothermus(100)	0	0	0	0	0	0	0.039426	0.0415455	0	0.249678	0	0	0.0132591	0.0247117	0	0	0	0	0	0	0	0	0.0166196	0.00864503	0
Bacteria(100)					Acidothermus(100) Total	0	0	0	0	0	0.530117	0.291752	0.299128	0.295183	1.46585	0.640873	0.237821	0.72925	0.131796	0.498517	0	0	0	0	0	0	0	0.0332392	0.0115267	0
				Acidothermaceae(100) Total		0	0	0	0	0	0.530117	0.291752	0.299128	0.295183	1.46585	0.640873	0.237821	0.72925	0.131796	0.498517	0	0	0	0	0	0	0	0.0332392	0.0115267	0
	Actinobacteria	Actinobacteria(100)	Actinomycetales(100)	Actinomycetaceae(100)	Actinomyces(100)	0	0	0	0	0	0.0614628	0	0	0	0	0.00791202	0	0	0.0164745	0	0	0	0	0	0	0	0	0	0	0
Bacteria(100)	Actinobacteria	Actinobacteria(100)	Actinomycetales(100)	Actinomycetaceae(100)	Actinomyces(100)	0	0	0	0	0	0	0.00788519	0.0249273	0.00670871	0	0	0.00767165	0	0.00823723	0	0	0	0	0	0	0	0	0	0	0
Bacteria(100)					Actinomyces(100) Total	0	0	0	0	0	0.0614628	0.00788519	0.0249273	0.00670871	0	0.00791202	0.00767165	0	0.0247117	0	0	0	0	0	0	0	0	0	0	0
				Actinomycetaceae(100) Total		0	0	0	0	0	0.0614628	0.00788519	0.0249273	0.00670871	0	0.00791202	0.00767165	0	0.0247117	0	0	0	0	0	0	0	0	0	0	0
	Actinobacteria	Actinobacteria(100)	Actinomycetales(100)	Actinomycetaceae(97)	Actinomyces(97)	0	0	0	0	0	0	0.00788519	0.0166182	0.00670871	0	0	0.0306866	0	0	0	0	0	0	0	0	0	0.0238937	0	0	0
Bacteria(100)					Actinomyces(97) Total	0	0	0	0	0	0	0.00788519	0.0166182	0.00670871	0	0	0.0306866	0	0	0	0	0	0	0	0	0	0.0238937	0	0	0
				Actinomycetaceae(97) Total		0	0	0	0	0	0	0.00788519	0.0166182	0.00670871	0	0	0.0306866	0	0	0	0	0	0	0	0	0	0.0238937	0	0	0
	Actinobacteria	Actinobacteria(100)	Actinomycetales(100)	Actinosynnemataceae(67)	unclassified(67)	0	0	0	0	0	0	0	0.0083091	0.0268348	0.00805412	0	0.0383583	0	0	0	0	0	0	0	0	0	0.00477874	0	0	0
Bacteria(100)					unclassified(67) Total	0	0	0	0	0	0	0	0.0083091	0.0268348	0.00805412	0	0.0383583	0	0	0	0	0	0	0	0	0	0.00477874	0	0	0
				Actinosynnemataceae(67) Total		0	0	0	0	0	0	0	0.0083091	0.0268348	0.00805412	0	0.0383583	0	0	0	0	0	0	0	0	0	0.00477874	0	0	0
	Actinobacteria	Actinobacteria(100)	Actinomycetales(100)	Brevibacteriaceae(100)	Brevibacterium(100)	0	0	0	0	0	0	0	0	0.0335435	0.0161082	0	0	0.0530363	0.0164745	0	0	0	0	0	0	0.00648761	0	0	0	0
Bacteria(100)					Brevibacterium(100) Total	0	0	0	0	0	0	0	0	0.0335435	0.0161082	0	0	0.0530363	0.0164745	0	0	0	0	0	0	0.00648761	0	0	0	0
				Brevibacteriaceae(100) Total		0	0	0	0	0	0	0	0	0.0335435	0.0161082	0	0	0.0530363	0.0164745	0	0	0	0	0	0	0.00648761	0	0	0	0
	Actinobacteria	Actinobacteria(100)	Actinomycetales(100)	Cellulomonadaceae(79)	Cellulomonas(77)	0	0	0	0	0	0	0.00788519	0	0.0134174	0	0	0.023015	0.0331477	0	0.00631034	0	0	0	0	0	0	0	0	0	0
Bacteria(100)					Cellulomonas(77) Total	0	0	0	0	0	0	0.00788519	0	0.0134174	0	0	0.023015	0.0331477	0	0.00631034	0	0	0	0	0	0	0	0	0	0
				Cellulomonadaceae(79) Total		0	0	0	0	0	0	0.00788519	0	0.0134174	0	0	0.023015	0.0331477	0	0.00631034	0	0	0	0	0	0	0	0	0	0
	Actinobacteria	Actinobacteria(100)	Actinomycetales(100)	Corynebacteriaceae(100)	Corynebacterium(100)	0	0.0184383	0	0	0	0	0.0236556	0.0415455	0.0536697	0	0	0.023015	0	0.0658979	0.0946551	0	0	0	0	0	0	0	0	0	0
Bacteria(100)					Corynebacterium(100) Total	0	0.0184383	0	0	0	0	0.0236556	0.0415455	0.0536697	0	0	0.023015	0	0.0658979	0.0946551	0	0	0	0	0	0	0	0	0	0
				Corynebacteriaceae(100) Total		0	0.0184383	0	0	0	0	0.0236556	0.0415455	0.0536697	0	0	0.023015	0	0.0658979	0.0946551	0	0	0	0	0	0	0	0	0	0
	Actinobacteria	Actinobacteria(100)	Actinomycetales(100)	Dermabacteraceae(100)	Brachybacterium(100)	0	0	0	0	0	0.0230486	0.0157704	0.0914001	0.0402522	0	0	0	0	0	0	0	0	0	0	0	0	0	0	0	0
Bacteria(100)					Brachybacterium(100) Total	0	0	0	0	0	0.0230486	0.0157704	0.0914001	0.0402522	0	0	0	0	0	0	0	0	0	0	0	0	0	0	0	0
				Dermabacteraceae(100) Total		0	0	0	0	0	0.0230486	0.0157704	0.0914001	0.0402522	0	0	0	0	0	0	0	0	0	0	0	0	0	0	0	0
	Actinobacteria	Actinobacteria(100)	Actinomycetales(100)	Dietziaceae(100)	Dietzia(100)	0	0	0	0	0	0.0230486	0.00788519	0	0	0.0161082	0	0	0	0	0.00631034	0	0	0	0	0	0	0	0	0	0
Bacteria(100)					Dietzia(100) Total	0	0	0	0	0	0.0230486	0.00788519	0	0	0.0161082	0	0	0	0	0.00631034	0	0	0	0	0	0	0	0	0	0
				Dietziaceae(100) Total		0	0	0	0	0	0.0230486	0.00788519	0	0	0.0161082	0	0	0	0	0.00631034	0	0	0	0	0	0	0	0	0	0
	Actinobacteria	Actinobacteria(100)	Actinomycetales(100)	Geodermatophilaceae(100)	Blastococcus(100)	0	0.00921914	0.0352796	0.0375352	0.0184445	0	0	0	0	0	0	0	0	0	0	0	0.00739919	0	0	0	0	0	0	0	0
Bacteria(100)					Blastococcus(100) Total	0	0.00921914	0.0352796	0.0375352	0.0184445	0	0	0	0	0	0	0	0	0	0	0	0.00739919	0	0	0	0	0	0	0	0
	Actinobacteria	Actinobacteria(100)	Actinomycetales(100)	Geodermatophilaceae(100)	Geodermatophilus(100)	0	0.00921914	0	0	0	0	0.00788519	0	0	0	0	0.0383583	0.0132591	0	0	0	0	0	0	0	0	0	0.00553986	0	0
Bacteria(100)					Geodermatophilus(100) Total	0	0.00921914	0	0	0	0	0.00788519	0	0	0	0	0.0383583	0.0132591	0	0	0	0	0	0	0	0	0	0.00553986	0	0
				Geodermatophilaceae(100) Total		0	0.0184383	0.0352796	0.0375352	0.0184445	0	0.00788519	0	0	0	0	0.0383583	0.0132591	0	0	0	0.00739919	0	0	0	0	0	0.00553986	0	0
	Actinobacteria	Actinobacteria(100)	Actinomycetales(100)	Geodermatophilaceae(90)	Modestobacter(90)	0	0	0	0	0	0	0	0.0581637	0.0134174	0	0	0	0.0464068	0	0	0	0	0	0	0	0	0	0	0	0
Bacteria(100)					Modestobacter(90) Total	0	0	0	0	0	0	0	0.0581637	0.0134174	0	0	0	0.0464068	0	0	0	0	0	0	0	0	0	0	0	0
				Geodermatophilaceae(90) Total		0	0	0	0	0	0	0	0.0581637	0.0134174	0	0	0	0.0464068	0	0	0	0	0	0	0	0	0	0	0	0
	Actinobacteria	Actinobacteria(100)	Actinomycetales(100)	Geodermatophilaceae(100)	unclassified(100)	0	0	0	0	0	0.0460971	0	0.0415455	0	0.00805412	0	0	0.0397772	0	0	0	0	0	0	0	0	0	0.00553986	0	0
Bacteria(100)					unclassified(100) Total	0	0	0	0	0	0.0460971	0	0.0415455	0	0.00805412	0	0	0.0397772	0	0	0	0	0	0	0	0	0	0.00553986	0	0
	Actinobacteria	Actinobacteria(100)	Actinomycetales(100)	Geodermatophilaceae(100)	unclassified(72)	0	0.0184383	0	0	0	0.0153657	0	0.0415455	0	0	0	0	0	0	0	0.0179711	0	0	0	0	0	0	0	0	0
Bacteria(100)					unclassified(72) Total	0	0.0184383	0	0	0	0.0153657	0	0.0415455	0	0	0	0	0	0	0	0.0179711	0	0	0	0	0	0	0	0	0
				Geodermatophilaceae(100) Total		0	0.0184383	0	0	0	0.0614628	0	0.083091	0	0.00805412	0	0	0.0397772	0	0	0.0179711	0	0	0	0	0	0	0.00553986	0	0
	Actinobacteria	Actinobacteria(100)	Actinomycetales(100)	Intrasporangiaceae(100)	unclassified(54)	0	0	0	0	0	0	0.0157704	0	0	0.0161082	0	0	0	0	0	0	0	0	0	0.00744325	0	0	0.0221594	0.00576336	0
Bacteria(100)					unclassified(54) Total	0	0	0	0	0	0	0.0157704	0	0	0.0161082	0	0	0	0	0	0	0	0	0	0.00744325	0	0	0.0221594	0.00576336	0
	Actinobacteria	Actinobacteria(100)	Actinomycetales(100)	Intrasporangiaceae(100)	unclassified(80)	0	0	0	0	0	0	1.10393	0.265891	0	0.169137	0.276921	0	0.967913	0.0658979	0	0	0	0	0	0	0	0	0	0	0
Bacteria(100)					unclassified(80) Total	0	0	0	0	0	0	1.10393	0.265891	0	0.169137	0.276921	0	0.967913	0.0658979	0	0	0	0	0	0	0	0	0	0	0
				Intrasporangiaceae(100) Total		0	0	0	0	0	0	1.1197	0.265891	0	0.185245	0.276921	0	0.967913	0.0658979	0	0	0	0	0	0.00744325	0	0	0.0221594	0.00576336	0
	Actinobacteria	Actinobacteria(100)	Actinomycetales(100)	Kineosporiaceae(100)	Kineococcus(100)	0	0	0	0	0	0.05378	0.0236556	0	0.0335435	0	0.0237361	0.00767165	0	0	0	0	0	0	0	0	0	0	0	0	0
Bacteria(100)					Kineococcus(100) Total	0	0	0	0	0	0.05378	0.0236556	0	0.0335435	0	0.0237361	0.00767165	0	0	0	0	0	0	0	0	0	0	0	0	0
	Actinobacteria	Actinobacteria(100)	Actinomycetales(100)	Kineosporiaceae(100)	Kineosporia(100)	0	0	0	0	0	0	0	0	0.00670871	0	0	0	0.0198886	0	0.00631034	0	0	0	0	0	0	0	0	0	0
Bacteria(100)					Kineosporia(100) Total	0	0	0	0	0	0	0	0	0.00670871	0	0	0	0.0198886	0	0.00631034	0	0	0	0	0	0	0	0	0	0
				Kineosporiaceae(100) Total		0	0	0	0	0	0.05378	0.0236556	0	0.0402522	0	0.0237361	0.00767165	0.0198886	0	0.00631034	0	0	0	0	0	0	0	0	0	0
	Actinobacteria	Actinobacteria(100)	Actinomycetales(100)	Microbacteriaceae(100)	Agromyces(100)	0	0	0	0	0	0	0	0	0.0268348	0	0	0	0	0	0.0252414	0	0	0	0	0	0	0	0	0	0
Bacteria(100)	Actinobacteria	Actinobacteria(100)	Actinomycetales(100)	Microbacteriaceae(100)	Agromyces(100)	0	0	0	0	0	0	0	0	0.0670871	0.0161082	0	0	0	0.00823723	0	0	0	0	0	0	0	0	0	0	0
Bacteria(100)	Actinobacteria	Actinobacteria(100)	Actinomycetales(100)	Microbacteriaceae(100)	Agromyces(100)	0	0	0	0	0	0.0845114	0	0	0	0	0	0	0	0	0	0	0	0	0	0	0	0	0	0	0
Bacteria(100)					Agromyces(100) Total	0	0	0	0	0	0.0845114	0	0	0.0939219	0.0161082	0	0	0	0.00823723	0.0252414	0	0	0	0	0	0	0	0	0	0
	Actinobacteria	Actinobacteria(100)	Actinomycetales(100)	Microbacteriaceae(100)	Leucobacter(100)	0	0	0	0	0	0.0230486	0	0.0083091	0.00670871	0.00805412	0	0.0306866	0	0	0	0	0	0	0	0	0	0	0.00553986	0	0
Bacteria(100)					Leucobacter(100) Total	0	0	0	0	0	0.0230486	0	0.0083091	0.00670871	0.00805412	0	0.0306866	0	0	0	0	0	0	0	0	0	0	0.00553986	0	0
	Actinobacteria	Actinobacteria(100)	Actinomycetales(100)	Microbacteriaceae(100)	unclassified(100)	0	0	0	0	0	0	0	0.0166182	0	0.169137	0	0.023015	0.00662954	0	0	0	0	0	0	0	0	0.0238937	0	0	0
Bacteria(100)					unclassified(100) Total	0	0	0	0	0	0	0	0.0166182	0	0.169137	0	0.023015	0.00662954	0	0	0	0	0	0	0	0	0.0238937	0	0	0
	Actinobacteria	Actinobacteria(100)	Actinomycetales(100)	Microbacteriaceae(100)	unclassified(52)	0	0	0	0	0	0	0.0236556	0.0166182	0	0.0161082	0	0	0	0	0	0	0	0	0	0	0	0	0	0	0
Bacteria(100)					unclassified(52) Total	0	0	0	0	0	0	0.0236556	0.0166182	0	0.0161082	0	0	0	0	0	0	0	0	0	0	0	0	0	0	0
				Microbacteriaceae(100) Total		0	0	0	0	0	0.10756	0.0236556	0.0415455	0.100631	0.209407	0	0.0537016	0.00662954	0.00823723	0.0252414	0	0	0	0	0	0	0.0238937	0.00553986	0	0
	Actinobacteria	Actinobacteria(100)	Actinomycetales(100)	Microbacteriaceae(97)	unclassified(97)	0	0	0	0	0	0	0.00788519	0	0	0	0	0	0	0	0.00631034	0	0	0	0	0	0	0.0238937	0	0	0
Bacteria(100)					unclassified(97) Total	0	0	0	0	0	0	0.00788519	0	0	0	0	0	0	0	0.00631034	0	0	0	0	0	0	0.0238937	0	0	0
				Microbacteriaceae(97) Total		0	0	0	0	0	0	0.00788519	0	0	0	0	0	0	0	0.00631034	0	0	0	0	0	0	0.0238937	0	0	0
	Actinobacteria	Actinobacteria(100)	Actinomycetales(100)	Micrococcaceae(100)	Arthrobacter(100)	0	0	0	0	0	0.0614628	0	0	0.00670871	0	0	0	0	0.0247117	0	0	0	0	0	0	0	0	0	0	0
Bacteria(100)					Arthrobacter(100) Total	0	0	0	0	0	0.0614628	0	0	0.00670871	0	0	0	0	0.0247117	0	0	0	0	0	0	0	0	0	0	0
	Actinobacteria	Actinobacteria(100)	Actinomycetales(100)	Micrococcaceae(100)	Arthrobacter(85)	0	0	0	0	0	0	0.0157704	0	0	0.0161082	0.00791202	0	0	0	0	0	0	0	0	0	0	0.00955749	0	0	0
Bacteria(100)					Arthrobacter(85) Total	0	0	0	0	0	0	0.0157704	0	0	0.0161082	0.00791202	0	0	0	0	0	0	0	0	0	0	0.00955749	0	0	0
	Actinobacteria	Actinobacteria(100)	Actinomycetales(100)	Micrococcaceae(100)	Rothia(100)	0	0	0	0	0	0	0	0.0249273	0	0.0161082	0	0	0.0464068	0	0	0	0	0	0	0	0	0	0	0	0
Bacteria(100)					Rothia(100) Total	0	0	0	0	0	0	0	0.0249273	0	0.0161082	0	0	0.0464068	0	0	0	0	0	0	0	0	0	0	0	0
	Actinobacteria	Actinobacteria(100)	Actinomycetales(100)	Micrococcaceae(100)	unclassified(100)	0	0	0	0	0	0.0460971	0	0.0498546	0.046961	0	0	0.0153433	0	0	0.0441724	0	0	0	0	0	0.0129752	0	0	0	0
Bacteria(100)	Actinobacteria	Actinobacteria(100)	Actinomycetales(100)	Micrococcaceae(100)	unclassified(100)	0	0	0.0440995	0.0563028	0.0245927	0	0	0	0	0	0	0	0	0	0	0	0	0	0	0	0	0	0	0	0
Bacteria(100)					unclassified(100) Total	0	0	0.0440995	0.0563028	0.0245927	0.0460971	0	0.0498546	0.046961	0	0	0.0153433	0	0	0.0441724	0	0	0	0	0	0.0129752	0	0	0	0
				Micrococcaceae(100) Total		0	0	0.0440995	0.0563028	0.0245927	0.10756	0.0157704	0.0747819	0.0536697	0.0322165	0.00791202	0.0153433	0.0464068	0.0247117	0.0441724	0	0	0	0	0	0.0129752	0.00955749	0	0	0
	Actinobacteria	Actinobacteria(100)	Actinomycetales(100)	Micromonosporaceae(100)	Actinoplanes(100)	0	0	0	0	0	0	0	0	0	0	0	0	0	0	0	0	0	0.0136883	0	0	0	0	0.0166196	0	0.00628101
Bacteria(100)	Actinobacteria	Actinobacteria(100)	Actinomycetales(100)	Micromonosporaceae(100)	Actinoplanes(100)	0	0	0	0	0	0	0	0	0	0	0.00791202	0	0.0198886	0	0	0	0	0	0	0	0	0.0143362	0	0	0
Bacteria(100)	Actinobacteria	Actinobacteria(100)	Actinomycetales(100)	Micromonosporaceae(100)	Actinoplanes(100)	0	0	0	0	0	0	0	0.0249273	0	0.00805412	0	0	0	0	0.00631034	0	0	0	0	0	0	0	0	0	0
Bacteria(100)					Actinoplanes(100) Total	0	0	0	0	0	0	0	0.0249273	0	0.00805412	0.00791202	0	0.0198886	0	0.00631034	0	0	0.0136883	0	0	0	0.0143362	0.0166196	0	0.00628101
	Actinobacteria	Actinobacteria(100)	Actinomycetales(100)	Micromonosporaceae(100)	Catellatospora(100)	0	0	0	0	0	0	0.00788519	0	0.00670871	0	0	0	0	0	0.0315517	0	0	0	0	0	0	0	0	0	0
Bacteria(100)					Catellatospora(100) Total	0	0	0	0	0	0	0.00788519	0	0.00670871	0	0	0	0	0	0.0315517	0	0	0	0	0	0	0	0	0	0
	Actinobacteria	Actinobacteria(100)	Actinomycetales(100)	Micromonosporaceae(100)	Dactylosporangium(100)	0	0	0	0	0	0	0	0	0	0	0	0	0.0530363	0.0164745	0	0	0	0	0	0	0	0	0	0	0
Bacteria(100)					Dactylosporangium(100) Total	0	0	0	0	0	0	0	0	0	0	0	0	0.0530363	0.0164745	0	0	0	0	0	0	0	0	0	0	0
	Actinobacteria	Actinobacteria(100)	Actinomycetales(100)	Micromonosporaceae(100)	Micromonospora(100)	0	0	0	0	0	0	0.0315408	0.0249273	0	0.0161082	0	0	0	0.00823723	0	0	0	0	0	0	0	0	0	0	0
Bacteria(100)					Micromonospora(100) Total	0	0	0	0	0	0	0.0315408	0.0249273	0	0.0161082	0	0	0	0.00823723	0	0	0	0	0	0	0	0	0	0	0
	Actinobacteria	Actinobacteria(100)	Actinomycetales(100)	Micromonosporaceae(100)	Micromonospora(85)	0	0	0	0	0	0	0	0	0	0	0.0316481	0	0	0.0658979	0	0	0	0	0	0	0	0	0	0	0
Bacteria(100)					Micromonospora(85) Total	0	0	0	0	0	0	0	0	0	0	0.0316481	0	0	0.0658979	0	0	0	0	0	0	0	0	0	0	0
	Actinobacteria	Actinobacteria(100)	Actinomycetales(100)	Micromonosporaceae(100)	Stackebrandtia(100)	0	0	0	0	0	0	0	0	0.0134174	0.00805412	0	0	0	0	0.0315517	0	0	0	0	0	0	0	0	0	0
Bacteria(100)	Actinobacteria	Actinobacteria(100)	Actinomycetales(100)	Micromonosporaceae(100)	Stackebrandtia(100)	0	0	0	0	0	0.0460971	0	0	0.0134174	0	0	0	0.112702	0	0	0	0	0	0	0	0	0	0	0	0
Bacteria(100)					Stackebrandtia(100) Total	0	0	0	0	0	0.0460971	0	0	0.0268348	0.00805412	0	0	0.112702	0	0.0315517	0	0	0	0	0	0	0	0	0	0
	Actinobacteria	Actinobacteria(100)	Actinomycetales(100)	Micromonosporaceae(100)	unclassified	0	0	0	0	0	0	0	0	0.0536697	0	0	0	0.0198886	0	0.100965	0	0	0	0	0	0	0	0	0	0
Bacteria(100)					unclassified Total	0	0	0	0	0	0	0	0	0.0536697	0	0	0	0.0198886	0	0.100965	0	0	0	0	0	0	0	0	0	0
	Actinobacteria	Actinobacteria(100)	Actinomycetales(100)	Micromonosporaceae(100)	unclassified(100)	0	0	0	0	0	0	0.157704	0.116327	0.0201261	0.0241624	0.0395601	0.0920598	0.0530363	0.0823723	0.0252414	0	0	0	0	0	0	0	0	0	0
Bacteria(100)	Actinobacteria	Actinobacteria(100)	Actinomycetales(100)	Micromonosporaceae(100)	unclassified(100)	0	0	0	0	0	0	0	0.0166182	0.0268348	0	0	0	0	0	0	0	0	0	0	0	0	0	0	0	0
Bacteria(100)	Actinobacteria	Actinobacteria(100)	Actinomycetales(100)	Micromonosporaceae(100)	unclassified(100)	0	0	0	0	0	0	0	0	0	0	0.0316481	0.00767165	0	0	0	0	0	0	0	0	0	0	0	0	0
Bacteria(100)					unclassified(100) Total	0	0	0	0	0	0	0.157704	0.132946	0.046961	0.0241624	0.0712082	0.0997315	0.0530363	0.0823723	0.0252414	0	0	0	0	0	0	0	0	0	0
	Actinobacteria	Actinobacteria(100)	Actinomycetales(100)	Micromonosporaceae(100)	unclassified(86)	0	0	0	0	0	0	0	0	0.0201261	0	0	0	0	0	0	0	0	0	0	0	0	0	0	0	0
Bacteria(100)					unclassified(86) Total	0	0	0	0	0	0	0	0	0.0201261	0	0	0	0	0	0	0	0	0	0	0	0	0	0	0	0
	Actinobacteria	Actinobacteria(100)	Actinomycetales(100)	Micromonosporaceae(100)	Virgisporangium(100)	0	0	0	0	0	0	0	0.0083091	0.00670871	0	0	0	0	0	0	0	0	0	0	0	0	0	0	0	0
Bacteria(100)					Virgisporangium(100) Total	0	0	0	0	0	0	0	0.0083091	0.00670871	0	0	0	0	0	0	0	0	0	0	0	0	0	0	0	0
				Micromonosporaceae(100) Total		0	0	0	0	0	0.0460971	0.19713	0.191109	0.161009	0.0563789	0.110768	0.0997315	0.258552	0.172982	0.195621	0	0	0.0136883	0	0	0	0.0143362	0.0166196	0	0.00628101
	Actinobacteria	Actinobacteria(100)	Actinomycetales(100)	Mycobacteriaceae(100)	Mycobacterium(100)	0	0.00921914	0	0	0	0	0.0157704	0	0	0	0	0	0	0	0	0.00898553	0	0	0	0	0	0.00955749	0	0	0
Bacteria(100)	Actinobacteria	Actinobacteria(100)	Actinomycetales(100)	Mycobacteriaceae(100)	Mycobacterium(100)	0	0	0	0	0	0	0	0.0249273	0.0134174	0	0	0	0	0	0	0	0	0	0	0	0	0	0	0	0
Bacteria(100)	Actinobacteria	Actinobacteria(100)	Actinomycetales(100)	Mycobacteriaceae(100)	Mycobacterium(100)	0	0	0	0	0	0.00768285	0.00788519	0	0	0	0	0	0	0	0	0	0	0	0	0	0	0	0	0	0
Bacteria(100)					Mycobacterium(100) Total	0	0.00921914	0	0	0	0.00768285	0.0236556	0.0249273	0.0134174	0	0	0	0	0	0	0.00898553	0	0	0	0	0	0.00955749	0	0	0
				Mycobacteriaceae(100) Total		0	0.00921914	0	0	0	0.00768285	0.0236556	0.0249273	0.0134174	0	0	0	0	0	0	0.00898553	0	0	0	0	0	0.00955749	0	0	0
	Actinobacteria	Actinobacteria(100)	Actinomycetales(100)	Nakamurellaceae(100)	Saxeibacter(100)	0	0	0	0	0	0	0	0	0.00670871	0.0322165	0	0	0	0	0	0	0	0	0	0	0	0	0	0	0
Bacteria(100)					Saxeibacter(100) Total	0	0	0	0	0	0	0	0	0.00670871	0.0322165	0	0	0	0	0	0	0	0	0	0	0	0	0	0	0
	Actinobacteria	Actinobacteria(100)	Actinomycetales(100)	Nakamurellaceae(100)	unclassified(100)	0	0	0	0	0	0	0	0	0	0	0	0	0	0	0	0	0	0	0	0	0.0259504	0.00955749	0	0	0
Bacteria(100)					unclassified(100) Total	0	0	0	0	0	0	0	0	0	0	0	0	0	0	0	0	0	0	0	0	0.0259504	0.00955749	0	0	0
				Nakamurellaceae(100) Total		0	0	0	0	0	0	0	0	0.00670871	0.0322165	0	0	0	0	0	0	0	0	0	0	0.0259504	0.00955749	0	0	0
	Actinobacteria	Actinobacteria(100)	Actinomycetales(100)	Nocardiaceae(100)	Gordonia(100)	0	0	0	0	0	0	0	0	0	0.0161082	0.015824	0.00767165	0	0	0	0	0	0	0	0	0	0	0	0	0
Bacteria(100)					Gordonia(100) Total	0	0	0	0	0	0	0	0	0	0.0161082	0.015824	0.00767165	0	0	0	0	0	0	0	0	0	0	0	0	0
	Actinobacteria	Actinobacteria(100)	Actinomycetales(100)	Nocardiaceae(100)	Nocardia(100)	0	0	0	0	0	0	0	0	0	0	0	0	0	0	0	0	0	0	0	0	0.0194628	0	0.00553986	0	0
Bacteria(100)	Actinobacteria	Actinobacteria(100)	Actinomycetales(100)	Nocardiaceae(100)	Nocardia(100)	0	0	0	0	0	0	0	0	0.0402522	0	0	0	0	0	0	0	0	0	0	0	0	0	0.0110797	0	0
Bacteria(100)					Nocardia(100) Total	0	0	0	0	0	0	0	0	0.0402522	0	0	0	0	0	0	0	0	0	0	0	0.0194628	0	0.0166196	0	0
	Actinobacteria	Actinobacteria(100)	Actinomycetales(100)	Nocardiaceae(100)	Rhodococcus(100)	0	0	0	0	0	0	0	0	0	0	0	0	0	0	0.00631034	0.0179711	0	0	0	0	0	0	0	0	0
Bacteria(100)	Actinobacteria	Actinobacteria(100)	Actinomycetales(100)	Nocardiaceae(100)	Rhodococcus(100)	0	0	0	0	0	0	0	0	0	0.0161082	0.015824	0	0	0	0	0	0	0	0	0.0148865	0	0.00477874	0	0	0
Bacteria(100)					Rhodococcus(100) Total	0	0	0	0	0	0	0	0	0	0.0161082	0.015824	0	0	0	0.00631034	0.0179711	0	0	0	0.0148865	0	0.00477874	0	0	0
	Actinobacteria	Actinobacteria(100)	Actinomycetales(100)	Nocardiaceae(100)	Smaragdicoccus(100)	0	0	0	0	0	0	0	0	0	0	0	0	0	0	0	0	0	0	0	0.0148865	0	0	0.00553986	0	0
Bacteria(100)	Actinobacteria	Actinobacteria(100)	Actinomycetales(100)	Nocardiaceae(100)	Smaragdicoccus(100)	0	0	0	0	0	0	0.0157704	0	0	0	0	0.0306866	0	0	0	0	0	0	0	0	0	0	0	0	0
Bacteria(100)					Smaragdicoccus(100) Total	0	0	0	0	0	0	0.0157704	0	0	0	0	0.0306866	0	0	0	0	0	0	0	0.0148865	0	0	0.00553986	0	0
	Actinobacteria	Actinobacteria(100)	Actinomycetales(100)	Nocardiaceae(100)	Williamsia(100)	0	0	0	0	0	0	0	0	0	0.0161082	0	0	0	0	0	0	0	0	0	0	0	0	0	0	0
Bacteria(100)					Williamsia(100) Total	0	0	0	0	0	0	0	0	0	0.0161082	0	0	0	0	0	0	0	0	0	0	0	0	0	0	0
				Nocardiaceae(100) Total		0	0	0	0	0	0	0.0157704	0	0.0402522	0.0483247	0.0316481	0.0383583	0	0	0.00631034	0.0179711	0	0	0	0.029773	0.0194628	0.00477874	0.0221594	0	0
	Actinobacteria	Actinobacteria(100)	Actinomycetales(100)	Nocardioidaceae(100)	Aeromicrobium(100)	0	0	0	0	0	0	0.0236556	0	0.0335435	0	0	0	0	0	0	0	0	0	0	0	0	0	0	0	0
Bacteria(100)	Actinobacteria	Actinobacteria(100)	Actinomycetales(100)	Nocardioidaceae(100)	Aeromicrobium(100)	0	0	0	0	0	0	0.0315408	0	0	0	0	0	0.086184	0	0	0	0	0	0	0	0	0	0.00553986	0	0
Bacteria(100)					Aeromicrobium(100) Total	0	0	0	0	0	0	0.0551963	0	0.0335435	0	0	0	0.086184	0	0	0	0	0	0	0	0	0	0.00553986	0	0
	Actinobacteria	Actinobacteria(100)	Actinomycetales(100)	Nocardioidaceae(100)	Kribbella(100)	0	0	0	0	0	0	0	0	0	0	0	0	0	0	0	0	0	0	0	0	0.0129752	0.00477874	0	0	0
Bacteria(100)					Kribbella(100) Total	0	0	0	0	0	0	0	0	0	0	0	0	0	0	0	0	0	0	0	0	0.0129752	0.00477874	0	0	0
	Actinobacteria	Actinobacteria(100)	Actinomycetales(100)	Nocardioidaceae(100)	Nocardioides(100)	0	0	0	0	0	0	0	0	0	0.0563789	0	0	0	0	0	0	0	0	0	0	0	0	0	0	0
Bacteria(100)	Actinobacteria	Actinobacteria(100)	Actinomycetales(100)	Nocardioidaceae(100)	Nocardioides(100)	0	0	0	0	0	0	0	0	0.0134174	0	0	0	0	0.0164745	0	0	0	0	0	0	0	0	0	0	0
Bacteria(100)	Actinobacteria	Actinobacteria(100)	Actinomycetales(100)	Nocardioidaceae(100)	Nocardioides(100)	0	0	0	0	0	0	0	0	0	0	0	0	0.0132591	0	0.00631034	0	0	0	0	0	0	0	0	0	0
Bacteria(100)	Actinobacteria	Actinobacteria(100)	Actinomycetales(100)	Nocardioidaceae(100)	Nocardioides(100)	0	0	0	0	0	0	0	0	0	0.0241624	0	0	0	0.00823723	0	0	0	0	0	0	0	0	0	0	0
Bacteria(100)	Actinobacteria	Actinobacteria(100)	Actinomycetales(100)	Nocardioidaceae(100)	Nocardioides(100)	0	0	0	0	0	0.0307314	0	0	0	0	0	0	0	0	0.00631034	0	0	0	0	0	0	0	0	0	0
Bacteria(100)	Actinobacteria	Actinobacteria(100)	Actinomycetales(100)	Nocardioidaceae(100)	Nocardioides(100)	0	0	0	0	0	0	0	0	0	0	0	0	0	0	0	0	0	0	0	0	0.0259504	0	0	0.00288168	0
Bacteria(100)	Actinobacteria	Actinobacteria(100)	Actinomycetales(100)	Nocardioidaceae(100)	Nocardioides(100)	0	0	0	0	0	0	0	0	0	0	0	0.023015	0	0	0.0126207	0	0	0	0	0	0.0194628	0	0	0	0
Bacteria(100)	Actinobacteria	Actinobacteria(100)	Actinomycetales(100)	Nocardioidaceae(100)	Nocardioides(100)	0	0	0	0	0	0	0.134048	0	0	0.0483247	0	0	0.0265182	0	0	0	0	0	0	0	0	0	0	0	0
Bacteria(100)	Actinobacteria	Actinobacteria(100)	Actinomycetales(100)	Nocardioidaceae(100)	Nocardioides(100)	0	0	0	0	0	0	0.0157704	0	0	0.0161082	0	0	0.0132591	0	0	0	0	0	0	0	0	0	0	0	0
Bacteria(100)	Actinobacteria	Actinobacteria(100)	Actinomycetales(100)	Nocardioidaceae(100)	Nocardioides(100)	0	0	0	0	0	0	0	0	0	0.0241624	0	0	0.0132591	0	0	0	0	0	0	0	0	0	0	0	0
Bacteria(100)	Actinobacteria	Actinobacteria(100)	Actinomycetales(100)	Nocardioidaceae(100)	Nocardioides(100)	0	0	0	0	0	0	0	0.0581637	0	0	0	0	0	0	0.00631034	0	0	0	0	0	0	0	0	0	0
Bacteria(100)	Actinobacteria	Actinobacteria(100)	Actinomycetales(100)	Nocardioidaceae(100)	Nocardioides(100)	0	0	0	0	0	0	0	0	0	0	0	0.0153433	0	0	0.00631034	0	0	0	0	0	0	0	0	0	0
Bacteria(100)	Actinobacteria	Actinobacteria(100)	Actinomycetales(100)	Nocardioidaceae(100)	Nocardioides(100)	0	0	0	0	0	0	0	0	0	0.0161082	0	0	0.0198886	0	0	0	0	0	0	0	0	0	0	0	0
Bacteria(100)	Actinobacteria	Actinobacteria(100)	Actinomycetales(100)	Nocardioidaceae(100)	Nocardioides(100)	0	0	0	0	0	0	0	0	0	0	0	0	0	0	0.0126207	0	0	0	0	0.00744325	0	0	0	0	0
Bacteria(100)	Actinobacteria	Actinobacteria(100)	Actinomycetales(100)	Nocardioidaceae(100)	Nocardioides(100)	0	0	0	0	0	0	0	0	0	0	0	0	0	0	0	0	0	0.0136883	0	0.00744325	0	0	0	0	0
Bacteria(100)	Actinobacteria	Actinobacteria(100)	Actinomycetales(100)	Nocardioidaceae(100)	Nocardioides(100)	0	0	0	0	0	0	0	0	0	0	0	0	0.0132591	0	0.0126207	0	0	0	0	0	0	0	0	0	0
Bacteria(100)					Nocardioides(100) Total	0	0	0	0	0	0.0307314	0.149819	0.0581637	0.0134174	0.185245	0	0.0383583	0.0994431	0.0247117	0.0631034	0	0	0.0136883	0	0.0148865	0.0454133	0	0	0.00288168	0
	Actinobacteria	Actinobacteria(100)	Actinomycetales(100)	Nocardioidaceae(100)	Nocardioides(85)	0	0	0	0	0	0.0153657	0	0	0	0	0	0	0.0928136	0.0494234	0	0	0	0	0	0	0	0	0	0	0
Bacteria(100)					Nocardioides(85) Total	0	0	0	0	0	0.0153657	0	0	0	0	0	0	0.0928136	0.0494234	0	0	0	0	0	0	0	0	0	0	0
	Actinobacteria	Actinobacteria(100)	Actinomycetales(100)	Nocardioidaceae(100)	unclassified	0	0	0	0	0	0	0.0473111	0.0083091	0	0	0.015824	0.00767165	0.0265182	0.00823723	0.018931	0	0	0	0	0	0	0	0	0	0
Bacteria(100)					unclassified Total	0	0	0	0	0	0	0.0473111	0.0083091	0	0	0.015824	0.00767165	0.0265182	0.00823723	0.018931	0	0	0	0	0	0	0	0	0	0
	Actinobacteria	Actinobacteria(100)	Actinomycetales(100)	Nocardioidaceae(100)	unclassified(60)	0	0	0	0	0	0	0	0	0	0.0241624	0	0	0	0	0.018931	0	0	0	0	0	0	0	0	0	0
Bacteria(100)					unclassified(60) Total	0	0	0	0	0	0	0	0	0	0.0241624	0	0	0	0	0.018931	0	0	0	0	0	0	0	0	0	0
				Nocardioidaceae(100) Total		0	0	0	0	0	0.0460971	0.252326	0.0664728	0.046961	0.209407	0.015824	0.0460299	0.304959	0.0823723	0.100965	0	0	0.0136883	0	0.0148865	0.0583885	0.00477874	0.00553986	0.00288168	0
	Actinobacteria	Actinobacteria(100)	Actinomycetales(100)	Nocardiopsaceae(100)	Nocardiopsis(64)	0	0	0	0	0	0.0230486	0	0	0.0134174	0	0	0	0	0	0.018931	0	0	0	0	0	0	0	0	0	0
Bacteria(100)					Nocardiopsis(64) Total	0	0	0	0	0	0.0230486	0	0	0.0134174	0	0	0	0	0	0.018931	0	0	0	0	0	0	0	0	0	0
				Nocardiopsaceae(100) Total		0	0	0	0	0	0.0230486	0	0	0.0134174	0	0	0	0	0	0.018931	0	0	0	0	0	0	0	0	0	0
	Actinobacteria	Actinobacteria(100)	Actinomycetales(100)	Promicromonosporaceae(100)	Xylanimonas(94)	0	0	0	0	0	0	0	0	0	0.0161082	0	0	0	0.0329489	0	0	0	0	0	0	0	0	0	0	0
Bacteria(100)					Xylanimonas(94) Total	0	0	0	0	0	0	0	0	0	0.0161082	0	0	0	0.0329489	0	0	0	0	0	0	0	0	0	0	0
				Promicromonosporaceae(100) Total		0	0	0	0	0	0	0	0	0	0.0161082	0	0	0	0.0329489	0	0	0	0	0	0	0	0	0	0	0
	Actinobacteria	Actinobacteria(100)	Actinomycetales(100)	Propionibacteriaceae(100)	unclassified(100)	0	0	0	0	0	0	0.0157704	0	0	0	0.00791202	0	0.00662954	0	0	0	0	0	0	0	0	0	0	0	0
Bacteria(100)	Actinobacteria	Actinobacteria(100)	Actinomycetales(100)	Propionibacteriaceae(100)	unclassified(100)	0	0	0	0	0	0	0	0	0.0268348	0	0	0	0	0.0164745	0	0	0	0	0	0	0	0	0	0	0
Bacteria(100)					unclassified(100) Total	0	0	0	0	0	0	0.0157704	0	0.0268348	0	0.00791202	0	0.00662954	0.0164745	0	0	0	0	0	0	0	0	0	0	0
				Propionibacteriaceae(100) Total		0	0	0	0	0	0	0.0157704	0	0.0268348	0	0.00791202	0	0.00662954	0.0164745	0	0	0	0	0	0	0	0	0	0	0
	Actinobacteria	Actinobacteria(100)	Actinomycetales(100)	Pseudonocardiaceae(100)	Amycolatopsis(100)	0	0	0	0	0	0.345728	0	0	0	0	0	0	0	0	0	0	0	0	0	0	0	0	0	0	0
Bacteria(100)					Amycolatopsis(100) Total	0	0	0	0	0	0.345728	0	0	0	0	0	0	0	0	0	0	0	0	0	0	0	0	0	0	0
	Actinobacteria	Actinobacteria(100)	Actinomycetales(100)	Pseudonocardiaceae(100)	Pseudonocardia(100)	0	0	0	0	0	0	0	0	0	0	0	0	0	0	0.018931	0	0	0	0	0	0	0	0	0	0
Bacteria(100)	Actinobacteria	Actinobacteria(100)	Actinomycetales(100)	Pseudonocardiaceae(100)	Pseudonocardia(100)	0	0	0	0	0	0	0	0	0	0	0	0	0	0	0	0	0	0	0	0	0	0.00955749	0	0	0
Bacteria(100)	Actinobacteria	Actinobacteria(100)	Actinomycetales(100)	Pseudonocardiaceae(100)	Pseudonocardia(100)	0	0	0	0	0	0	0	0	0	0	0	0	0	0	0	0	0.0147984	0	0	0	0	0	0	0	0
Bacteria(100)					Pseudonocardia(100) Total	0	0	0	0	0	0	0	0	0	0	0	0	0	0	0.018931	0	0.0147984	0	0	0	0	0.00955749	0	0	0
	Actinobacteria	Actinobacteria(100)	Actinomycetales(100)	Pseudonocardiaceae(100)	Saccharopolyspora(100)	0	0	0	0	0	0	0	0	0	0.0241624	0	0	0	0	0	0	0	0	0	0	0	0	0	0	0
Bacteria(100)	Actinobacteria	Actinobacteria(100)	Actinomycetales(100)	Pseudonocardiaceae(100)	Saccharopolyspora(100)	0	0	0	0	0	0	0	0	0	0	0	0	0	0	0.00631034	0	0	0	0	0	0	0	0	0	0
Bacteria(100)					Saccharopolyspora(100) Total	0	0	0	0	0	0	0	0	0	0.0241624	0	0	0	0	0.00631034	0	0	0	0	0	0	0	0	0	0
	Actinobacteria	Actinobacteria(100)	Actinomycetales(100)	Pseudonocardiaceae(100)	unclassified(100)	0	0	0	0	0	0	0	0	0	0.00805412	0	0	0	0	0	0	0	0	0	0	0	0	0	0	0
Bacteria(100)					unclassified(100) Total	0	0	0	0	0	0	0	0	0	0.00805412	0	0	0	0	0	0	0	0	0	0	0	0	0	0	0
	Actinobacteria	Actinobacteria(100)	Actinomycetales(100)	Pseudonocardiaceae(100)	unclassified(75)	0	0	0	0	0	0	0	0	0	0	0	0	0	0.00823723	0	0	0	0	0	0	0	0	0	0	0
Bacteria(100)					unclassified(75) Total	0	0	0	0	0	0	0	0	0	0	0	0	0	0.00823723	0	0	0	0	0	0	0	0	0	0	0
				Pseudonocardiaceae(100) Total		0	0	0	0	0	0.345728	0	0	0	0.0322165	0	0	0	0.00823723	0.0252414	0	0.0147984	0	0	0	0	0.00955749	0	0	0
	Actinobacteria	Actinobacteria(100)	Actinomycetales(100)	Streptomycetaceae(100)	Streptacidiphilus(100)	0	0	0	0	0	0	0	0	0	0	0	0	0	0.00823723	0	0	0	0	0	0	0	0	0	0	0
Bacteria(100)					Streptacidiphilus(100) Total	0	0	0	0	0	0	0	0	0	0	0	0	0	0.00823723	0	0	0	0	0	0	0	0	0	0	0
	Actinobacteria	Actinobacteria(100)	Actinomycetales(100)	Streptomycetaceae(100)	Streptomyces(100)	0	0	0	0	0	0	0	0	0	0	0	0	0	0.0164745	0	0	0	0	0	0	0	0	0	0	0
Bacteria(100)	Actinobacteria	Actinobacteria(100)	Actinomycetales(100)	Streptomycetaceae(100)	Streptomyces(100)	0	0	0	0	0	0	0	0	0	0	0	0	0	0	0.0252414	0	0	0	0	0	0	0	0	0	0
Bacteria(100)	Actinobacteria	Actinobacteria(100)	Actinomycetales(100)	Streptomycetaceae(100)	Streptomyces(100)	0	0	0	0	0	0	0	0	0	0	0	0	0	0	0	0	0	0	0	0	0	0.00955749	0	0	0
Bacteria(100)					Streptomyces(100) Total	0	0	0	0	0	0	0	0	0	0	0	0	0	0.0164745	0.0252414	0	0	0	0	0	0	0.00955749	0	0	0
	Actinobacteria	Actinobacteria(100)	Actinomycetales(100)	Streptomycetaceae(100)	unclassified	0	0	0	0	0	0	0	0	0.00670871	0	0	0	0	0	0	0	0	0	0	0	0	0	0	0	0
Bacteria(100)					unclassified Total	0	0	0	0	0	0	0	0	0.00670871	0	0	0	0	0	0	0	0	0	0	0	0	0	0	0	0
	Actinobacteria	Actinobacteria(100)	Actinomycetales(100)	Streptomycetaceae(100)	unclassified(82)	0	0	0	0	0	0	0	0	0.00670871	0	0	0	0	0	0	0	0	0	0	0	0	0	0	0	0
Bacteria(100)					unclassified(82) Total	0	0	0	0	0	0	0	0	0.00670871	0	0	0	0	0	0	0	0	0	0	0	0	0	0	0	0
				Streptomycetaceae(100) Total		0	0	0	0	0	0	0	0	0.0134174	0	0	0	0	0.0247117	0.0252414	0	0	0	0	0	0	0.00955749	0	0	0
	Actinobacteria	Actinobacteria(100)	Actinomycetales(100)	Streptosporangiaceae(100)	Sphaerisporangium(100)	0	0	0	0	0	0	0	0	0	0	0	0	0	0	0.0252414	0	0	0	0	0	0	0	0	0	0
Bacteria(100)					Sphaerisporangium(100) Total	0	0	0	0	0	0	0	0	0	0	0	0	0	0	0.0252414	0	0	0	0	0	0	0	0	0	0
	Actinobacteria	Actinobacteria(100)	Actinomycetales(100)	Streptosporangiaceae(100)	unclassified(100)	0	0	0	0	0	0	0	0	0	0	0	0	0	0.00823723	0	0	0	0	0	0	0	0	0	0	0
Bacteria(100)					unclassified(100) Total	0	0	0	0	0	0	0	0	0	0	0	0	0	0.00823723	0	0	0	0	0	0	0	0	0	0	0
				Streptosporangiaceae(100) Total		0	0	0	0	0	0	0	0	0	0	0	0	0	0.00823723	0.0252414	0	0	0	0	0	0	0	0	0	0
	Actinobacteria	Actinobacteria(100)	Actinomycetales(100)	Thermomonosporaceae(100)	Actinoallomurus(100)	0	0	0	0	0	0	0	0	0	0	0	0	0	0.00823723	0.0126207	0	0	0	0	0	0	0	0	0	0
Bacteria(100)					Actinoallomurus(100) Total	0	0	0	0	0	0	0	0	0	0	0	0	0	0.00823723	0.0126207	0	0	0	0	0	0	0	0	0	0
	Actinobacteria	Actinobacteria(100)	Actinomycetales(100)	Thermomonosporaceae(100)	Actinomadura(100)	0	0	0	0	0	0	0	0	0	0.0241624	0	0	0	0	0	0	0	0	0	0	0	0	0	0	0
Bacteria(100)					Actinomadura(100) Total	0	0	0	0	0	0	0	0	0	0.0241624	0	0	0	0	0	0	0	0	0	0	0	0	0	0	0
	Actinobacteria	Actinobacteria(100)	Actinomycetales(100)	Thermomonosporaceae(100)	unclassified(100)	0	0	0	0	0	0	0	0	0	0.0161082	0	0	0	0	0	0	0	0	0	0	0	0	0	0	0
Bacteria(100)					unclassified(100) Total	0	0	0	0	0	0	0	0	0	0.0161082	0	0	0	0	0	0	0	0	0	0	0	0	0	0	0
				Thermomonosporaceae(100) Total		0	0	0	0	0	0	0	0	0	0.0402706	0	0	0	0.00823723	0.0126207	0	0	0	0	0	0	0	0	0	0
	Actinobacteria	Actinobacteria(100)	Actinomycetales(100)	unclassified(100)	unclassified(100)	0	0	0	0	0	0	0	0	0	0.0161082	0	0	0	0	0	0	0	0	0	0	0	0	0	0	0
Bacteria(100)	Actinobacteria	Actinobacteria(100)	Actinomycetales(100)	unclassified(100)	unclassified(100)	0	0	0	0	0	0	0	0	0	0	0	0	0	0.00823723	0	0	0	0	0	0	0	0	0	0	0
Bacteria(100)	Actinobacteria	Actinobacteria(100)	Actinomycetales(100)	unclassified(100)	unclassified(100)	0	0	0	0	0	0	0	0	0	0	0	0	0	0	0.0631034	0	0	0	0	0	0	0	0	0	0
Bacteria(100)	Actinobacteria	Actinobacteria(100)	Actinomycetales(100)	unclassified(100)	unclassified(100)	0	0	0	0	0	0	0	0	0	0.0322165	0	0	0	0	0	0	0	0	0	0	0	0	0	0	0
Bacteria(100)	Actinobacteria	Actinobacteria(100)	Actinomycetales(100)	unclassified(100)	unclassified(100)	0	0	0	0	0	0	0	0	0	0	0	0.0460299	0	0	0	0	0	0	0	0	0	0	0	0	0
Bacteria(100)	Actinobacteria	Actinobacteria(100)	Actinomycetales(100)	unclassified(100)	unclassified(100)	0	0	0	0	0	0	0	0	0	0	0	0	0.0132591	0	0	0	0	0	0	0	0	0	0	0	0
Bacteria(100)	Actinobacteria	Actinobacteria(100)	Actinomycetales(100)	unclassified(100)	unclassified(100)	0	0	0	0	0	0	0	0	0	0	0	0.00767165	0	0	0	0	0	0	0	0	0	0	0	0	0
Bacteria(100)	Actinobacteria	Actinobacteria(100)	Actinomycetales(100)	unclassified(100)	unclassified(100)	0	0	0	0	0	0	0	0	0	0	0	0.00767165	0	0	0	0	0	0	0	0	0	0	0	0	0
Bacteria(100)	Actinobacteria	Actinobacteria(100)	Actinomycetales(100)	unclassified(100)	unclassified(100)	0	0	0	0	0	0	0	0	0	0	0	0.023015	0	0	0	0	0	0	0	0	0	0	0	0	0
Bacteria(100)	Actinobacteria	Actinobacteria(100)	Actinomycetales(100)	unclassified(100)	unclassified(100)	0	0	0	0	0	0	0	0	0	0	0	0.0460299	0	0	0	0	0	0	0	0	0	0	0	0	0
Bacteria(100)	Actinobacteria	Actinobacteria(100)	Actinomycetales(100)	unclassified(100)	unclassified(100)	0	0	0	0	0	0	0	0	0	0	0	0.0843882	0	0	0	0	0	0	0	0	0	0	0	0	0
Bacteria(100)	Actinobacteria	Actinobacteria(100)	Actinomycetales(100)	unclassified(100)	unclassified(100)	0	0	0	0	0	0	0	0	0	0	0	0.0153433	0	0	0	0	0	0	0	0	0	0	0	0	0
Bacteria(100)	Actinobacteria	Actinobacteria(100)	Actinomycetales(100)	unclassified(100)	unclassified(100)	0	0	0	0	0	0	0	0	0	0	0	0	0	0	0	0	0	0	0	0	0.0194628	0	0	0	0
Bacteria(100)	Actinobacteria	Actinobacteria(100)	Actinomycetales(100)	unclassified(100)	unclassified(100)	0	0	0	0	0	0	0	0	0	0	0	0	0.0198886	0	0	0	0	0	0	0	0	0	0	0	0
Bacteria(100)	Actinobacteria	Actinobacteria(100)	Actinomycetales(100)	unclassified(100)	unclassified(100)	0	0	0	0	0	0	0	0	0	0	0	0	0.0464068	0	0	0	0	0	0	0	0	0	0	0	0
Bacteria(100)	Actinobacteria	Actinobacteria(100)	Actinomycetales(100)	unclassified(100)	unclassified(100)	0	0	0	0	0	0	0	0	0	0	0	0	0	0	0	0	0	0	0	0.0148865	0	0	0	0	0
Bacteria(100)	Actinobacteria	Actinobacteria(100)	Actinomycetales(100)	unclassified(100)	unclassified(100)	0	0	0	0	0	0	0	0	0	0	0	0	0.00662954	0	0	0	0	0	0	0	0	0	0	0	0
Bacteria(100)	Actinobacteria	Actinobacteria(100)	Actinomycetales(100)	unclassified(100)	unclassified(100)	0	0	0	0	0	0	0	0	0	0	0	0.0153433	0	0	0	0	0	0	0	0	0	0	0	0	0
Bacteria(100)	Actinobacteria	Actinobacteria(100)	Actinomycetales(100)	unclassified(100)	unclassified(100)	0	0	0	0	0	0	0	0	0	0	0	0.0153433	0	0	0	0	0	0	0	0	0	0	0	0	0
Bacteria(100)	Actinobacteria	Actinobacteria(100)	Actinomycetales(100)	unclassified(100)	unclassified(100)	0	0	0	0	0	0	0	0	0	0	0	0	0	0	0	0	0	0	0	0.00744325	0	0	0	0	0
Bacteria(100)	Actinobacteria	Actinobacteria(100)	Actinomycetales(100)	unclassified(100)	unclassified(100)	0	0	0	0	0	0	0	0	0	0	0	0	0.0198886	0.0247117	0	0	0	0	0	0	0	0	0	0	0
Bacteria(100)	Actinobacteria	Actinobacteria(100)	Actinomycetales(100)	unclassified(100)	unclassified(100)	0	0	0	0	0	0	0	0	0	0	0	0	0.0132591	0	0	0	0	0	0	0	0	0	0	0	0
Bacteria(100)	Actinobacteria	Actinobacteria(100)	Actinomycetales(100)	unclassified(100)	unclassified(100)	0	0	0	0	0	0	0	0	0	0	0	0	0	0	0	0	0	0	0	0	0.0389257	0	0	0	0
Bacteria(100)	Actinobacteria	Actinobacteria(100)	Actinomycetales(100)	unclassified(100)	unclassified(100)	0	0	0	0	0	0	0	0	0	0	0	0.0153433	0	0	0	0	0	0	0	0	0	0	0	0	0
Bacteria(100)	Actinobacteria	Actinobacteria(100)	Actinomycetales(100)	unclassified(100)	unclassified(100)	0	0	0	0	0	0	0	0	0	0	0	0	0.0132591	0	0	0	0	0	0	0	0	0	0	0	0
Bacteria(100)					unclassified(100) Total	0	0	0	0	0	0	0	0	0	0.0483247	0	0.27618	0.132591	0.0329489	0.0631034	0	0	0	0	0.0223297	0.0583885	0	0	0	0
				unclassified(100) Total		0	0	0	0	0	0	0	0	0	0.0483247	0	0.27618	0.132591	0.0329489	0.0631034	0	0	0	0	0.0223297	0.0583885	0	0	0	0
	Actinobacteria	Actinobacteria(100)	Actinomycetales(100)	unclassified(67)	unclassified(67)	0	0	0	0	0	0	0	0	0	0	0	0.023015	0	0	0	0	0	0	0	0	0	0	0	0	0
Bacteria(100)					unclassified(67) Total	0	0	0	0	0	0	0	0	0	0	0	0.023015	0	0	0	0	0	0	0	0	0	0	0	0	0
				unclassified(67) Total		0	0	0	0	0	0	0	0	0	0	0	0.023015	0	0	0	0	0	0	0	0	0	0	0	0	0
	Actinobacteria	Actinobacteria(100)	Actinomycetales(100)	unclassified(69)	unclassified(69)	0	0	0	0	0	0	0	0	0	0	0	0.0153433	0	0	0	0	0	0	0	0	0	0	0	0	0
Bacteria(100)					unclassified(69) Total	0	0	0	0	0	0	0	0	0	0	0	0.0153433	0	0	0	0	0	0	0	0	0	0	0	0	0
				unclassified(69) Total		0	0	0	0	0	0	0	0	0	0	0	0.0153433	0	0	0	0	0	0	0	0	0	0	0	0	0
	Actinobacteria	Actinobacteria(100)	Actinomycetales(100)	unclassified(95)	unclassified(95)	0	0	0	0	0	0	0	0	0	0	0	0.0306866	0	0	0	0	0	0	0	0	0	0	0	0	0
Bacteria(100)					unclassified(95) Total	0	0	0	0	0	0	0	0	0	0	0	0.0306866	0	0	0	0	0	0	0	0	0	0	0	0	0
				unclassified(95) Total		0	0	0	0	0	0	0	0	0	0	0	0.0306866	0	0	0	0	0	0	0	0	0	0	0	0	0
			Actinomycetales(100) Total			0	0.064534	0.0793791	0.093838	0.0430372	1.43669	2.06592	1.28791	1.00631	2.42429	1.12351	1.00499	2.65845	0.724876	1.1611	0.0449277	0.0221976	0.0273766	0	0.0744325	0.181653	0.148141	0.116337	0.0201717	0.00628101
	Actinobacteria	Actinobacteria(100)	AKIW543(100)	unclassified(100)	unclassified(100)	0	0	0	0	0	0	0	0	0	0	0	0	0	0.0164745	0	0	0	0	0	0	0	0	0	0	0
Bacteria(100)	Actinobacteria	Actinobacteria(100)	AKIW543(100)	unclassified(100)	unclassified(100)	0	0	0	0	0	0	0	0	0	0	0	0	0	0.0329489	0	0	0	0	0	0	0	0	0	0	0
Bacteria(100)	Actinobacteria	Actinobacteria(100)	AKIW543(100)	unclassified(100)	unclassified(100)	0	0	0	0	0	0	0	0	0	0	0	0	0	0.00823723	0	0	0	0	0	0	0	0	0	0	0
Bacteria(100)	Actinobacteria	Actinobacteria(100)	AKIW543(100)	unclassified(100)	unclassified(100)	0	0	0	0	0	0	0	0	0	0	0	0	0	0.0247117	0	0	0	0	0	0	0	0	0	0	0
Bacteria(100)	Actinobacteria	Actinobacteria(100)	AKIW543(100)	unclassified(100)	unclassified(100)	0	0	0	0	0	0	0	0	0	0	0	0	0	0	0	0	0	0.00684416	0	0	0	0	0	0	0
Bacteria(100)	Actinobacteria	Actinobacteria(100)	AKIW543(100)	unclassified(100)	unclassified(100)	0	0	0	0	0	0	0	0	0	0.00805412	0	0	0	0	0	0	0	0	0	0	0	0	0	0	0
Bacteria(100)	Actinobacteria	Actinobacteria(100)	AKIW543(100)	unclassified(100)	unclassified(100)	0	0	0	0	0	0	0	0	0	0	0	0	0	0	0	0	0	0	0	0	0.00648761	0	0	0	0
Bacteria(100)	Actinobacteria	Actinobacteria(100)	AKIW543(100)	unclassified(100)	unclassified(100)	0	0	0	0	0	0	0	0	0	0	0	0	0.00662954	0	0	0	0	0	0	0	0	0	0	0	0
Bacteria(100)	Actinobacteria	Actinobacteria(100)	AKIW543(100)	unclassified(100)	unclassified(100)	0	0	0	0	0	0	0	0	0	0	0	0	0.00662954	0	0	0	0	0	0	0	0	0	0	0	0
Bacteria(100)	Actinobacteria	Actinobacteria(100)	AKIW543(100)	unclassified(100)	unclassified(100)	0	0	0	0	0	0	0	0	0	0	0	0	0.00662954	0	0	0	0	0	0	0	0	0	0	0	0
Bacteria(100)	Actinobacteria	Actinobacteria(100)	AKIW543(100)	unclassified(100)	unclassified(100)	0	0	0	0	0	0	0	0	0	0	0	0	0.00662954	0	0	0	0	0	0	0	0	0	0	0	0
Bacteria(100)	Actinobacteria	Actinobacteria(100)	AKIW543(100)	unclassified(100)	unclassified(100)	0	0	0	0	0	0	0	0	0	0	0	0	0	0	0.00631034	0	0	0	0	0	0	0	0	0	0
Bacteria(100)	Actinobacteria	Actinobacteria(100)	AKIW543(100)	unclassified(100)	unclassified(100)	0	0	0	0	0	0	0	0	0	0	0	0	0	0	0.00631034	0	0	0	0	0	0	0	0	0	0
Bacteria(100)	Actinobacteria	Actinobacteria(100)	AKIW543(100)	unclassified(100)	unclassified(100)	0	0	0	0	0	0.00768285	0	0	0	0	0	0	0	0	0	0	0	0	0	0	0	0	0	0	0
Bacteria(100)	Actinobacteria	Actinobacteria(100)	AKIW543(100)	unclassified(100)	unclassified(100)	0	0	0	0	0	0.0153657	0	0	0	0	0	0	0	0	0	0	0	0	0	0	0	0	0	0	0
Bacteria(100)	Actinobacteria	Actinobacteria(100)	AKIW543(100)	unclassified(100)	unclassified(100)	0	0	0	0	0	0.00768285	0	0	0	0	0	0	0	0	0	0	0	0	0	0	0	0	0	0	0
Bacteria(100)	Actinobacteria	Actinobacteria(100)	AKIW543(100)	unclassified(100)	unclassified(100)	0	0	0	0	0	0	0	0	0	0	0	0	0	0	0	0	0	0	0	0	0	0	0	0.00864503	0
Bacteria(100)	Actinobacteria	Actinobacteria(100)	AKIW543(100)	unclassified(100)	unclassified(100)	0	0	0	0.0187676	0	0	0	0	0	0	0	0	0	0	0	0	0	0	0	0	0	0	0	0	0
Bacteria(100)					unclassified(100) Total	0	0	0	0.0187676	0	0.0307314	0	0	0	0.00805412	0	0	0.0265182	0.0823723	0.0126207	0	0	0.00684416	0	0	0.00648761	0	0	0.00864503	0
				unclassified(100) Total		0	0	0	0.0187676	0	0.0307314	0	0	0	0.00805412	0	0	0.0265182	0.0823723	0.0126207	0	0	0.00684416	0	0	0.00648761	0	0	0.00864503	0
			AKIW543(100) Total			0	0	0	0.0187676	0	0.0307314	0	0	0	0.00805412	0	0	0.0265182	0.0823723	0.0126207	0	0	0.00684416	0	0	0.00648761	0	0	0.00864503	0
	Actinobacteria	Actinobacteria(100)	Bifidobacteriales(100)	Alloscardovia(100)	unclassified(100)	0	0	0	0	0	0.00768285	0	0	0	0	0	0	0	0	0	0	0	0	0	0	0	0	0	0	0
Bacteria(100)					unclassified(100) Total	0	0	0	0	0	0.00768285	0	0	0	0	0	0	0	0	0	0	0	0	0	0	0	0	0	0	0
				Alloscardovia(100) Total		0	0	0	0	0	0.00768285	0	0	0	0	0	0	0	0	0	0	0	0	0	0	0	0	0	0	0
	Actinobacteria	Actinobacteria(100)	Bifidobacteriales(100)	Bifidobacterium(100)	unclassified(100)	0	0	0	0	0	0	0.0157704	0	0	0	0	0	0	0	0	0	0	0	0	0	0	0	0	0	0
Bacteria(100)					unclassified(100) Total	0	0	0	0	0	0	0.0157704	0	0	0	0	0	0	0	0	0	0	0	0	0	0	0	0	0	0
				Bifidobacterium(100) Total		0	0	0	0	0	0	0.0157704	0	0	0	0	0	0	0	0	0	0	0	0	0	0	0	0	0	0
	Actinobacteria	Actinobacteria(100)	Bifidobacteriales(100)	unclassified(100)	unclassified(100)	0	0	0	0	0	0	0	0.0249273	0	0	0	0	0	0	0	0	0	0	0	0	0	0	0	0	0
Bacteria(100)					unclassified(100) Total	0	0	0	0	0	0	0	0.0249273	0	0	0	0	0	0	0	0	0	0	0	0	0	0	0	0	0
				unclassified(100) Total		0	0	0	0	0	0	0	0.0249273	0	0	0	0	0	0	0	0	0	0	0	0	0	0	0	0	0
			Bifidobacteriales(100) Total			0	0	0	0	0	0.00768285	0.0157704	0.0249273	0	0	0	0	0	0	0	0	0	0	0	0	0	0	0	0	0
	Actinobacteria	Actinobacteria(100)	Coriobacteriales(100)	Coriobacteriaceae(100)	Adlercreutzia(100)	0	0	0	0	0	0	0	0.0166182	0	0	0	0	0	0	0	0	0	0	0	0	0	0	0	0	0
Bacteria(100)					Adlercreutzia(100) Total	0	0	0	0	0	0	0	0.0166182	0	0	0	0	0	0	0	0	0	0	0	0	0	0	0	0	0
	Actinobacteria	Actinobacteria(100)	Coriobacteriales(100)	Coriobacteriaceae(100)	Atopobium(97)	0	0	0	0	0	0	0.00788519	0	0.0134174	0	0	0	0	0	0.0567931	0	0	0	0	0	0	0.0143362	0	0	0
Bacteria(100)					Atopobium(97) Total	0	0	0	0	0	0	0.00788519	0	0.0134174	0	0	0	0	0	0.0567931	0	0	0	0	0	0	0.0143362	0	0	0
	Actinobacteria	Actinobacteria(100)	Coriobacteriales(100)	Coriobacteriaceae(100)	Atopobium(99)	0	0	0	0	0	0	0	0	0	0	0	0	0	0	0	0	0	0	0	0	0	0	0.0221594	0	0
Bacteria(100)					Atopobium(99) Total	0	0	0	0	0	0	0	0	0	0	0	0	0	0	0	0	0	0	0	0	0	0	0.0221594	0	0
				Coriobacteriaceae(100) Total		0	0	0	0	0	0	0.00788519	0.0166182	0.0134174	0	0	0	0	0	0.0567931	0	0	0	0	0	0	0.0143362	0.0221594	0	0
			Coriobacteriales(100) Total			0	0	0	0	0	0	0.00788519	0.0166182	0.0134174	0	0	0	0	0	0.0567931	0	0	0	0	0	0	0.0143362	0.0221594	0	0
	Actinobacteria	Actinobacteria(100)	Coriobacteriales(78)	Coriobacteriaceae(78)	unclassified	0	0	0	0	0	0	0	0.0166182	0	0	0	0	0	0	0	0	0	0	0	0	0	0	0	0	0
Bacteria(100)					unclassified Total	0	0	0	0	0	0	0	0.0166182	0	0	0	0	0	0	0	0	0	0	0	0	0	0	0	0	0
				Coriobacteriaceae(78) Total		0	0	0	0	0	0	0	0.0166182	0	0	0	0	0	0	0	0	0	0	0	0	0	0	0	0	0
			Coriobacteriales(78) Total			0	0	0	0	0	0	0	0.0166182	0	0	0	0	0	0	0	0	0	0	0	0	0	0	0	0	0
	Actinobacteria	Actinobacteria(100)	Coriobacteriales(100)	Coriobacteriaceae(100)	unclassified(100)	0	0	0	0	0	0	0	0.0083091	0	0	0	0	0	0	0	0	0	0	0	0	0	0	0	0	0
Bacteria(100)	Actinobacteria	Actinobacteria(100)	Coriobacteriales(100)	Coriobacteriaceae(100)	unclassified(100)	0	0	0	0	0	0	0	0.0083091	0	0	0	0	0	0	0	0	0	0	0	0	0	0	0	0	0
Bacteria(100)	Actinobacteria	Actinobacteria(100)	Coriobacteriales(100)	Coriobacteriaceae(100)	unclassified(100)	0	0	0	0	0	0	0.00788519	0	0	0	0	0	0	0	0	0	0	0	0	0	0	0	0	0	0
Bacteria(100)	Actinobacteria	Actinobacteria(100)	Coriobacteriales(100)	Coriobacteriaceae(100)	unclassified(100)	0	0	0	0	0	0.00768285	0.0236556	0	0	0	0	0	0	0	0	0	0	0	0	0	0	0	0	0	0
Bacteria(100)	Actinobacteria	Actinobacteria(100)	Coriobacteriales(100)	Coriobacteriaceae(100)	unclassified(100)	0	0	0	0	0	0	0.00788519	0	0	0	0	0	0	0	0	0	0	0	0	0	0	0	0	0	0
Bacteria(100)	Actinobacteria	Actinobacteria(100)	Coriobacteriales(100)	Coriobacteriaceae(100)	unclassified(100)	0	0	0	0	0	0	0	0.0083091	0	0	0	0	0	0	0	0	0	0	0	0	0	0	0	0	0
Bacteria(100)	Actinobacteria	Actinobacteria(100)	Coriobacteriales(100)	Coriobacteriaceae(100)	unclassified(100)	0	0	0	0	0	0	0	0.0083091	0	0	0	0	0	0	0	0	0	0	0	0	0	0	0	0	0
Bacteria(100)	Actinobacteria	Actinobacteria(100)	Coriobacteriales(100)	Coriobacteriaceae(100)	unclassified(100)	0	0	0	0	0	0	0	0	0	0	0	0	0	0	0	0	0	0	0	0	0	0	0.0110797	0	0
Bacteria(100)	Actinobacteria	Actinobacteria(100)	Coriobacteriales(100)	Coriobacteriaceae(100)	unclassified(100)	0	0	0	0	0	0	0	0.0166182	0	0	0	0	0	0	0	0	0	0	0	0	0	0	0	0	0
Bacteria(100)	Actinobacteria	Actinobacteria(100)	Coriobacteriales(100)	Coriobacteriaceae(100)	unclassified(100)	0	0	0	0	0	0	0	0	0	0	0	0	0	0	0	0	0	0	0	0	0	0	0	0	0.00209367
Bacteria(100)					unclassified(100) Total	0	0	0	0	0	0.00768285	0.039426	0.0498546	0	0	0	0	0	0	0	0	0	0	0	0	0	0	0.0110797	0	0.00209367
				Coriobacteriaceae(100) Total		0	0	0	0	0	0.00768285	0.039426	0.0498546	0	0	0	0	0	0	0	0	0	0	0	0	0	0	0.0110797	0	0.00209367
			Coriobacteriales(100) Total			0	0	0	0	0	0.00768285	0.039426	0.0498546	0	0	0	0	0	0	0	0	0	0	0	0	0	0	0.0110797	0	0.00209367
		Actinobacteria(100) Total				0.0766039	0.184383	0.0793791	0.193932	0.227482	2.29717	2.94118	2.53428	2.59627	3.32635	2.05712	1.66475	4.52135	1.21911	1.98145	0.521161	0.510544	0.485935	0.363113	0.424265	3.46438	0.712033	0.947316	0.472595	1.64981
	Actinobacteria	Actinobacteria(62)	Coriobacteriales(62)	Coriobacteriaceae(62)	unclassified(62)	0	0	0	0	0	0	0	0	0	0	0	0	0	0	0	0	0	0	0	0	0	0	0	0.00864503	0
Bacteria(100)					unclassified(62) Total	0	0	0	0	0	0	0	0	0	0	0	0	0	0	0	0	0	0	0	0	0	0	0	0.00864503	0
				Coriobacteriaceae(62) Total		0	0	0	0	0	0	0	0	0	0	0	0	0	0	0	0	0	0	0	0	0	0	0	0.00864503	0
			Coriobacteriales(62) Total			0	0	0	0	0	0	0	0	0	0	0	0	0	0	0	0	0	0	0	0	0	0	0	0.00864503	0
		Actinobacteria(62) Total				0	0	0	0	0	0	0	0	0	0	0	0	0	0	0	0	0	0	0	0	0	0	0	0.00864503	0
	Actinobacteria	Actinobacteria(97)	Coriobacteriales(66)	Coriobacteriaceae(66)	unclassified(66)	0	0	0	0	0	0.00768285	0	0	0	0	0	0	0	0	0	0	0	0	0	0	0	0	0	0	0
Bacteria(100)					unclassified(66) Total	0	0	0	0	0	0.00768285	0	0	0	0	0	0	0	0	0	0	0	0	0	0	0	0	0	0	0
				Coriobacteriaceae(66) Total		0	0	0	0	0	0.00768285	0	0	0	0	0	0	0	0	0	0	0	0	0	0	0	0	0	0	0
			Coriobacteriales(66) Total			0	0	0	0	0	0.00768285	0	0	0	0	0	0	0	0	0	0	0	0	0	0	0	0	0	0	0
		Actinobacteria(97) Total				0	0	0	0	0	0.00768285	0	0	0	0	0	0	0	0	0	0	0	0	0	0	0	0	0	0	0
	Actinobacteria	Actinobacteria(91)	Coriobacteriales(73)	Coriobacteriaceae(73)	unclassified(72)	0	0	0	0	0	0	0.0236556	0	0	0	0	0	0	0	0	0	0	0	0	0	0	0	0	0	0
Bacteria(100)					unclassified(72) Total	0	0	0	0	0	0	0.0236556	0	0	0	0	0	0	0	0	0	0	0	0	0	0	0	0	0	0
				Coriobacteriaceae(73) Total		0	0	0	0	0	0	0.0236556	0	0	0	0	0	0	0	0	0	0	0	0	0	0	0	0	0	0
			Coriobacteriales(73) Total			0	0	0	0	0	0	0.0236556	0	0	0	0	0	0	0	0	0	0	0	0	0	0	0	0	0	0
		Actinobacteria(91) Total				0	0	0	0	0	0	0.0236556	0	0	0	0	0	0	0	0	0	0	0	0	0	0	0	0	0	0
	Actinobacteria	Actinobacteria(100)	Coriobacteriales(75)	Coriobacteriaceae(75)	unclassified(75)	0	0	0	0	0	0	0	0.0664728	0	0	0	0	0	0	0	0	0	0	0	0	0	0	0	0	0
Bacteria(100)					unclassified(75) Total	0	0	0	0	0	0	0	0.0664728	0	0	0	0	0	0	0	0	0	0	0	0	0	0	0	0	0
				Coriobacteriaceae(75) Total		0	0	0	0	0	0	0	0.0664728	0	0	0	0	0	0	0	0	0	0	0	0	0	0	0	0	0
			Coriobacteriales(75) Total			0	0	0	0	0	0	0	0.0664728	0	0	0	0	0	0	0	0	0	0	0	0	0	0	0	0	0
		Actinobacteria(100) Total				0	0	0	0	0	0	0	0.0664728	0	0	0	0	0	0	0	0	0	0	0	0	0	0	0	0	0
	Actinobacteria	Actinobacteria(92)	Coriobacteriales(92)	Coriobacteriaceae(92)	unclassified(92)	0	0	0	0	0	0	0	0.0166182	0	0	0	0	0	0	0	0	0	0	0	0	0	0	0	0	0
Bacteria(100)					unclassified(92) Total	0	0	0	0	0	0	0	0.0166182	0	0	0	0	0	0	0	0	0	0	0	0	0	0	0	0	0
				Coriobacteriaceae(92) Total		0	0	0	0	0	0	0	0.0166182	0	0	0	0	0	0	0	0	0	0	0	0	0	0	0	0	0
			Coriobacteriales(92) Total			0	0	0	0	0	0	0	0.0166182	0	0	0	0	0	0	0	0	0	0	0	0	0	0	0	0	0
		Actinobacteria(92) Total				0	0	0	0	0	0	0	0.0166182	0	0	0	0	0	0	0	0	0	0	0	0	0	0	0	0	0
	Actinobacteria	Actinobacteria(100)	Rubrobacterales(100)	Rubrobacteriaceae(100)	Rubrobacter(100)	0	0	0	0.0125117	0	0	0	0	0	0	0	0	0	0	0	0	0	0	0	0	0	0	0	0	0
Bacteria(100)	Actinobacteria	Actinobacteria(100)	Rubrobacterales(100)	Rubrobacteriaceae(100)	Rubrobacter(100)	0	0	0	0	0	0	0.00788519	0	0	0	0	0	0	0	0	0	0	0	0	0	0	0	0	0	0
Bacteria(100)					Rubrobacter(100) Total	0	0	0	0.0125117	0	0	0.00788519	0	0	0	0	0	0	0	0	0	0	0	0	0	0	0	0	0	0
				Rubrobacteriaceae(100) Total		0	0	0	0.0125117	0	0	0.00788519	0	0	0	0	0	0	0	0	0	0	0	0	0	0	0	0	0	0
			Rubrobacterales(100) Total			0	0	0	0.0125117	0	0	0.00788519	0	0	0	0	0	0	0	0	0	0	0	0	0	0	0	0	0	0
	Actinobacteria	Actinobacteria(100)	Solirubrobacterales(100)	Conexibacter(100)	unclassified(100)	0	0	0	0	0	0	0	0	0	0	0	0	0	0	0	0	0	0	0	0	0	0	0.00553986	0	0
Bacteria(100)	Actinobacteria	Actinobacteria(100)	Solirubrobacterales(100)	Conexibacter(100)	unclassified(100)	0	0	0	0	0	0	0	0	0	0	0	0	0	0	0	0.00898553	0	0	0	0	0	0	0	0	0
Bacteria(100)	Actinobacteria	Actinobacteria(100)	Solirubrobacterales(100)	Conexibacter(100)	unclassified(100)	0	0	0	0	0	0.00768285	0	0	0	0	0	0	0	0	0	0	0	0	0	0	0	0	0	0	0
Bacteria(100)	Actinobacteria	Actinobacteria(100)	Solirubrobacterales(100)	Conexibacter(100)	unclassified(100)	0	0	0	0	0	0	0.0236556	0	0	0	0	0	0	0	0	0	0	0	0	0	0	0	0	0	0
Bacteria(100)	Actinobacteria	Actinobacteria(100)	Solirubrobacterales(100)	Conexibacter(100)	unclassified(100)	0	0	0	0	0	0.0153657	0	0	0	0	0	0	0	0	0	0	0	0	0	0	0	0	0	0	0
Bacteria(100)	Actinobacteria	Actinobacteria(100)	Solirubrobacterales(100)	Conexibacter(100)	unclassified(100)	0	0	0	0	0	0	0	0	0	0	0	0	0	0	0	0	0	0	0	0	0	0	0	0.00288168	0
Bacteria(100)	Actinobacteria	Actinobacteria(100)	Solirubrobacterales(100)	Conexibacter(100)	unclassified(100)	0	0	0	0	0	0	0	0.0249273	0	0	0	0	0	0	0	0	0	0	0	0	0	0	0	0	0
Bacteria(100)	Actinobacteria	Actinobacteria(100)	Solirubrobacterales(100)	Conexibacter(100)	unclassified(100)	0	0	0	0	0	0	0	0.0166182	0	0	0	0	0	0	0	0	0	0	0	0	0	0	0	0	0
Bacteria(100)	Actinobacteria	Actinobacteria(100)	Solirubrobacterales(100)	Conexibacter(100)	unclassified(100)	0	0	0	0	0	0	0.00788519	0.0249273	0	0	0	0	0	0	0	0	0	0	0	0	0	0	0	0	0
Bacteria(100)	Actinobacteria	Actinobacteria(100)	Solirubrobacterales(100)	Conexibacter(100)	unclassified(100)	0	0.0553148	0	0	0	0	0	0	0	0	0	0	0	0	0	0	0	0	0	0	0	0	0	0	0
Bacteria(100)	Actinobacteria	Actinobacteria(100)	Solirubrobacterales(100)	Conexibacter(100)	unclassified(100)	0	0	0	0	0	0	0	0	0.00670871	0	0	0	0	0	0	0	0	0	0	0	0	0	0	0	0
Bacteria(100)	Actinobacteria	Actinobacteria(100)	Solirubrobacterales(100)	Conexibacter(100)	unclassified(100)	0	0	0	0	0	0.00768285	0	0	0	0	0	0	0	0	0	0	0	0	0	0	0	0	0	0	0
Bacteria(100)	Actinobacteria	Actinobacteria(100)	Solirubrobacterales(100)	Conexibacter(100)	unclassified(100)	0	0	0	0	0	0	0.00788519	0	0	0	0	0	0	0	0	0	0	0	0	0	0	0	0	0	0
Bacteria(100)	Actinobacteria	Actinobacteria(100)	Solirubrobacterales(100)	Conexibacter(100)	unclassified(100)	0	0	0	0	0	0	0	0	0.00670871	0	0	0	0	0	0	0	0	0	0	0	0	0	0	0	0
Bacteria(100)	Actinobacteria	Actinobacteria(100)	Solirubrobacterales(100)	Conexibacter(100)	unclassified(100)	0	0	0	0	0	0.0153657	0	0	0	0	0	0	0	0	0	0	0	0	0	0	0	0	0	0	0
Bacteria(100)	Actinobacteria	Actinobacteria(100)	Solirubrobacterales(100)	Conexibacter(100)	unclassified(100)	0	0	0	0	0	0.0153657	0	0	0	0	0	0	0.0198886	0	0	0	0	0	0	0	0	0	0	0	0
Bacteria(100)	Actinobacteria	Actinobacteria(100)	Solirubrobacterales(100)	Conexibacter(100)	unclassified(100)	0	0	0	0	0	0	0	0	0.00670871	0	0	0	0	0	0	0	0	0	0	0	0	0	0	0	0
Bacteria(100)	Actinobacteria	Actinobacteria(100)	Solirubrobacterales(100)	Conexibacter(100)	unclassified(100)	0	0	0	0	0	0	0	0	0.0201261	0	0	0	0	0	0	0	0	0	0	0	0	0	0	0	0
Bacteria(100)	Actinobacteria	Actinobacteria(100)	Solirubrobacterales(100)	Conexibacter(100)	unclassified(100)	0	0	0	0	0	0	0	0	0.0402522	0	0	0	0	0	0	0	0	0	0	0	0	0	0	0	0
Bacteria(100)	Actinobacteria	Actinobacteria(100)	Solirubrobacterales(100)	Conexibacter(100)	unclassified(100)	0	0	0	0	0	0.0384143	0	0	0	0	0	0	0	0	0	0	0	0	0	0	0	0	0	0	0
Bacteria(100)	Actinobacteria	Actinobacteria(100)	Solirubrobacterales(100)	Conexibacter(100)	unclassified(100)	0	0	0	0	0	0	0	0	0.00670871	0	0	0	0	0	0	0	0	0	0	0	0	0	0	0	0
Bacteria(100)					unclassified(100) Total	0	0.0553148	0	0	0	0.0998771	0.039426	0.0664728	0.0872132	0	0	0	0.0198886	0	0	0.00898553	0	0	0	0	0	0	0.00553986	0.00288168	0
				Conexibacter(100) Total		0	0.0553148	0	0	0	0.0998771	0.039426	0.0664728	0.0872132	0	0	0	0.0198886	0	0	0.00898553	0	0	0	0	0	0	0.00553986	0.00288168	0
			Solirubrobacterales(100) Total			0	0.0553148	0	0	0	0.0998771	0.039426	0.0664728	0.0872132	0	0	0	0.0198886	0	0	0.00898553	0	0	0	0	0	0	0.00553986	0.00288168	0
	Actinobacteria	Actinobacteria(100)	Solirubrobacterales(72)	Conexibacter(58)	unclassified(58)	0	0	0	0	0	0	0.0236556	0	0	0	0	0	0	0	0	0	0	0	0	0	0	0	0	0	0
Bacteria(100)					unclassified(58) Total	0	0	0	0	0	0	0.0236556	0	0	0	0	0	0	0	0	0	0	0	0	0	0	0	0	0	0
				Conexibacter(58) Total		0	0	0	0	0	0	0.0236556	0	0	0	0	0	0	0	0	0	0	0	0	0	0	0	0	0	0
			Solirubrobacterales(72) Total			0	0	0	0	0	0	0.0236556	0	0	0	0	0	0	0	0	0	0	0	0	0	0	0	0	0	0
	Actinobacteria	Actinobacteria(100)	Solirubrobacterales(100)	Conexibacter(90)	unclassified(90)	0	0	0	0	0	0	0	0	0.00670871	0	0	0	0	0	0	0	0	0	0	0	0	0	0	0	0
Bacteria(100)					unclassified(90) Total	0	0	0	0	0	0	0	0	0.00670871	0	0	0	0	0	0	0	0	0	0	0	0	0	0	0	0
				Conexibacter(90) Total		0	0	0	0	0	0	0	0	0.00670871	0	0	0	0	0	0	0	0	0	0	0	0	0	0	0	0
	Actinobacteria	Actinobacteria(100)	Solirubrobacterales(100)	Solirubrobacter(100)	unclassified(100)	0	0	0	0	0	0	0	0	0	0	0	0	0	0	0	0	0	0	0	0	0	0.00477874	0	0	0
Bacteria(100)	Actinobacteria	Actinobacteria(100)	Solirubrobacterales(100)	Solirubrobacter(100)	unclassified(100)	0	0	0	0	0	0.00768285	0	0	0	0	0	0	0	0	0	0	0	0	0	0	0	0	0	0	0
Bacteria(100)	Actinobacteria	Actinobacteria(100)	Solirubrobacterales(100)	Solirubrobacter(100)	unclassified(100)	0	0	0	0	0	0	0	0	0	0	0	0.023015	0	0	0	0	0	0	0	0	0	0	0	0	0
Bacteria(100)	Actinobacteria	Actinobacteria(100)	Solirubrobacterales(100)	Solirubrobacter(100)	unclassified(100)	0	0	0	0	0	0.00768285	0	0	0	0	0	0	0	0	0	0	0	0	0	0	0	0	0	0	0
Bacteria(100)	Actinobacteria	Actinobacteria(100)	Solirubrobacterales(100)	Solirubrobacter(100)	unclassified(100)	0	0	0	0	0	0	0	0	0.0872132	0	0	0	0	0	0	0	0	0	0	0	0	0	0	0	0
Bacteria(100)	Actinobacteria	Actinobacteria(100)	Solirubrobacterales(100)	Solirubrobacter(100)	unclassified(100)	0	0	0	0	0	0	0	0	0.0134174	0	0	0	0	0	0	0	0	0	0	0	0	0	0	0	0
Bacteria(100)	Actinobacteria	Actinobacteria(100)	Solirubrobacterales(100)	Solirubrobacter(100)	unclassified(100)	0	0	0	0	0	0	0	0	0.0201261	0	0	0	0	0	0	0	0	0	0	0	0	0	0	0	0
Bacteria(100)	Actinobacteria	Actinobacteria(100)	Solirubrobacterales(100)	Solirubrobacter(100)	unclassified(100)	0	0	0	0	0	0	0	0	0	0	0	0	0	0	0	0	0	0	0	0	0	0	0	0.00864503	0
Bacteria(100)					unclassified(100) Total	0	0	0	0	0	0.0153657	0	0	0.120757	0	0	0.023015	0	0	0	0	0	0	0	0	0	0.00477874	0	0.00864503	0
				Solirubrobacter(100) Total		0	0	0	0	0	0.0153657	0	0	0.120757	0	0	0.023015	0	0	0	0	0	0	0	0	0	0.00477874	0	0.00864503	0
	Actinobacteria	Actinobacteria(100)	Solirubrobacterales(100)	Solirubrobacter(97)	unclassified(97)	0	0	0	0	0	0	0.0157704	0	0	0	0	0	0	0	0	0	0	0	0	0	0	0	0	0	0
Bacteria(100)					unclassified(97) Total	0	0	0	0	0	0	0.0157704	0	0	0	0	0	0	0	0	0	0	0	0	0	0	0	0	0	0
				Solirubrobacter(97) Total		0	0	0	0	0	0	0.0157704	0	0	0	0	0	0	0	0	0	0	0	0	0	0	0	0	0	0
	Actinobacteria	Actinobacteria(100)	Solirubrobacterales(100)	unclassified(100)	unclassified(100)	0	0	0	0	0	0.0153657	0	0	0	0	0	0	0	0	0	0	0	0	0	0	0	0	0	0	0
Bacteria(100)	Actinobacteria	Actinobacteria(100)	Solirubrobacterales(100)	unclassified(100)	unclassified(100)	0	0	0	0	0	0.00768285	0	0	0	0	0	0	0	0	0	0	0	0	0	0	0	0	0	0	0
Bacteria(100)	Actinobacteria	Actinobacteria(100)	Solirubrobacterales(100)	unclassified(100)	unclassified(100)	0	0	0	0	0	0	0	0	0.0268348	0	0	0	0	0	0	0	0	0	0	0	0	0	0	0	0
Bacteria(100)	Actinobacteria	Actinobacteria(100)	Solirubrobacterales(100)	unclassified(100)	unclassified(100)	0	0	0	0	0	0	0	0	0.00670871	0	0	0.199463	0	0	0.0441724	0	0	0	0	0	0	0	0	0	0
Bacteria(100)	Actinobacteria	Actinobacteria(100)	Solirubrobacterales(100)	unclassified(100)	unclassified(100)	0	0	0	0	0	0	0	0	0.00670871	0	0	0	0	0	0	0	0	0	0	0	0	0	0	0	0
Bacteria(100)					unclassified(100) Total	0	0	0	0	0	0.0230486	0	0	0.0402522	0	0	0.199463	0	0	0.0441724	0	0	0	0	0	0	0	0	0	0
				unclassified(100) Total		0	0	0	0	0	0.0230486	0	0	0.0402522	0	0	0.199463	0	0	0.0441724	0	0	0	0	0	0	0	0	0	0
	Actinobacteria	Actinobacteria(100)	Solirubrobacterales(100)	unclassified(61)	unclassified(61)	0	0	0	0	0	0.0230486	0	0	0	0	0	0	0	0	0	0	0	0	0	0	0	0	0	0	0
Bacteria(100)					unclassified(61) Total	0	0	0	0	0	0.0230486	0	0	0	0	0	0	0	0	0	0	0	0	0	0	0	0	0	0	0
				unclassified(61) Total		0	0	0	0	0	0.0230486	0	0	0	0	0	0	0	0	0	0	0	0	0	0	0	0	0	0	0
	Actinobacteria	Actinobacteria(100)	Solirubrobacterales(100)	unclassified(75)	unclassified(75)	0	0	0	0	0	0	0.0157704	0	0	0	0	0	0	0	0	0	0	0	0	0	0	0	0	0	0
Bacteria(100)					unclassified(75) Total	0	0	0	0	0	0	0.0157704	0	0	0	0	0	0	0	0	0	0	0	0	0	0	0	0	0	0
				unclassified(75) Total		0	0	0	0	0	0	0.0157704	0	0	0	0	0	0	0	0	0	0	0	0	0	0	0	0	0	0
	Actinobacteria	Actinobacteria(100)	Solirubrobacterales(100)	unclassified(80)	unclassified(80)	0	0	0	0	0	0.00768285	0	0	0	0	0	0	0	0	0	0	0	0	0	0	0	0	0	0	0
Bacteria(100)					unclassified(80) Total	0	0	0	0	0	0.00768285	0	0	0	0	0	0	0	0	0	0	0	0	0	0	0	0	0	0	0
				unclassified(80) Total		0	0	0	0	0	0.00768285	0	0	0	0	0	0	0	0	0	0	0	0	0	0	0	0	0	0	0
			Solirubrobacterales(100) Total			0	0	0	0	0	0.0691457	0.0315408	0	0.167718	0	0	0.222478	0	0	0.0441724	0	0	0	0	0	0	0.00477874	0	0.00864503	0
	Actinobacteria	Actinobacteria(100)	Solirubrobacterales(80)	unclassified(80)	unclassified(80)	0	0	0	0	0	0.0768285	0	0	0	0	0	0	0	0	0	0	0	0	0	0	0	0	0	0	0
Bacteria(100)					unclassified(80) Total	0	0	0	0	0	0.0768285	0	0	0	0	0	0	0	0	0	0	0	0	0	0	0	0	0	0	0
				unclassified(80) Total		0	0	0	0	0	0.0768285	0	0	0	0	0	0	0	0	0	0	0	0	0	0	0	0	0	0	0
			Solirubrobacterales(80) Total			0	0	0	0	0	0.0768285	0	0	0	0	0	0	0	0	0	0	0	0	0	0	0	0	0	0	0
	Actinobacteria	Actinobacteria(100)	Solirubrobacterales(100)	unclassified(86)	unclassified(86)	0	0	0	0	0.0122963	0	0	0	0	0	0	0	0	0	0	0	0	0	0	0	0	0	0	0	0
Bacteria(100)					unclassified(86) Total	0	0	0	0	0.0122963	0	0	0	0	0	0	0	0	0	0	0	0	0	0	0	0	0	0	0	0
				unclassified(86) Total		0	0	0	0	0.0122963	0	0	0	0	0	0	0	0	0	0	0	0	0	0	0	0	0	0	0	0
	Actinobacteria	Actinobacteria(100)	Solirubrobacterales(100)	unclassified(92)	unclassified(92)	0	0	0	0	0	0	0	0	0.00670871	0	0	0	0	0	0	0	0	0	0	0	0	0	0	0	0
Bacteria(100)					unclassified(92) Total	0	0	0	0	0	0	0	0	0.00670871	0	0	0	0	0	0	0	0	0	0	0	0	0	0	0	0
				unclassified(92) Total		0	0	0	0	0	0	0	0	0.00670871	0	0	0	0	0	0	0	0	0	0	0	0	0	0	0	0
			Solirubrobacterales(100) Total			0	0	0	0	0.0122963	0	0	0	0.00670871	0	0	0	0	0	0	0	0	0	0	0	0	0	0	0	0
		Actinobacteria(100) Total				0	0.0553148	0	0.0125117	0.0122963	0.245851	0.102507	0.0664728	0.26164	0	0	0.222478	0.0198886	0	0.0441724	0.00898553	0	0	0	0	0	0.00477874	0.00553986	0.0115267	0
	Actinobacteria	Actinobacteria(87)	unclassified	unclassified	unclassified	0	0	0	0	0	0	0	0	0	0	0	0	0	0	0	0	0	0	0	0	0	0	0.0110797	0	0
Bacteria(100)					unclassified Total	0	0	0	0	0	0	0	0	0	0	0	0	0	0	0	0	0	0	0	0	0	0	0.0110797	0	0
				unclassified Total		0	0	0	0	0	0	0	0	0	0	0	0	0	0	0	0	0	0	0	0	0	0	0.0110797	0	0
			unclassified Total			0	0	0	0	0	0	0	0	0	0	0	0	0	0	0	0	0	0	0	0	0	0	0.0110797	0	0
		Actinobacteria(87) Total				0	0	0	0	0	0	0	0	0	0	0	0	0	0	0	0	0	0	0	0	0	0	0.0110797	0	0
	Actinobacteria	Actinobacteria(100)	unclassified(100)	unclassified(100)	unclassified(100)	0	0	0	0	0	0	0	0	0	0	0	0	0	0	0	0	0	0	0	0	0	0	0	0	0.00209367
Bacteria(100)	Actinobacteria	Actinobacteria(100)	unclassified(100)	unclassified(100)	unclassified(100)	0	0	0	0	0	0	0	0	0.0201261	0	0	0	0	0	0	0	0	0	0	0	0	0	0	0	0
Bacteria(100)	Actinobacteria	Actinobacteria(100)	unclassified(100)	unclassified(100)	unclassified(100)	0	0	0	0	0	0	0	0	0.0201261	0	0	0	0	0	0	0	0	0	0	0	0	0	0	0	0
Bacteria(100)	Actinobacteria	Actinobacteria(100)	unclassified(100)	unclassified(100)	unclassified(100)	0.0127673	0.0184383	0.0088199	0	0	0	0	0	0	0	0	0	0.0331477	0.0247117	0.145138	0	0.140585	0.0342208	0.0616607	0.0446595	0.0129752	0	0	0	0.0314051
Bacteria(100)	Actinobacteria	Actinobacteria(100)	unclassified(100)	unclassified(100)	unclassified(100)	0.0957549	0.129068	0.185218	0.350328	0.0491854	0.0460971	0.0946223	0.0498546	0.134174	0.0322165	0.015824	0.0153433	0.178998	0.156507	0.145138	0.0359421	0.103589	0.0547533	0.0411072	0	0	0	0	0	0.0230304
Bacteria(100)	Actinobacteria	Actinobacteria(100)	unclassified(100)	unclassified(100)	unclassified(100)	0	0	0	0	0	0	0	0	0	0	0.0237361	0.023015	0.0397772	0.0411862	0.0252414	0	0	0	0	0	0.0519009	0.0238937	0.0553986	0.0230534	0.0523418
Bacteria(100)	Actinobacteria	Actinobacteria(100)	unclassified(100)	unclassified(100)	unclassified(100)	0.0766039	0.0276574	0.0617393	0.0625586	0.0676299	0	0	0	0	0	0	0	0	0	0	0.00898553	0	0	0	0.0223297	0	0	0	0	0
Bacteria(100)					unclassified(100) Total	0.185126	0.175164	0.255777	0.412887	0.116815	0.0460971	0.0946223	0.0498546	0.174426	0.0322165	0.0395601	0.0383583	0.251923	0.222405	0.315517	0.0449277	0.244173	0.0889741	0.102768	0.0669892	0.0648761	0.0238937	0.0553986	0.0230534	0.108871
				unclassified(100) Total		0.185126	0.175164	0.255777	0.412887	0.116815	0.0460971	0.0946223	0.0498546	0.174426	0.0322165	0.0395601	0.0383583	0.251923	0.222405	0.315517	0.0449277	0.244173	0.0889741	0.102768	0.0669892	0.0648761	0.0238937	0.0553986	0.0230534	0.108871
			unclassified(100) Total			0.185126	0.175164	0.255777	0.412887	0.116815	0.0460971	0.0946223	0.0498546	0.174426	0.0322165	0.0395601	0.0383583	0.251923	0.222405	0.315517	0.0449277	0.244173	0.0889741	0.102768	0.0669892	0.0648761	0.0238937	0.0553986	0.0230534	0.108871
		Actinobacteria(100) Total				0.185126	0.175164	0.255777	0.412887	0.116815	0.0460971	0.0946223	0.0498546	0.174426	0.0322165	0.0395601	0.0383583	0.251923	0.222405	0.315517	0.0449277	0.244173	0.0889741	0.102768	0.0669892	0.0648761	0.0238937	0.0553986	0.0230534	0.108871
	Actinobacteria	Actinobacteria(98)	unclassified(55)	unclassified(55)	unclassified(55)	0.0319183	0.0460957	0.105839	0.187676	0.00614817	0.145974	1.01719	0.673037	0.784919	0.604059	0.284833	0.414269	1.08062	0.955519	0.877138	0.0808698	0.0591935	0.0342208	0.0479583	0.059546	0.389257	0.0525662	0.326852	0.207481	0.590415
Bacteria(100)					unclassified(55) Total	0.0319183	0.0460957	0.105839	0.187676	0.00614817	0.145974	1.01719	0.673037	0.784919	0.604059	0.284833	0.414269	1.08062	0.955519	0.877138	0.0808698	0.0591935	0.0342208	0.0479583	0.059546	0.389257	0.0525662	0.326852	0.207481	0.590415
				unclassified(55) Total		0.0319183	0.0460957	0.105839	0.187676	0.00614817	0.145974	1.01719	0.673037	0.784919	0.604059	0.284833	0.414269	1.08062	0.955519	0.877138	0.0808698	0.0591935	0.0342208	0.0479583	0.059546	0.389257	0.0525662	0.326852	0.207481	0.590415
			unclassified(55) Total			0.0319183	0.0460957	0.105839	0.187676	0.00614817	0.145974	1.01719	0.673037	0.784919	0.604059	0.284833	0.414269	1.08062	0.955519	0.877138	0.0808698	0.0591935	0.0342208	0.0479583	0.059546	0.389257	0.0525662	0.326852	0.207481	0.590415
		Actinobacteria(98) Total				0.0319183	0.0460957	0.105839	0.187676	0.00614817	0.145974	1.01719	0.673037	0.784919	0.604059	0.284833	0.414269	1.08062	0.955519	0.877138	0.0808698	0.0591935	0.0342208	0.0479583	0.059546	0.389257	0.0525662	0.326852	0.207481	0.590415
	Actinobacteria	Actinobacteria(100)	unclassified(67)	unclassified(67)	unclassified(67)	0	0	0	0	0	0.0768285	0.173474	0.116327	0.0536697	0.128866	0.142416	0.168776	0.351366	0.189456	0.157759	0	0.140585	0.0205325	0.0959167	0	0.0454133	0.172035	0.598305	0.29105	0.592509
Bacteria(100)					unclassified(67) Total	0	0	0	0	0	0.0768285	0.173474	0.116327	0.0536697	0.128866	0.142416	0.168776	0.351366	0.189456	0.157759	0	0.140585	0.0205325	0.0959167	0	0.0454133	0.172035	0.598305	0.29105	0.592509
				unclassified(67) Total		0	0	0	0	0	0.0768285	0.173474	0.116327	0.0536697	0.128866	0.142416	0.168776	0.351366	0.189456	0.157759	0	0.140585	0.0205325	0.0959167	0	0.0454133	0.172035	0.598305	0.29105	0.592509
			unclassified(67) Total			0	0	0	0	0	0.0768285	0.173474	0.116327	0.0536697	0.128866	0.142416	0.168776	0.351366	0.189456	0.157759	0	0.140585	0.0205325	0.0959167	0	0.0454133	0.172035	0.598305	0.29105	0.592509
		Actinobacteria(100) Total				0	0	0	0	0	0.0768285	0.173474	0.116327	0.0536697	0.128866	0.142416	0.168776	0.351366	0.189456	0.157759	0	0.140585	0.0205325	0.0959167	0	0.0454133	0.172035	0.598305	0.29105	0.592509
	Actinobacteria Total					0.293648	0.460957	0.440995	0.807007	0.362742	2.81961	4.35263	3.52306	3.87092	4.09149	2.52393	2.50863	6.22514	2.58649	3.37603	0.655944	0.954495	0.629663	0.609756	0.5508	3.96393	0.965306	1.94449	1.01435	2.94161
	Bacteroidetes	Bacteroidia(100)	Bacteroidales(100)	Bacteroidaceae(100)	Bacteroides(100)	0	0	0	0	0	0	0	0	0	0	0	0	0	0	0	0	0	0	0	0	0.285455	1.57699	2.33782	0.409198	3.62624
Bacteria(100)	Bacteroidetes	Bacteroidia(100)	Bacteroidales(100)	Bacteroidaceae(100)	Bacteroides(100)	0	0	0	0	0	0.0998771	0.0630815	0.340673	0.603784	0.209407	2.1046	0.621404	0.251923	0	0	0	0	0	0	0	0.999092	1.07522	1.32957	2.42925	0.286833
Bacteria(100)	Bacteroidetes	Bacteroidia(100)	Bacteroidales(100)	Bacteroidaceae(100)	Bacteroides(100)	0	0	0	0	0	0.00768285	0.157704	0.0914001	0	0.00805412	6.05269	0	0	0.0247117	0.0378621	0	0	0	0	0	0	0	0	0	0
Bacteria(100)	Bacteroidetes	Bacteroidia(100)	Bacteroidales(100)	Bacteroidaceae(100)	Bacteroides(100)	0	0	0	0	0	0.0153657	0.0315408	0.132946	0.167718	0.249678	0.0237361	0.0537016	0.0464068	0	0.195621	0	0	0	0	0	0	0	0	0	0
Bacteria(100)	Bacteroidetes	Bacteroidia(100)	Bacteroidales(100)	Bacteroidaceae(100)	Bacteroides(100)	0	0	0	0	0	0	0	0	0	0	0	0	0	0	0	0	0	0	0	0	0.382769	0.83628	0.426569	0.374618	0.47317
Bacteria(100)	Bacteroidetes	Bacteroidia(100)	Bacteroidales(100)	Bacteroidaceae(100)	Bacteroides(100)	0	0	0	0	0	0.0768285	0.0157704	0.0249273	0.0134174	0.00805412	0.0395601	0.0920598	0.106073	0	0	0	0	0	0	0	0	0	0	0	0
Bacteria(100)	Bacteroidetes	Bacteroidia(100)	Bacteroidales(100)	Bacteroidaceae(100)	Bacteroides(100)	0	0	0	0	0	0.0460971	0.00788519	0	0	0.0402706	0.015824	0	0.0596659	0.00823723	0.0883448	0	0	0	0	0	0	0	0	0	0
Bacteria(100)	Bacteroidetes	Bacteroidia(100)	Bacteroidales(100)	Bacteroidaceae(100)	Bacteroides(100)	0	0.0368766	0.0176398	0	0	0	0.0946223	0.0166182	0.0536697	0	0.0395601	0	0	0.0411862	0	0	0	0	0	0	0	0	0.0886377	0	0
Bacteria(100)	Bacteroidetes	Bacteroidia(100)	Bacteroidales(100)	Bacteroidaceae(100)	Bacteroides(100)	0	0	0	0	0	0	0	0	0	0	0	0	0	0	0	0.0808698	0	0	0.164429	0	0	0	0	0	0
Bacteria(100)	Bacteroidetes	Bacteroidia(100)	Bacteroidales(100)	Bacteroidaceae(100)	Bacteroides(100)	0	0	0	0	0	0	0	0	0	0	0	0	0	0	0	0.00898553	0	0	0.0753631	0.0669892	0	0	0	0	0
Bacteria(100)	Bacteroidetes	Bacteroidia(100)	Bacteroidales(100)	Bacteroidaceae(100)	Bacteroides(100)	0	0	0	0	0	0	0	0	0	0	0	0	0	0	0	0.269566	0.133185	0	0.212387	0.602903	0	0	0	0	0
Bacteria(100)	Bacteroidetes	Bacteroidia(100)	Bacteroidales(100)	Bacteroidaceae(100)	Bacteroides(100)	0	0	0	0	0	0	0	0	0	0	0	0	0	0	0	0	0.125786	0	0	0	0	0	0	0	0
Bacteria(100)	Bacteroidetes	Bacteroidia(100)	Bacteroidales(100)	Bacteroidaceae(100)	Bacteroides(100)	0	0	0	0	0	0	0	0	0	0	0	0	0	0	0	0	0	0	0	0	0.0583885	0.210265	0.0609385	0.00576336	0.018843
Bacteria(100)	Bacteroidetes	Bacteroidia(100)	Bacteroidales(100)	Bacteroidaceae(100)	Bacteroides(100)	0	0	0	0	0	0	0	0	0	0	0	0	0.298329	0.288303	0.107276	0	0	0	0	0	0	0	0	0	0
Bacteria(100)	Bacteroidetes	Bacteroidia(100)	Bacteroidales(100)	Bacteroidaceae(100)	Bacteroides(100)	0	0	0	0	0	0	0	0	0	0	0.0237361	0	0	0	0	0	0	0	0	0	0	0	0	0	0
Bacteria(100)	Bacteroidetes	Bacteroidia(100)	Bacteroidales(100)	Bacteroidaceae(100)	Bacteroides(100)	0	0	0	0	0	0	0	0	0	0	0	0	0	0	0	0	0	0	0	0	0	0	0.0498587	0.00288168	0
Bacteria(100)	Bacteroidetes	Bacteroidia(100)	Bacteroidales(100)	Bacteroidaceae(100)	Bacteroides(100)	0	0	0	0	0	0	0	0	0	0	0	0	0	0	0	0	0	0	0	0	0	0	0.00553986	0	0
Bacteria(100)	Bacteroidetes	Bacteroidia(100)	Bacteroidales(100)	Bacteroidaceae(100)	Bacteroides(100)	0	0	0	0	0	0.05378	0.039426	0.141255	0.228096	0.0805412	0	0.0383583	0.00662954	0.0164745	0.0504827	0	0	0	0	0	0	0	0	0	0
Bacteria(100)	Bacteroidetes	Bacteroidia(100)	Bacteroidales(100)	Bacteroidaceae(100)	Bacteroides(100)	0	0	0	0	0	0.00768285	0	0	0	0.064433	0	0	0	0.0658979	0	0	0	0	0	0	0	0	0	0	0
Bacteria(100)	Bacteroidetes	Bacteroidia(100)	Bacteroidales(100)	Bacteroidaceae(100)	Bacteroides(100)	0	0	0	0	0	0.0153657	0	0	0	0	0	0	0	0	0	0	0	0	0	0	0	0	0	0	0
Bacteria(100)	Bacteroidetes	Bacteroidia(100)	Bacteroidales(100)	Bacteroidaceae(100)	Bacteroides(100)	0	0	0	0	0	0	0	0	0.0402522	0	0	0.00767165	0	0	0	0	0	0	0	0	0	0	0	0	0
Bacteria(100)					Bacteroides(100) Total	0	0.0368766	0.0176398	0	0	0.32268	0.41003	0.747819	1.10694	0.660438	8.29971	0.813195	0.769027	0.444811	0.479586	0.359421	0.258972	0	0.452179	0.669892	1.7257	3.69875	4.29893	3.22172	4.40508
				Bacteroidaceae(100) Total		0	0.0368766	0.0176398	0	0	0.32268	0.41003	0.747819	1.10694	0.660438	8.29971	0.813195	0.769027	0.444811	0.479586	0.359421	0.258972	0	0.452179	0.669892	1.7257	3.69875	4.29893	3.22172	4.40508
	Bacteroidetes	Bacteroidia(100)	Bacteroidales(100)	M2PB4_65(100)	unclassified(100)	0.0638366	0.0276574	0.291057	0.0125117	0.196741	0.530117	0.473111	0.257582	0.127465	0.330219	0.11868	0.268508	0.404402	0.634267	0.492207	0	0.170181	0.0615974	0	0.029773	0	0	0	0	0
Bacteria(100)	Bacteroidetes	Bacteroidia(100)	Bacteroidales(100)	M2PB4_65(100)	unclassified(100)	0.0383019	0.0553148	0.0440995	0	0	0.0384143	0.118278	0.390528	0.0737958	0.0724871	0	0.0613732	0.112702	0.164745	0.567931	0.215653	0	0.273766	0.308304	0.0372162	0	0	0	0	0
Bacteria(100)	Bacteroidetes	Bacteroidia(100)	Bacteroidales(100)	M2PB4_65(100)	unclassified(100)	0	0	0	0	0	0	0	0	1.90527	0.942332	0	0	0.0132591	0	0	0	0	0	0	0	0	0	0	0	0
Bacteria(100)	Bacteroidetes	Bacteroidia(100)	Bacteroidales(100)	M2PB4_65(100)	unclassified(100)	0	0	0	0	0	0.307314	0	0	0	0	0.0395601	0	0.338107	0	0	0	0	0	0	0	0	0	0	0	0
Bacteria(100)	Bacteroidetes	Bacteroidia(100)	Bacteroidales(100)	M2PB4_65(100)	unclassified(100)	0	0	0	0	0	0	0.0315408	0.0166182	0	0	0	0.107403	0	0	0	0	0	0	0	0	0	0	0	0	0
Bacteria(100)	Bacteroidetes	Bacteroidia(100)	Bacteroidales(100)	M2PB4_65(100)	unclassified(100)	0	0	0	0	0	0.122926	0.260211	0.157873	0	0	0	0	0.802174	0.0741351	0.126207	0	0	0	0	0	0	0	0	0	0
Bacteria(100)	Bacteroidetes	Bacteroidia(100)	Bacteroidales(100)	M2PB4_65(100)	unclassified(100)	0	0	0	0	0	0.0614628	0.039426	0.0083091	0	0.338273	0.0791202	0.130418	0.112702	0	0.220862	0	0	0	0	0	0	0	0	0	0
Bacteria(100)	Bacteroidetes	Bacteroidia(100)	Bacteroidales(100)	M2PB4_65(100)	unclassified(100)	0.185126	0.285793	0.335156	0	0	0	0	0	0	0	0	0	0	0	0	0	0	0	0	0	0	0	0	0	0
Bacteria(100)	Bacteroidetes	Bacteroidia(100)	Bacteroidales(100)	M2PB4_65(100)	unclassified(100)	0.644749	0	0.229317	0	0	0	0	0	0	0	0	0	0	0	0	0	0	0	0	0	0	0	0	0	0
Bacteria(100)	Bacteroidetes	Bacteroidia(100)	Bacteroidales(100)	M2PB4_65(100)	unclassified(100)	0.0638366	0	0.0264597	0	0.0245927	0	0	0	0	0	0	0	0	0	0	0	0	0	0	0	0	0	0	0	0
Bacteria(100)	Bacteroidetes	Bacteroidia(100)	Bacteroidales(100)	M2PB4_65(100)	unclassified(100)	0.0127673	0.405642	0.088199	0	0.0307409	0	0	0	0	0	0	0	0	0	0	0	0	0	0	0	0	0	0	0	0
Bacteria(100)	Bacteroidetes	Bacteroidia(100)	Bacteroidales(100)	M2PB4_65(100)	unclassified(100)	0.00638366	0	0	0	0	0	0	0	0	0	0	0	0	0	0	0	0	0	0	0	0	0	0	0	0
Bacteria(100)	Bacteroidetes	Bacteroidia(100)	Bacteroidales(100)	M2PB4_65(100)	unclassified(100)	0	0	0	0	0	0	0	0	0	0	0	0	0	0	0.00631034	0	0	0	0	0	0	0	0	0	0
Bacteria(100)	Bacteroidetes	Bacteroidia(100)	Bacteroidales(100)	M2PB4_65(100)	unclassified(100)	0	0	0	0	0.0122963	0	0	0	0	0	0	0	0	0	0	0	0	0	0	0	0	0	0	0	0
Bacteria(100)	Bacteroidetes	Bacteroidia(100)	Bacteroidales(100)	M2PB4_65(100)	unclassified(100)	0	0	0	0	0.0245927	0	0	0	0	0	0	0	0	0	0	0	0	0	0	0	0	0	0	0	0
Bacteria(100)	Bacteroidetes	Bacteroidia(100)	Bacteroidales(100)	M2PB4_65(100)	unclassified(100)	0	0	0	0.281514	0	0	0	0	0	0	0	0	0	0	0	0	0	0	0	0	0	0	0	0	0
Bacteria(100)					unclassified(100) Total	1.015	0.774408	1.01429	0.294026	0.288964	1.06023	0.922567	0.83091	2.10653	1.68331	0.237361	0.567702	1.78335	0.873147	1.41352	0.215653	0.170181	0.335364	0.308304	0.0669892	0	0	0	0	0
				M2PB4_65(100) Total		1.015	0.774408	1.01429	0.294026	0.288964	1.06023	0.922567	0.83091	2.10653	1.68331	0.237361	0.567702	1.78335	0.873147	1.41352	0.215653	0.170181	0.335364	0.308304	0.0669892	0	0	0	0	0
			Bacteroidales(100) Total			1.015	0.811284	1.03193	0.294026	0.288964	1.38291	1.3326	1.57873	3.21347	2.34375	8.53707	1.3809	2.55237	1.31796	1.8931	0.575074	0.429153	0.335364	0.760482	0.736881	1.7257	3.69875	4.29893	3.22172	4.40508
		Bacteroidia(100) Total				1.015	0.811284	1.03193	0.294026	0.288964	1.38291	1.3326	1.57873	3.21347	2.34375	8.53707	1.3809	2.55237	1.31796	1.8931	0.575074	0.429153	0.335364	0.760482	0.736881	1.7257	3.69875	4.29893	3.22172	4.40508
	Bacteroidetes	Bacteroidia(88)	Bacteroidales(88)	M2PB4_65(56)	unclassified(56)	0	0	0	0	0	0.0307314	0.0473111	0.0083091	0	0.0161082	0.015824	0	0.0132591	0.0164745	0.0378621	0	0	0	0	0	0	0	0	0	0
Bacteria(100)					unclassified(56) Total	0	0	0	0	0	0.0307314	0.0473111	0.0083091	0	0.0161082	0.015824	0	0.0132591	0.0164745	0.0378621	0	0	0	0	0	0	0	0	0	0
				M2PB4_65(56) Total		0	0	0	0	0	0.0307314	0.0473111	0.0083091	0	0.0161082	0.015824	0	0.0132591	0.0164745	0.0378621	0	0	0	0	0	0	0	0	0	0
			Bacteroidales(88) Total			0	0	0	0	0	0.0307314	0.0473111	0.0083091	0	0.0161082	0.015824	0	0.0132591	0.0164745	0.0378621	0	0	0	0	0	0	0	0	0	0
		Bacteroidia(88) Total				0	0	0	0	0	0.0307314	0.0473111	0.0083091	0	0.0161082	0.015824	0	0.0132591	0.0164745	0.0378621	0	0	0	0	0	0	0	0	0	0
	Bacteroidetes	Bacteroidia(100)	Bacteroidales(100)	M2PB4_65(68)	unclassified(68)	0	0	0	0	0	0	0.220785	0.174491	0	0	0	0	0	0.0988468	0.0567931	0.0269566	0.125786	0	0	0.163751	0	0	0.0886377	0	0
Bacteria(100)					unclassified(68) Total	0	0	0	0	0	0	0.220785	0.174491	0	0	0	0	0	0.0988468	0.0567931	0.0269566	0.125786	0	0	0.163751	0	0	0.0886377	0	0
				M2PB4_65(68) Total		0	0	0	0	0	0	0.220785	0.174491	0	0	0	0	0	0.0988468	0.0567931	0.0269566	0.125786	0	0	0.163751	0	0	0.0886377	0	0
	Bacteroidetes	Bacteroidia(100)	Bacteroidales(100)	M2PB4_65(91)	unclassified(91)	0	0	0	0	0	0	0	0.0332364	0.0737958	0	0	0.437284	0	0.00823723	0	0	0	0	0	0	0	0	0	0	0
Bacteria(100)					unclassified(91) Total	0	0	0	0	0	0	0	0.0332364	0.0737958	0	0	0.437284	0	0.00823723	0	0	0	0	0	0	0	0	0	0	0
				M2PB4_65(91) Total		0	0	0	0	0	0	0	0.0332364	0.0737958	0	0	0.437284	0	0.00823723	0	0	0	0	0	0	0	0	0	0	0
			Bacteroidales(100) Total			0	0	0	0	0	0	0.220785	0.207727	0.0737958	0	0	0.437284	0	0.107084	0.0567931	0.0269566	0.125786	0	0	0.163751	0	0	0.0886377	0	0
		Bacteroidia(100) Total				0	0	0	0	0	0	0.220785	0.207727	0.0737958	0	0	0.437284	0	0.107084	0.0567931	0.0269566	0.125786	0	0	0.163751	0	0	0.0886377	0	0
	Bacteroidetes	Bacteroidia(98)	Bacteroidales(98)	M2PB4_65(97)	unclassified(97)	0	0	0	0	0	0	0	0	0	0	0	0	0	0	0	0	0	0	0	0	0.0519009	0.0573449	0.238214	0.187309	0.0669975
Bacteria(100)					unclassified(97) Total	0	0	0	0	0	0	0	0	0	0	0	0	0	0	0	0	0	0	0	0	0.0519009	0.0573449	0.238214	0.187309	0.0669975
				M2PB4_65(97) Total		0	0	0	0	0	0	0	0	0	0	0	0	0	0	0	0	0	0	0	0	0.0519009	0.0573449	0.238214	0.187309	0.0669975
			Bacteroidales(98) Total			0	0	0	0	0	0	0	0	0	0	0	0	0	0	0	0	0	0	0	0	0.0519009	0.0573449	0.238214	0.187309	0.0669975
		Bacteroidia(98) Total				0	0	0	0	0	0	0	0	0	0	0	0	0	0	0	0	0	0	0	0	0.0519009	0.0573449	0.238214	0.187309	0.0669975
	Bacteroidetes	Bacteroidia(100)	Bacteroidales(100)	p_2534_18B5(100)	unclassified(100)	0.0957549	0	0.0617393	0	0.122963	0	0	0	0	0	0	0	0	0	0	0	0	0	0	0	0	0	0	0	0
Bacteria(100)	Bacteroidetes	Bacteroidia(100)	Bacteroidales(100)	p_2534_18B5(100)	unclassified(100)	0	0	0	0.0563028	0	0	0	0	0	0	0	0	0	0	0	0	0	0	0	0	0	0	0	0	0
Bacteria(100)	Bacteroidetes	Bacteroidia(100)	Bacteroidales(100)	p_2534_18B5(100)	unclassified(100)	0	0	0	0	0	0.0307314	0	0	0	0	0	0	0	0	0.0252414	0	0	0	0	0	0	0	0	0	0
Bacteria(100)					unclassified(100) Total	0.0957549	0	0.0617393	0.0563028	0.122963	0.0307314	0	0	0	0	0	0	0	0	0.0252414	0	0	0	0	0	0	0	0	0	0
				p_2534_18B5(100) Total		0.0957549	0	0.0617393	0.0563028	0.122963	0.0307314	0	0	0	0	0	0	0	0	0.0252414	0	0	0	0	0	0	0	0	0	0
	Bacteroidetes	Bacteroidia(100)	Bacteroidales(100)	PeH15(100)	unclassified(100)	0	0	0	0	0	0	0.00788519	0.0083091	0	0	0	0	0	0	0	0	0	0	0	0	0	0	0	0	0
Bacteria(100)					unclassified(100) Total	0	0	0	0	0	0	0.00788519	0.0083091	0	0	0	0	0	0	0	0	0	0	0	0	0	0	0	0	0
				PeH15(100) Total		0	0	0	0	0	0	0.00788519	0.0083091	0	0	0	0	0	0	0	0	0	0	0	0	0	0	0	0	0
	Bacteroidetes	Bacteroidia(100)	Bacteroidales(100)	Porphyromonadaceae(100)	Candidatus_Symbiothrix(100)	0	0	0	0	0	0.0230486	0.0551963	0	0	0.50741	0.0237361	0	0.0464068	0.0494234	0.0820345	0.0808698	0.562338	0.383273	0.417923	0.0967622	0.181653	0	0	2.53011	0
Bacteria(100)	Bacteroidetes	Bacteroidia(100)	Bacteroidales(100)	Porphyromonadaceae(100)	Candidatus_Symbiothrix(100)	0	0	0	0	0	0.245851	0.134048	0.257582	0.174426	0.225515	0.371865	0.115075	0.159109	0.222405	0.100965	0	0	0	0	0	0	0	0	0	0
Bacteria(100)	Bacteroidetes	Bacteroidia(100)	Bacteroidales(100)	Porphyromonadaceae(100)	Candidatus_Symbiothrix(100)	0	0	0	0	0	0.0230486	0	0.0166182	0.0737958	0.120812	0.15824	0.0306866	0.159109	0.197694	0.132517	0	0	0	0	0	0.447645	0.606901	0.077558	0.187309	0
Bacteria(100)	Bacteroidetes	Bacteroidia(100)	Bacteroidales(100)	Porphyromonadaceae(100)	Candidatus_Symbiothrix(100)	0	0	0	0	0	0	0	0.083091	0.0201261	0	0	0	0	0.0329489	0	0	0	0	0	0	0.538472	0	0.692482	0.115267	0.154932
Bacteria(100)	Bacteroidetes	Bacteroidia(100)	Bacteroidales(100)	Porphyromonadaceae(100)	Candidatus_Symbiothrix(100)	0	0	0	0	0	0	0	0	0	0	0	0	0	0	0	0	0	0	0	0	0.0194628	1.03221	0.0110797	0	0
Bacteria(100)	Bacteroidetes	Bacteroidia(100)	Bacteroidales(100)	Porphyromonadaceae(100)	Candidatus_Symbiothrix(100)	0	0	0	0	0	0.0460971	0.0473111	0.0166182	0.0268348	0	0.142416	0.023015	0.132591	0.0658979	0.018931	0	0	0	0	0	0	0	0	0	0
Bacteria(100)	Bacteroidetes	Bacteroidia(100)	Bacteroidales(100)	Porphyromonadaceae(100)	Candidatus_Symbiothrix(100)	0	0.00921914	0	0	0	0	0	0	0	0	0	0	0	0	0	0	0.421754	0.527	0.534393	0.0521027	0	0	0	0	0
Bacteria(100)	Bacteroidetes	Bacteroidia(100)	Bacteroidales(100)	Porphyromonadaceae(100)	Candidatus_Symbiothrix(100)	0	0	0	0	0	0.122926	0	3.36518	0.046961	0.00805412	0.688346	0.153433	0.0994431	0	0	0	0	0	0	0	0	0	0	0	0
Bacteria(100)	Bacteroidetes	Bacteroidia(100)	Bacteroidales(100)	Porphyromonadaceae(100)	Candidatus_Symbiothrix(100)	0	0	0	0	0	0	0.141933	0.265891	0.114048	0	0	0.00767165	0	0	0	0	0	0	0	0	0	0	0	0	0
Bacteria(100)	Bacteroidetes	Bacteroidia(100)	Bacteroidales(100)	Porphyromonadaceae(100)	Candidatus_Symbiothrix(100)	0	0	0	0	0	0	0.331178	0.249273	0	0.612113	0.0237361	0	0	0	0	0	0	0	0	0	0	0	0	0	0
Bacteria(100)	Bacteroidetes	Bacteroidia(100)	Bacteroidales(100)	Porphyromonadaceae(100)	Candidatus_Symbiothrix(100)	0	0	0	0	0	0.0153657	0	0	0.00670871	0	0.0791202	0	0.0994431	0.123558	0	0	0	0	0	0	0	0	0	0	0
Bacteria(100)	Bacteroidetes	Bacteroidia(100)	Bacteroidales(100)	Porphyromonadaceae(100)	Candidatus_Symbiothrix(100)	0	0	0	0	0	0	0	0	0	0	0	0	0	0	0	0.188696	0.155383	0.0684416	0.184982	0.126535	0	0	0	0	0
Bacteria(100)	Bacteroidetes	Bacteroidia(100)	Bacteroidales(100)	Porphyromonadaceae(100)	Candidatus_Symbiothrix(100)	0	0	0	0	0	0	0	0	0	0	0	0	0	0	0	0.107826	0.0369959	0	0.0959167	0.0893189	0.0519009	0	0	0	0
Bacteria(100)	Bacteroidetes	Bacteroidia(100)	Bacteroidales(100)	Porphyromonadaceae(100)	Candidatus_Symbiothrix(100)	0	0	0	0	0	0	0.039426	0.0415455	0.0402522	0.0322165	0.0316481	0.0383583	0	0.00823723	0.0567931	0	0	0	0	0	0	0	0	0	0
Bacteria(100)	Bacteroidetes	Bacteroidia(100)	Bacteroidales(100)	Porphyromonadaceae(100)	Candidatus_Symbiothrix(100)	0	0	0	0	0	0	0.118278	0	0.134174	0	0	0	0.251923	0.354201	0.265034	0	0	0	0	0	0	0	0	0	0
Bacteria(100)	Bacteroidetes	Bacteroidia(100)	Bacteroidales(100)	Porphyromonadaceae(100)	Candidatus_Symbiothrix(100)	0	0	0	1.68283	0	0	0	0	0	0	0	0	0	0	0	0	0	0	0	0	0	0	0	0	0
Bacteria(100)	Bacteroidetes	Bacteroidia(100)	Bacteroidales(100)	Porphyromonadaceae(100)	Candidatus_Symbiothrix(100)	0	0	0	0.462934	0	0	0	0	0	0	0	0	0	0	0	0	0	0	0	0	0	0	0	0	0
Bacteria(100)	Bacteroidetes	Bacteroidia(100)	Bacteroidales(100)	Porphyromonadaceae(100)	Candidatus_Symbiothrix(100)	0	0	0	0	0	0	0	0	0	0.00805412	0	0	0	0	0	0	0.00739919	0	0	0	0	0	0	0.00864503	0
Bacteria(100)	Bacteroidetes	Bacteroidia(100)	Bacteroidales(100)	Porphyromonadaceae(100)	Candidatus_Symbiothrix(100)	0	0	0	0	0	0	0.0551963	0.199418	0.00670871	0	0	0	0.0265182	0.14827	0.138828	0	0	0	0	0	0	0	0	0	0
Bacteria(100)	Bacteroidetes	Bacteroidia(100)	Bacteroidales(100)	Porphyromonadaceae(100)	Candidatus_Symbiothrix(100)	0	0	0	0	0	0	0	0.0166182	0	0.13692	0.015824	0	0	0.00823723	0.138828	0	0	0	0	0	0	0	0	0	0
Bacteria(100)	Bacteroidetes	Bacteroidia(100)	Bacteroidales(100)	Porphyromonadaceae(100)	Candidatus_Symbiothrix(100)	0	0	0	0	0	0	0	0	0.046961	0	0.015824	0	0	0	0	0.125797	0.0591935	0	0.034256	0.0148865	0	0	0	0	0
Bacteria(100)	Bacteroidetes	Bacteroidia(100)	Bacteroidales(100)	Porphyromonadaceae(100)	Candidatus_Symbiothrix(100)	0	0	0	0	0	0	0.0788519	0.0498546	0.234805	0.144974	0.015824	0.122746	0.0397772	0.115321	0	0	0	0	0	0	0	0	0	0	0
Bacteria(100)	Bacteroidetes	Bacteroidia(100)	Bacteroidales(100)	Porphyromonadaceae(100)	Candidatus_Symbiothrix(100)	0	0	0	0	0	0	0	0	0	0	0	0	0	0	0	0.0808698	0.0147984	0	0.00685119	0.00744325	0	0	0	0	0
Bacteria(100)	Bacteroidetes	Bacteroidia(100)	Bacteroidales(100)	Porphyromonadaceae(100)	Candidatus_Symbiothrix(100)	0	0	0	0	0	0	0	0	0	0	0	1.10472	0	0	0	0	0	0	0	0	0	0	0	0	0
Bacteria(100)	Bacteroidetes	Bacteroidia(100)	Bacteroidales(100)	Porphyromonadaceae(100)	Candidatus_Symbiothrix(100)	0	0	0	0.337817	0	0	0	0	0	0	0	0	0	0	0	0	0	0	0	0	0	0	0	0	0
Bacteria(100)	Bacteroidetes	Bacteroidia(100)	Bacteroidales(100)	Porphyromonadaceae(100)	Candidatus_Symbiothrix(100)	0	0	0	0	0	0	0	0	0	0	0	0	0	0	0	0.0179711	0.0295967	0	0.0137024	0	0	0	0	0	0
Bacteria(100)	Bacteroidetes	Bacteroidia(100)	Bacteroidales(100)	Porphyromonadaceae(100)	Candidatus_Symbiothrix(100)	0.319183	0.064534	0.264597	0	0.23363	0	0	0	0	0	0	0	0	0	0	0	0	0	0	0	0	0	0	0	0
Bacteria(100)	Bacteroidetes	Bacteroidia(100)	Bacteroidales(100)	Porphyromonadaceae(100)	Candidatus_Symbiothrix(100)	0	0	0.0176398	0.00625586	0	0	0	0	0	0	0	0	0	0	0	0	0	0	0	0	0	0	0	0	0
Bacteria(100)	Bacteroidetes	Bacteroidia(100)	Bacteroidales(100)	Porphyromonadaceae(100)	Candidatus_Symbiothrix(100)	0	0	0	0	0	0	0	0	0	0	0	0	0	0	0.309207	0	0	0	0	0	0	0	0	0	0
Bacteria(100)	Bacteroidetes	Bacteroidia(100)	Bacteroidales(100)	Porphyromonadaceae(100)	Candidatus_Symbiothrix(100)	0	0	0	0	0	0	0	0	0	0	0	0	0	0	0	0	0.0591935	0	0.0479583	0	0	0	0	0	0
Bacteria(100)	Bacteroidetes	Bacteroidia(100)	Bacteroidales(100)	Porphyromonadaceae(100)	Candidatus_Symbiothrix(100)	0	0	0	0	0	0	0	0	0	0	0	0.023015	0	0	0	0	0	0	0	0	0	0	0	0	0
Bacteria(100)	Bacteroidetes	Bacteroidia(100)	Bacteroidales(100)	Porphyromonadaceae(100)	Candidatus_Symbiothrix(100)	0	0	0	0	0	0	0	0	0	0	0.0553841	0	0	0	0	0	0	0	0	0	0	0	0	0	0
Bacteria(100)	Bacteroidetes	Bacteroidia(100)	Bacteroidales(100)	Porphyromonadaceae(100)	Candidatus_Symbiothrix(100)	0	0	0	0	0	0.0460971	0.236556	0.0249273	0.0134174	0	0	0.00767165	0	0	0	0	0	0	0	0	0	0	0	0	0
Bacteria(100)	Bacteroidetes	Bacteroidia(100)	Bacteroidales(100)	Porphyromonadaceae(100)	Candidatus_Symbiothrix(100)	0	0	0	0	0	0	0	0	0	0	0	0	0	0	0	0.0359421	0.0295967	0	0.0205536	0	0	0	0	0	0
Bacteria(100)	Bacteroidetes	Bacteroidia(100)	Bacteroidales(100)	Porphyromonadaceae(100)	Candidatus_Symbiothrix(100)	0	0	0	0	0	0	0	0	0	0	0	0	0	0	0	0	0	0	0	0	0	0	0.0332392	0	0
Bacteria(100)	Bacteroidetes	Bacteroidia(100)	Bacteroidales(100)	Porphyromonadaceae(100)	Candidatus_Symbiothrix(100)	0	0	0	0	0	0	0	0	0	0	0	0	0	0	0	0.134783	0	0	0	0.133978	0	0	0	0	0
Bacteria(100)	Bacteroidetes	Bacteroidia(100)	Bacteroidales(100)	Porphyromonadaceae(100)	Candidatus_Symbiothrix(100)	0	0	0	0	0	0	0	0.415455	0	0.0402706	0.221537	0.0690449	0.125961	0.0164745	0	0	0	0	0	0	0	0	0	0	0
Bacteria(100)	Bacteroidetes	Bacteroidia(100)	Bacteroidales(100)	Porphyromonadaceae(100)	Candidatus_Symbiothrix(100)	0	0	0	0	0	0	0	0.0498546	0	0	0	0	0	0	0	0	0	0	0	0	0	0	0	0	0
Bacteria(100)	Bacteroidetes	Bacteroidia(100)	Bacteroidales(100)	Porphyromonadaceae(100)	Candidatus_Symbiothrix(100)	0	0	0	0	0	0	0	0	0	0	0	0	0	0	0	0.00898553	0	0	0	0	0	0	0	0	0
Bacteria(100)	Bacteroidetes	Bacteroidia(100)	Bacteroidales(100)	Porphyromonadaceae(100)	Candidatus_Symbiothrix(100)	0	0	0	0	0	0.00768285	0	0	0	0	0	0	0	0	0	0	0	0	0	0	0	0	0	0	0
Bacteria(100)	Bacteroidetes	Bacteroidia(100)	Bacteroidales(100)	Porphyromonadaceae(100)	Candidatus_Symbiothrix(100)	0	0	0	0	0	0	0	0	0	0	0	0	0	0	0	0.00898553	0	0	0.00685119	0.0372162	0	0	0	0	0
Bacteria(100)	Bacteroidetes	Bacteroidia(100)	Bacteroidales(100)	Porphyromonadaceae(100)	Candidatus_Symbiothrix(100)	0	0	0	0	0	0	0	0	0	0	0	0	0	0	0	0.0179711	0	0	0	0	0	0	0	0	0
Bacteria(100)	Bacteroidetes	Bacteroidia(100)	Bacteroidales(100)	Porphyromonadaceae(100)	Candidatus_Symbiothrix(100)	0	0	0	0	0	0	0.0867371	0	0	0.0402706	0.0553841	0	0	0	0	0	0	0	0	0	0	0	0	0	0
Bacteria(100)	Bacteroidetes	Bacteroidia(100)	Bacteroidales(100)	Porphyromonadaceae(100)	Candidatus_Symbiothrix(100)	0	0	0	0	0	0	0	0	0	0	0	0	0	0	0	0.0179711	0	0	0.0548095	0.0818757	0.0194628	0.0764599	0.0609385	0.0662786	0.113058
Bacteria(100)	Bacteroidetes	Bacteroidia(100)	Bacteroidales(100)	Porphyromonadaceae(100)	Candidatus_Symbiothrix(100)	0	0	0	0	0	0.122926	0.0236556	0.0581637	0.0536697	0.0805412	0.00791202	0	0.0464068	0.00823723	0.119897	0	0	0	0	0	0	0	0	0	0
Bacteria(100)	Bacteroidetes	Bacteroidia(100)	Bacteroidales(100)	Porphyromonadaceae(100)	Candidatus_Symbiothrix(100)	0	0	0	0	0	0	0	0	0	0	0	0	0	0	0	0	0	0	0	0	0	0	0	0.00288168	0
Bacteria(100)	Bacteroidetes	Bacteroidia(100)	Bacteroidales(100)	Porphyromonadaceae(100)	Candidatus_Symbiothrix(100)	0	0	0	0	0	0	0	0	0	0	0	0	0	0	0	0	0	0	0	0	0	0	0	0.00864503	0
Bacteria(100)					Candidatus_Symbiothrix(100) Total	0.319183	0.0737531	0.282237	2.48983	0.23363	0.653042	1.34837	5.1101	0.992889	1.95715	1.9068	1.69544	1.18669	1.35091	1.36303	0.826669	1.37625	0.978715	1.4182	0.640119	1.2586	1.71557	0.875298	2.91914	0.26799
				Porphyromonadaceae(100) Total		0.319183	0.0737531	0.282237	2.48983	0.23363	0.653042	1.34837	5.1101	0.992889	1.95715	1.9068	1.69544	1.18669	1.35091	1.36303	0.826669	1.37625	0.978715	1.4182	0.640119	1.2586	1.71557	0.875298	2.91914	0.26799
	Bacteroidetes	Bacteroidia(100)	Bacteroidales(100)	Porphyromonadaceae(84)	Candidatus_Symbiothrix(84)	0	0	0	0.0375352	0	0	0	0	0	0	0	0	0	0	0	0	0	0	0	0	0	0	0	0	0
Bacteria(100)					Candidatus_Symbiothrix(84) Total	0	0	0	0.0375352	0	0	0	0	0	0	0	0	0	0	0	0	0	0	0	0	0	0	0	0	0
				Porphyromonadaceae(84) Total		0	0	0	0.0375352	0	0	0	0	0	0	0	0	0	0	0	0	0	0	0	0	0	0	0	0	0
	Bacteroidetes	Bacteroidia(100)	Bacteroidales(100)	Porphyromonadaceae(100)	Candidatus_Symbiothrix(91)	0.0574529	0.0921914	0.158758	0	0.0307409	0	0	0	0	0	0	0	0	0	0	0.00898553	0	0	0	0	0	0	0	0	0
Bacteria(100)					Candidatus_Symbiothrix(91) Total	0.0574529	0.0921914	0.158758	0	0.0307409	0	0	0	0	0	0	0	0	0	0	0.00898553	0	0	0	0	0	0	0	0	0
	Bacteroidetes	Bacteroidia(100)	Bacteroidales(100)	Porphyromonadaceae(100)	Dysgonomonas(100)	0	0	0	0	0	0.276583	0.141933	0.0498546	0.20797	0.0483247	0.0237361	0.0460299	0.0331477	0.0247117	0.0694138	0.143769	0	0.0615974	0.00685119	0.0818757	0.240042	0.181592	0.709102	0.178664	1.13268
Bacteria(100)	Bacteroidetes	Bacteroidia(100)	Bacteroidales(100)	Porphyromonadaceae(100)	Dysgonomonas(100)	0	0	0	0	0	0	0	0	0	0	0	0	0	0	0	0	0	0	0	0	1.49215	2.96282	1.98881	2.51571	0.0921215
Bacteria(100)	Bacteroidetes	Bacteroidia(100)	Bacteroidales(100)	Porphyromonadaceae(100)	Dysgonomonas(100)	0	0	0	0	3.73809	0	0	0	0	0	0.015824	0	0.0265182	0	0	0.853626	0.369959	1.01294	0.349411	0.498697	1.28455	1.61522	1.12459	0.616679	0.441765
Bacteria(100)	Bacteroidetes	Bacteroidia(100)	Bacteroidales(100)	Porphyromonadaceae(100)	Dysgonomonas(100)	0	0	0	0	0	0.16134	0.883141	0.490237	0.959345	1.93299	0.245273	0.222478	2.1546	0.107084	0.252414	0	0	0	0	0	0	0	0	0	0
Bacteria(100)	Bacteroidetes	Bacteroidia(100)	Bacteroidales(100)	Porphyromonadaceae(100)	Dysgonomonas(100)	0	0	0	0	0	0	0	0	0	0	0	0	0	0	0	1.06928	0.54754	0.143727	0.226089	1.13882	0	0	0	0	0
Bacteria(100)	Bacteroidetes	Bacteroidia(100)	Bacteroidales(100)	Porphyromonadaceae(100)	Dysgonomonas(100)	0	0	0	0	0	0	0	0	0	0	0	0	0	0	0	0	0	0	0	0	0.953678	0.396636	0.570606	0.357328	0.695099
Bacteria(100)	Bacteroidetes	Bacteroidia(100)	Bacteroidales(100)	Porphyromonadaceae(100)	Dysgonomonas(100)	0	0	0	0	0	0	0	0	0	0	0	0	0	0	0	1.99479	0.732519	0	0.11647	1.79382	0.317893	0.884068	0	0	0.154932
Bacteria(100)	Bacteroidetes	Bacteroidia(100)	Bacteroidales(100)	Porphyromonadaceae(100)	Dysgonomonas(100)	0	0	0	0	0	0	0	0	0	0	0	0	0	0	0	0.476233	0.0369959	0.16426	0.184982	0.0372162	0	0	0	0	0
Bacteria(100)	Bacteroidetes	Bacteroidia(100)	Bacteroidales(100)	Porphyromonadaceae(100)	Dysgonomonas(100)	0	0	0	0	0	0.115243	0.0551963	0.216037	0.194553	0.0805412	0.11868	0.00767165	0.0331477	0.0164745	0	0	0	0	0	0	0	0	0	0	0
Bacteria(100)	Bacteroidetes	Bacteroidia(100)	Bacteroidales(100)	Porphyromonadaceae(100)	Dysgonomonas(100)	0	0	0	0	0	0.0768285	0.244441	0.490237	0.254931	0.885954	0.577577	0.023015	0.119332	0.115321	0.0378621	0	0.0295967	0	0	0	0	0	0	0	0
Bacteria(100)	Bacteroidetes	Bacteroidia(100)	Bacteroidales(100)	Porphyromonadaceae(100)	Dysgonomonas(100)	0	0	0	0	0	0	0	0	0	0	0	0	0	0	0	0	0	0	0	0	0.00648761	0.707254	0.0720182	0.190191	1.03009
Bacteria(100)	Bacteroidetes	Bacteroidia(100)	Bacteroidales(100)	Porphyromonadaceae(100)	Dysgonomonas(100)	0	0	0	0	0	0.291948	0.220785	0.199418	0.409231	0.314111	0.213624	0.115075	0.0596659	0.247117	0	0	0	0	0	0	0	0	0	0	0
Bacteria(100)	Bacteroidetes	Bacteroidia(100)	Bacteroidales(100)	Porphyromonadaceae(100)	Dysgonomonas(100)	0	0	0	0	0	0	0.205015	0.656419	0.114048	0.13692	1.09977	0.483314	0.106073	0.518946	0.138828	0	0	0	0	0	0	0	0	0	0
Bacteria(100)	Bacteroidetes	Bacteroidia(100)	Bacteroidales(100)	Porphyromonadaceae(100)	Dysgonomonas(100)	0	0	0	0	0	0.0691457	0.0551963	0.481928	0.228096	0.402706	0.015824	0.429613	0.251923	0.255354	0.0126207	0	0	0	0	0	0	0	0	0	0
Bacteria(100)	Bacteroidetes	Bacteroidia(100)	Bacteroidales(100)	Porphyromonadaceae(100)	Dysgonomonas(100)	0	0	0	0	0	0	0	0	0	0	0	0	0	0	0	0	0	0	0	0	0.311405	0	0.38225	1.27947	0
Bacteria(100)	Bacteroidetes	Bacteroidia(100)	Bacteroidales(100)	Porphyromonadaceae(100)	Dysgonomonas(100)	0	0	0	0	0	0	0	0.0083091	0	0.00805412	0	0	0	0.00823723	0	0.0179711	0	0	0	0.00744325	0	0.0430087	0	0	0
Bacteria(100)	Bacteroidetes	Bacteroidia(100)	Bacteroidales(100)	Porphyromonadaceae(100)	Dysgonomonas(100)	0	0	0	0	0	0.05378	0	0.257582	0.20797	0	0.648786	0.0153433	0.125961	0.205931	0.0126207	0	0	0	0	0	0	0	0	0	0
Bacteria(100)	Bacteroidetes	Bacteroidia(100)	Bacteroidales(100)	Porphyromonadaceae(100)	Dysgonomonas(100)	0	0	0	0	0	0	0	0	0	0	0	0	0	0	0	0.0269566	0	0	0.0274048	0.141422	0	0	0	0	0
Bacteria(100)	Bacteroidetes	Bacteroidia(100)	Bacteroidales(100)	Porphyromonadaceae(100)	Dysgonomonas(100)	1.29588	0	0	0	0	0	0	0	0	0	0	0	0	0	0.0126207	0	0	0	0	0	0.0648761	0.0238937	0.914077	0	0
Bacteria(100)	Bacteroidetes	Bacteroidia(100)	Bacteroidales(100)	Porphyromonadaceae(100)	Dysgonomonas(100)	0	0	0	0	0	0	0	0	0	0	0	0	0	0	0	0	0	0.0205325	0	0.163751	0	0	0	0	0
Bacteria(100)	Bacteroidetes	Bacteroidia(100)	Bacteroidales(100)	Porphyromonadaceae(100)	Dysgonomonas(100)	0	0	0	0.262746	0	0	0	0	0	0	0	0	0	0	0	0	0	0	0	0	0	0	0	0	0
Bacteria(100)	Bacteroidetes	Bacteroidia(100)	Bacteroidales(100)	Porphyromonadaceae(100)	Dysgonomonas(100)	0	0	0	0	0	0.0153657	0.220785	0	0	0.0161082	0.427249	0.0843882	0	0.164745	0.0441724	0	0	0	0	0	0	0	0	0	0
Bacteria(100)	Bacteroidetes	Bacteroidia(100)	Bacteroidales(100)	Porphyromonadaceae(100)	Dysgonomonas(100)	0	0	0	0	0	0.0614628	0.102507	0.207727	0.288474	0.161082	0.0474721	0.0843882	0.232034	0.115321	0.138828	0	0	0	0	0	0	0	0	0	0
Bacteria(100)	Bacteroidetes	Bacteroidia(100)	Bacteroidales(100)	Porphyromonadaceae(100)	Dysgonomonas(100)	0	0	0	0	0	0.00768285	0	0	0.0335435	0	0	0	0	0	0	0	0	0	0	0	0	0	0	0	0
Bacteria(100)	Bacteroidetes	Bacteroidia(100)	Bacteroidales(100)	Porphyromonadaceae(100)	Dysgonomonas(100)	0	0	0	0	0	0	0	0	0.0134174	0	0	0.0537016	0	0	0	0	0	0	0	0	0	0	0	0	0
Bacteria(100)	Bacteroidetes	Bacteroidia(100)	Bacteroidales(100)	Porphyromonadaceae(100)	Dysgonomonas(100)	0	0	0	0	0	0	0	0	0	0	0	0	0	0	0	0.00898553	0.00739919	0.171104	0.0274048	0.0669892	0	0	0	0	0
Bacteria(100)	Bacteroidetes	Bacteroidia(100)	Bacteroidales(100)	Porphyromonadaceae(100)	Dysgonomonas(100)	0	0	0	0	0	0	0.0236556	0	0.0805045	0.0322165	0.00791202	0.0306866	0.0198886	0.140033	0	0	0	0	0	0	0	0	0	0	0
Bacteria(100)	Bacteroidetes	Bacteroidia(100)	Bacteroidales(100)	Porphyromonadaceae(100)	Dysgonomonas(100)	0	0	0	0	0	0.0230486	0	0	0	0.217461	0.0474721	0.0153433	0	0.0164745	0	0	0	0	0	0	0	0	0	0	0
Bacteria(100)	Bacteroidetes	Bacteroidia(100)	Bacteroidales(100)	Porphyromonadaceae(100)	Dysgonomonas(100)	0	0	0	0	0	0.222803	0.252326	0	0	0.0241624	0	0.0920598	0.0331477	0.181219	0.0757241	0	0	0	0	0	0	0	0	0	0
Bacteria(100)	Bacteroidetes	Bacteroidia(100)	Bacteroidales(100)	Porphyromonadaceae(100)	Dysgonomonas(100)	0	0	0	0	0	0	0	0	0.0134174	0	0	0	0.00662954	0	0	0	0	0	0	0	0	0	0	0	0
Bacteria(100)	Bacteroidetes	Bacteroidia(100)	Bacteroidales(100)	Porphyromonadaceae(100)	Dysgonomonas(100)	0	0	0	0	0	0	0	0	0	0	0	0	0	0	0	0	0.0443951	0.041065	0.0205536	0.0446595	0	0	0	0	0
Bacteria(100)	Bacteroidetes	Bacteroidia(100)	Bacteroidales(100)	Porphyromonadaceae(100)	Dysgonomonas(100)	0	0	0	0	0	0	0	0	0	0	0	0	0	0	0	0	0	0	0.00685119	0	0	0	0	0	0
Bacteria(100)	Bacteroidetes	Bacteroidia(100)	Bacteroidales(100)	Porphyromonadaceae(100)	Dysgonomonas(100)	0	0	0	0	0	0	0	0	0	0	0	0.0153433	0	0	0	0	0	0	0	0	0	0	0	0	0
Bacteria(100)	Bacteroidetes	Bacteroidia(100)	Bacteroidales(100)	Porphyromonadaceae(100)	Dysgonomonas(100)	0	0	0	0	0	0	0	0	0	0	0	0	0	0	0	0	0	0	0	0	0.317893	0.0430087	0.144036	0	0
Bacteria(100)	Bacteroidetes	Bacteroidia(100)	Bacteroidales(100)	Porphyromonadaceae(100)	Dysgonomonas(100)	0	0	0	0	0	0	0	0	0	0	0	0	0	0	0	0	0	0.00684416	0	0	0	0	0	0	0
Bacteria(100)	Bacteroidetes	Bacteroidia(100)	Bacteroidales(100)	Porphyromonadaceae(100)	Dysgonomonas(100)	0	0	0	0	0	0	0	0	0	0	0	0	0	0	0	0	0	0.041065	0.0548095	0	0	0	0	0	0
Bacteria(100)	Bacteroidetes	Bacteroidia(100)	Bacteroidales(100)	Porphyromonadaceae(100)	Dysgonomonas(100)	0	0	0	0	0	0	0	0	0	0	0	0	0	0	0	0	0	0.0136883	0	0	0	0	0	0	0
Bacteria(100)	Bacteroidetes	Bacteroidia(100)	Bacteroidales(100)	Porphyromonadaceae(100)	Dysgonomonas(100)	0	0	0	0	0	0	0	0	0	0	0.0316481	0	0	0	0	0	0	0	0	0	0	0	0	0	0
Bacteria(100)	Bacteroidetes	Bacteroidia(100)	Bacteroidales(100)	Porphyromonadaceae(100)	Dysgonomonas(100)	0	0	0	0	0	0.0153657	0	0	0	0	0	0	0	0	0	0	0	0	0	0	0	0	0	0	0
Bacteria(100)	Bacteroidetes	Bacteroidia(100)	Bacteroidales(100)	Porphyromonadaceae(100)	Dysgonomonas(100)	0	0	0	0	0	0	0	0	0	0	0	0	0	0	0	0	0	0	0	0	0	0	0	0.00576336	0
Bacteria(100)	Bacteroidetes	Bacteroidia(100)	Bacteroidales(100)	Porphyromonadaceae(100)	Dysgonomonas(100)	0	0	0	0	0	0	0	0	0	0	0	0	0	0	0	0.620002	0.0591935	0.0342208	0	0.171195	0	0	0	0	0
Bacteria(100)	Bacteroidetes	Bacteroidia(100)	Bacteroidales(100)	Porphyromonadaceae(100)	Dysgonomonas(100)	0	0	0	0	0	0	0	0	0	0	0	0	0	0	0	0.0179711	0	0	0	0	0	0	0	0	0
Bacteria(100)	Bacteroidetes	Bacteroidia(100)	Bacteroidales(100)	Porphyromonadaceae(100)	Dysgonomonas(100)	0	0	0	0	0	0	0	0	0	0	0	0	0	0	0	0	0	0	0	0	0	0	0	0.80687	0.0272177
Bacteria(100)	Bacteroidetes	Bacteroidia(100)	Bacteroidales(100)	Porphyromonadaceae(100)	Dysgonomonas(100)	0	0	0	0	0	0.00768285	0	0	0	0	0	0	0	0	0	0	0	0	0	0	0	0	0	0	0
Bacteria(100)	Bacteroidetes	Bacteroidia(100)	Bacteroidales(100)	Porphyromonadaceae(100)	Dysgonomonas(100)	0	0	0	0	0	0	0	0	0	0	0	0	0	0	0	0	0	0	0	0	0	0	0.160656	0	0
Bacteria(100)	Bacteroidetes	Bacteroidia(100)	Bacteroidales(100)	Porphyromonadaceae(100)	Dysgonomonas(100)	0	0	0	0	0	0	0	0	0	0	0	0	0	0	0	0.0359421	0	0	0	0	0	0	0	0	0
Bacteria(100)	Bacteroidetes	Bacteroidia(100)	Bacteroidales(100)	Porphyromonadaceae(100)	Dysgonomonas(100)	0	0	0	0	0	0	0	0	0	0	0	0	0	0	0	0.0898553	0	0	0.0274048	0.193524	0	0	0	0	0
Bacteria(100)	Bacteroidetes	Bacteroidia(100)	Bacteroidales(100)	Porphyromonadaceae(100)	Dysgonomonas(100)	0	0	0	0	0	0	0	0	0	0	0	0	0	0	0	0	0	0	0	0	0	0	0	0.00864503	0
Bacteria(100)	Bacteroidetes	Bacteroidia(100)	Bacteroidales(100)	Porphyromonadaceae(100)	Dysgonomonas(100)	0	0	0	0	0	0	0	0	0	0	0	0	0	0	0	0	0	0	0	0	0	0	0.0276993	0	0
Bacteria(100)	Bacteroidetes	Bacteroidia(100)	Bacteroidales(100)	Porphyromonadaceae(100)	Dysgonomonas(100)	0	0	0	0	0	0	0	0	0	0	0	0	0	0	0	0.0179711	0.0295967	0	0	0	0	0	0	0	0
Bacteria(100)	Bacteroidetes	Bacteroidia(100)	Bacteroidales(100)	Porphyromonadaceae(100)	Dysgonomonas(100)	0	0	0	0	0	0	0	0	0	0	0	0	0	0	0	0.134783	0	0	0	0.0372162	0	0	0	0	0
Bacteria(100)	Bacteroidetes	Bacteroidia(100)	Bacteroidales(100)	Porphyromonadaceae(100)	Dysgonomonas(100)	0	0	0	0	0	0	0	0	0	0	0	0	0	0	0	0.0269566	0	0	0.034256	0	0	0	0	0	0
Bacteria(100)					Dysgonomonas(100) Total	1.29588	0	0	0.262746	3.73809	1.39828	2.40498	3.05775	3.0055	4.26063	3.52085	1.71845	3.20207	2.11697	0.795103	5.53509	1.8572	1.71104	1.08249	4.37663	4.98897	6.8575	6.09385	5.95931	3.5739
	Bacteroidetes	Bacteroidia(100)	Bacteroidales(100)	Porphyromonadaceae(100)	Dysgonomonas(94)	0	0	0	0	0	0	0	0	0	0	0	0	0	0	0	0.0628987	0	0	0.0616607	0	0	0	0	0	0
Bacteria(100)					Dysgonomonas(94) Total	0	0	0	0	0	0	0	0	0	0	0	0	0	0	0	0.0628987	0	0	0.0616607	0	0	0	0	0	0
	Bacteroidetes	Bacteroidia(100)	Bacteroidales(100)	Porphyromonadaceae(100)	Dysgonomonas(98)	0	0	0	0	0	0.0768285	0	0	0	0	0	0.191791	0	0	0	0	0	0	0	0	0	0	0	0	0
Bacteria(100)					Dysgonomonas(98) Total	0	0	0	0	0	0.0768285	0	0	0	0	0	0.191791	0	0	0	0	0	0	0	0	0	0	0	0	0
	Bacteroidetes	Bacteroidia(100)	Bacteroidales(100)	Porphyromonadaceae(100)	Odoribacter(100)	0	0	0	0	0	1.58267	0.0473111	0	0	1.08731	0	0	0	0	0	0	0	0	0	0	0	0	0	0	0
Bacteria(100)	Bacteroidetes	Bacteroidia(100)	Bacteroidales(100)	Porphyromonadaceae(100)	Odoribacter(100)	0	0	0	0	0	0.245851	0.0473111	0.0747819	0.0268348	0.0483247	0.11868	0.0920598	0.0331477	0.123558	0.113586	0	0	0	0	0	0	0	0	0	0
Bacteria(100)	Bacteroidetes	Bacteroidia(100)	Bacteroidales(100)	Porphyromonadaceae(100)	Odoribacter(100)	0	0	0	0	0	0	0	0	0.00670871	0	0.0712082	0.0153433	0	0	0	0	0	0	0	0	0	0	0	0	0
Bacteria(100)	Bacteroidetes	Bacteroidia(100)	Bacteroidales(100)	Porphyromonadaceae(100)	Odoribacter(100)	0	0	0	0	0	0	0	0	0	0.0161082	0	0.115075	0.258552	0.115321	0	0	0	0	0	0	0	0	0	0	0
Bacteria(100)	Bacteroidetes	Bacteroidia(100)	Bacteroidales(100)	Porphyromonadaceae(100)	Odoribacter(100)	0	0	0	0	0	0	0	0	0	0	0	0	0	0	0	0	0	0	0	0	0.00648761	0	0	0	0.0837468
Bacteria(100)	Bacteroidetes	Bacteroidia(100)	Bacteroidales(100)	Porphyromonadaceae(100)	Odoribacter(100)	0	0	0	0	0	0	0	0	0	0	0	0	0	0	0	0	0	0	0	0	0.175165	0	0.565066	0	0
Bacteria(100)	Bacteroidetes	Bacteroidia(100)	Bacteroidales(100)	Porphyromonadaceae(100)	Odoribacter(100)	0	0	0	0	0	0	0	0	0	0	0	0	0	0	0	0.0988409	0.00739919	0.150571	0.034256	0.104205	0	0	0	0	0
Bacteria(100)	Bacteroidetes	Bacteroidia(100)	Bacteroidales(100)	Porphyromonadaceae(100)	Odoribacter(100)	0	0	0	0	0	0	0	0	0	0	0	0	0	0	0	0	0.0295967	0.0342208	0.00685119	0	0	0	0	0	0
Bacteria(100)	Bacteroidetes	Bacteroidia(100)	Bacteroidales(100)	Porphyromonadaceae(100)	Odoribacter(100)	0	0	0	0	0	0.0307314	0	0	0	0	0	0	0	0	0	0	0	0	0	0	0	0	0	0	0
Bacteria(100)	Bacteroidetes	Bacteroidia(100)	Bacteroidales(100)	Porphyromonadaceae(100)	Odoribacter(100)	0	0	0	0	0	0	0	0	0	0	0	0	0	0	0	0	0.0221976	0.0342208	0.0274048	0	0.032438	0	0	0	0
Bacteria(100)	Bacteroidetes	Bacteroidia(100)	Bacteroidales(100)	Porphyromonadaceae(100)	Odoribacter(100)	0	0	0	0	0	0	0	0	0	0	0	0	0	0	0	0.0808698	0.0517943	0	0.0822143	0	0	0	0	0	0
Bacteria(100)	Bacteroidetes	Bacteroidia(100)	Bacteroidales(100)	Porphyromonadaceae(100)	Odoribacter(100)	0	0	0	0	0	0	0	0	0	0	0	0	0	0	0	0	0.00739919	0.0205325	0	0	0	0	0	0	0
Bacteria(100)	Bacteroidetes	Bacteroidia(100)	Bacteroidales(100)	Porphyromonadaceae(100)	Odoribacter(100)	0	0	0	0	0	0.00768285	0	0	0	0.00805412	0	0	0	0	0	0	0	0	0	0	0	0	0	0	0
Bacteria(100)	Bacteroidetes	Bacteroidia(100)	Bacteroidales(100)	Porphyromonadaceae(100)	Odoribacter(100)	0	0	0	0	0	0	0	0	0	0	0	0	0	0	0.0567931	0	0	0	0	0	0	0	0	0	0
Bacteria(100)	Bacteroidetes	Bacteroidia(100)	Bacteroidales(100)	Porphyromonadaceae(100)	Odoribacter(100)	0	0	0	0	0	0.0153657	0.118278	0	0	0.0322165	0	0	0	0.0576606	0.0567931	0	0	0	0	0	0	0	0	0	0
Bacteria(100)	Bacteroidetes	Bacteroidia(100)	Bacteroidales(100)	Porphyromonadaceae(100)	Odoribacter(100)	0	0	0	0	0	0	0	0	0	0	0	0	0	0	0	0	0	0	0	0	0	0	0.038779	0.0201717	0.0334987
Bacteria(100)	Bacteroidetes	Bacteroidia(100)	Bacteroidales(100)	Porphyromonadaceae(100)	Odoribacter(100)	0	0	0	0	0	0	0	0	0	0	0	0	0	0	0	0	0	0	0.00685119	0	0	0	0	0	0
Bacteria(100)	Bacteroidetes	Bacteroidia(100)	Bacteroidales(100)	Porphyromonadaceae(100)	Odoribacter(100)	0	0	0	0	0	0	0	0	0	0	0	0	0	0	0.018931	0	0	0	0	0	0	0	0	0	0
Bacteria(100)	Bacteroidetes	Bacteroidia(100)	Bacteroidales(100)	Porphyromonadaceae(100)	Odoribacter(100)	0	0	0	0	0	0	0	0	0	0.00805412	0	0	0	0	0	0	0	0	0	0	0	0	0	0	0
Bacteria(100)	Bacteroidetes	Bacteroidia(100)	Bacteroidales(100)	Porphyromonadaceae(100)	Odoribacter(100)	0	0	0	0	0	0	0	0	0	0	0	0	0	0	0	0	0	0	0	0	0.0129752	0	0.0443189	0	0.0397797
Bacteria(100)	Bacteroidetes	Bacteroidia(100)	Bacteroidales(100)	Porphyromonadaceae(100)	Odoribacter(100)	0	0	0	0	0	0	0	0	0	0	0	0	0	0	0	0	0	0.0479091	0	0.0148865	0	0	0	0	0
Bacteria(100)	Bacteroidetes	Bacteroidia(100)	Bacteroidales(100)	Porphyromonadaceae(100)	Odoribacter(100)	0	0	0	0	0	0	0	0	0	0	0	0	0	0	0	0	0	0	0	0.0372162	0	0	0	0	0
Bacteria(100)	Bacteroidetes	Bacteroidia(100)	Bacteroidales(100)	Porphyromonadaceae(100)	Odoribacter(100)	0	0	0	0	0	0.00768285	0	0	0	0	0	0	0	0	0	0	0	0	0	0	0	0	0	0	0
Bacteria(100)	Bacteroidetes	Bacteroidia(100)	Bacteroidales(100)	Porphyromonadaceae(100)	Odoribacter(100)	0	0	0	0	0	0	0	0	0	0	0	0	0	0	0	0	0	0	0	0	0	0	0.0332392	0	0
Bacteria(100)	Bacteroidetes	Bacteroidia(100)	Bacteroidales(100)	Porphyromonadaceae(100)	Odoribacter(100)	0	0	0	0.0500469	0	0	0	0	0	0	0	0	0	0	0	0	0	0	0	0	0	0	0	0	0
Bacteria(100)	Bacteroidetes	Bacteroidia(100)	Bacteroidales(100)	Porphyromonadaceae(100)	Odoribacter(100)	0	0	0.0176398	0	0	0	0	0	0	0	0	0	0	0	0	0	0	0	0	0	0	0	0	0	0
Bacteria(100)	Bacteroidetes	Bacteroidia(100)	Bacteroidales(100)	Porphyromonadaceae(100)	Odoribacter(100)	0	0	0	0	0	0	0	0	0	0	0	0	0	0	0	0	0	0	0	0	0	0	0.0110797	0	0
Bacteria(100)					Odoribacter(100) Total	0	0	0.0176398	0.0500469	0	1.88998	0.2129	0.0747819	0.0335435	1.20006	0.189888	0.222478	0.2917	0.29654	0.246103	0.179711	0.118387	0.287455	0.157577	0.156308	0.227066	0	0.692482	0.0201717	0.157025
	Bacteroidetes	Bacteroidia(100)	Bacteroidales(100)	Porphyromonadaceae(100)	Paludibacter(100)	0	0.175164	0.0264597	0	0	0	0	0	0	0	0	0	0	0	0	0	0	0	0	0	0.0259504	0.563892	0	0	0
Bacteria(100)	Bacteroidetes	Bacteroidia(100)	Bacteroidales(100)	Porphyromonadaceae(100)	Paludibacter(100)	0	0	0	0	0	0	0.0236556	0	0.0939219	0.0322165	0	0	0	0.14827	0.0504827	0	0	0	0	0	0	0	0	0	0
Bacteria(100)	Bacteroidetes	Bacteroidia(100)	Bacteroidales(100)	Porphyromonadaceae(100)	Paludibacter(100)	0	0	0	0	0	0	0	0	0	0	0	0	0	0	0	0	0	0	0	0	0.0129752	0	0.0166196	0	0.0314051
Bacteria(100)	Bacteroidetes	Bacteroidia(100)	Bacteroidales(100)	Porphyromonadaceae(100)	Paludibacter(100)	0	0	0	0	0	0	0	0	0	0	0	0	0	0.0247117	0	0	0	0	0	0	0	0	0	0	0
Bacteria(100)	Bacteroidetes	Bacteroidia(100)	Bacteroidales(100)	Porphyromonadaceae(100)	Paludibacter(100)	0	0	0	0	0	0	0	0	0	0	0	0	0	0	0	0	0	0	0.11647	0	0	0	0	0	0
Bacteria(100)	Bacteroidetes	Bacteroidia(100)	Bacteroidales(100)	Porphyromonadaceae(100)	Paludibacter(100)	0.0574529	0	0.176398	0	0.0983707	0	0	0	0	0	0	0	0	0	0	0	0	0	0	0	0	0	0	0	0
Bacteria(100)	Bacteroidetes	Bacteroidia(100)	Bacteroidales(100)	Porphyromonadaceae(100)	Paludibacter(100)	0	0	0	0	0	0	0	0	0	0	0	0	0	0	0	0.0269566	0.0591935	0	0	0.0148865	0	0	0	0	0
Bacteria(100)	Bacteroidetes	Bacteroidia(100)	Bacteroidales(100)	Porphyromonadaceae(100)	Paludibacter(100)	0	0	0	0	0	0	0	0	0	0	0.213624	0	0	0.0988468	0	0	0	0	0	0	0	0	0	0	0
Bacteria(100)	Bacteroidetes	Bacteroidia(100)	Bacteroidales(100)	Porphyromonadaceae(100)	Paludibacter(100)	0	0	0	0	0	0.0768285	0	0.0747819	0	0	0	0	0.0464068	0.0988468	0	0	0	0	0	0	0	0	0	0	0
Bacteria(100)	Bacteroidetes	Bacteroidia(100)	Bacteroidales(100)	Porphyromonadaceae(100)	Paludibacter(100)	0	0	0	0	0	1.32913	0.0788519	0	0	0	0	0	0	0	0	0	0	0	0	0	0	0	0	0	0
Bacteria(100)	Bacteroidetes	Bacteroidia(100)	Bacteroidales(100)	Porphyromonadaceae(100)	Paludibacter(100)	0	0	0	0.0437911	0	0	0	0	0	0	0	0	0	0	0	0	0	0	0	0	0	0	0	0	0
Bacteria(100)	Bacteroidetes	Bacteroidia(100)	Bacteroidales(100)	Porphyromonadaceae(100)	Paludibacter(100)	0	0	0	0	0	0	0	0	0.0402522	0	0	0	0	0	0	0	0	0	0	0	0	0	0	0	0
Bacteria(100)					Paludibacter(100) Total	0.0574529	0.175164	0.202858	0.0437911	0.0983707	1.40596	0.102507	0.0747819	0.134174	0.0322165	0.213624	0	0.0464068	0.370675	0.0504827	0.0269566	0.0591935	0	0.11647	0.0148865	0.0389257	0.563892	0.0166196	0	0.0314051
				Porphyromonadaceae(100) Total		1.41079	0.267355	0.379256	0.356584	3.8672	4.77105	2.72039	3.20731	3.17322	5.49291	3.92436	2.13272	3.54018	2.78418	1.09169	5.81364	2.03478	1.99849	1.4182	4.54782	5.25496	7.42139	6.80295	5.97948	3.76233
	Bacteroidetes	Bacteroidia(100)	Bacteroidales(100)	Porphyromonadaceae(75)	Paludibacter(75)	0	0	0	0	0	0	0	0.0166182	0	0	0.0395601	0.023015	0.125961	0.0411862	0.0883448	0	0	0	0	0	0	0	0	0.0461069	0
Bacteria(100)					Paludibacter(75) Total	0	0	0	0	0	0	0	0.0166182	0	0	0.0395601	0.023015	0.125961	0.0411862	0.0883448	0	0	0	0	0	0	0	0	0.0461069	0
				Porphyromonadaceae(75) Total		0	0	0	0	0	0	0	0.0166182	0	0	0.0395601	0.023015	0.125961	0.0411862	0.0883448	0	0	0	0	0	0	0	0	0.0461069	0
			Bacteroidales(100) Total			1.82573	0.341108	0.723232	2.94026	4.22379	5.45482	4.07664	8.34233	4.16611	7.45006	5.87072	3.85117	4.85282	4.17628	2.56831	6.64031	3.41102	2.97721	2.83639	5.18794	6.51356	9.13696	7.67824	8.94473	4.03032
		Bacteroidia(100) Total				1.82573	0.341108	0.723232	2.94026	4.22379	5.45482	4.07664	8.34233	4.16611	7.45006	5.87072	3.85117	4.85282	4.17628	2.56831	6.64031	3.41102	2.97721	2.83639	5.18794	6.51356	9.13696	7.67824	8.94473	4.03032
	Bacteroidetes	Bacteroidia(99)	Bacteroidales(99)	Porphyromonadaceae(97)	Paludibacter(79)	0	0	0	0	0	0.138291	0	0.116327	0	0	0.00791202	0.023015	0	0	0.0820345	0.0449277	0.0295967	0	0	0.230741	0.609835	0.0143362	0	0.642614	0
Bacteria(100)					Paludibacter(79) Total	0	0	0	0	0	0.138291	0	0.116327	0	0	0.00791202	0.023015	0	0	0.0820345	0.0449277	0.0295967	0	0	0.230741	0.609835	0.0143362	0	0.642614	0
				Porphyromonadaceae(97) Total		0	0	0	0	0	0.138291	0	0.116327	0	0	0.00791202	0.023015	0	0	0.0820345	0.0449277	0.0295967	0	0	0.230741	0.609835	0.0143362	0	0.642614	0
			Bacteroidales(99) Total			0	0	0	0	0	0.138291	0	0.116327	0	0	0.00791202	0.023015	0	0	0.0820345	0.0449277	0.0295967	0	0	0.230741	0.609835	0.0143362	0	0.642614	0
		Bacteroidia(99) Total				0	0	0	0	0	0.138291	0	0.116327	0	0	0.00791202	0.023015	0	0	0.0820345	0.0449277	0.0295967	0	0	0.230741	0.609835	0.0143362	0	0.642614	0
	Bacteroidetes	Bacteroidia(100)	Bacteroidales(100)	Porphyromonadaceae(100)	Paludibacter(84)	0	0.00921914	0	0	0.0307409	0	0	0	0	0	0	0	0	0	0	0	0	0	0	0	0	0	0	0	0
Bacteria(100)					Paludibacter(84) Total	0	0.00921914	0	0	0.0307409	0	0	0	0	0	0	0	0	0	0	0	0	0	0	0	0	0	0	0	0
				Porphyromonadaceae(100) Total		0	0.00921914	0	0	0.0307409	0	0	0	0	0	0	0	0	0	0	0	0	0	0	0	0	0	0	0	0
	Bacteroidetes	Bacteroidia(100)	Bacteroidales(100)	Porphyromonadaceae(99)	Paludibacter(99)	0	0	0	0	0	0.722188	0.0709667	0.0664728	0.288474	0.153028	2.77712	0.260836	0.172368	0.502471	0.397552	0	0	0	0	0	0	0	0	0	0
Bacteria(100)					Paludibacter(99) Total	0	0	0	0	0	0.722188	0.0709667	0.0664728	0.288474	0.153028	2.77712	0.260836	0.172368	0.502471	0.397552	0	0	0	0	0	0	0	0	0	0
				Porphyromonadaceae(99) Total		0	0	0	0	0	0.722188	0.0709667	0.0664728	0.288474	0.153028	2.77712	0.260836	0.172368	0.502471	0.397552	0	0	0	0	0	0	0	0	0	0
	Bacteroidetes	Bacteroidia(100)	Bacteroidales(100)	Porphyromonadaceae(100)	Parabacteroides(100)	0	0	0	0	0	0	0	0	0	0	0	0	0	0	0	2.75856	4.83167	3.99014	3.26802	1.6524	0	0	0	0	0
Bacteria(100)	Bacteroidetes	Bacteroidia(100)	Bacteroidales(100)	Porphyromonadaceae(100)	Parabacteroides(100)	0	0	0	0	0	0	0	0	0	0	0	0	0	0	0	0.224638	0.384758	1.20457	0.787887	0.558243	0.16219	0.258052	0.0664783	0.0835687	0.144463
Bacteria(100)	Bacteroidetes	Bacteroidia(100)	Bacteroidales(100)	Porphyromonadaceae(100)	Parabacteroides(100)	0	0	0	0	0	0	0	0	0	0	0	0	0	0	0	0.0179711	0.207177	0.814455	0.712524	0.0893189	0.0713637	0.186371	0.0720182	0.0144084	0.00628101
Bacteria(100)	Bacteroidetes	Bacteroidia(100)	Bacteroidales(100)	Porphyromonadaceae(100)	Parabacteroides(100)	0	0	0	0	0	0	0	0	0	0	0	0	0	0	0	0	0	0	0	0	0.428182	0.654688	0.570606	0.170019	0.722316
Bacteria(100)	Bacteroidetes	Bacteroidia(100)	Bacteroidales(100)	Porphyromonadaceae(100)	Parabacteroides(100)	0	0	0	0	0	0	0	0	0	0	0	0	0	0	0	0	0	0	0	0	0.175165	0.00955749	0.997175	0	1.32948
Bacteria(100)	Bacteroidetes	Bacteroidia(100)	Bacteroidales(100)	Porphyromonadaceae(100)	Parabacteroides(100)	0	0	0	0	0	0	0	0	0	0	0	0	0	0	0	0	0.0221976	0.0752857	0.0137024	0	0	0	0	0	0
Bacteria(100)	Bacteroidetes	Bacteroidia(100)	Bacteroidales(100)	Porphyromonadaceae(100)	Parabacteroides(100)	0	0	0	0	0	0	0	0	0	0	0	0	0	0	0	0	0	0	0	0	1.64785	0.898404	0.0443189	0.227653	0.00209367
Bacteria(100)	Bacteroidetes	Bacteroidia(100)	Bacteroidales(100)	Porphyromonadaceae(100)	Parabacteroides(100)	0	0	0	0	0	0	0	0	0	0	0	0	0	0	0	0.179711	0.606733	0.0958182	0	0.401935	0	0	0	0	0
Bacteria(100)	Bacteroidetes	Bacteroidia(100)	Bacteroidales(100)	Porphyromonadaceae(100)	Parabacteroides(100)	0	0	0	0	0	0	0	0	0	0	0	0	0	0	0	0.152754	0.236774	0.643351	0.239792	0.290287	0	0	0	0	0
Bacteria(100)	Bacteroidetes	Bacteroidia(100)	Bacteroidales(100)	Porphyromonadaceae(100)	Parabacteroides(100)	0	0	0	0	0	0	0	0	0	0	0	0	0	0	0	0	0.0221976	0	0	0	0	0	0	0	0
Bacteria(100)	Bacteroidetes	Bacteroidia(100)	Bacteroidales(100)	Porphyromonadaceae(100)	Parabacteroides(100)	0	0	0	0	0	0	0	0	0	0	0	0	0	0	0	0	0	0.00684416	0	0	0	0	0	0	0
Bacteria(100)	Bacteroidetes	Bacteroidia(100)	Bacteroidales(100)	Porphyromonadaceae(100)	Parabacteroides(100)	0.0829876	0.147506	0.123479	0	0.0122963	0	0	0	0	0	0	0	0	0	0	0	0	0	0	0	0	0	0	0	0
Bacteria(100)	Bacteroidetes	Bacteroidia(100)	Bacteroidales(100)	Porphyromonadaceae(100)	Parabacteroides(100)	0	0	0	0	0	0	0	0	0	0	0	0	0	0	0	0	0.00739919	0	0	0	0	0	0	0	0
Bacteria(100)	Bacteroidetes	Bacteroidia(100)	Bacteroidales(100)	Porphyromonadaceae(100)	Parabacteroides(100)	0	0	0	0	0	0.00768285	0.323293	0.141255	0.107339	0.209407	0	0.130418	0.106073	0.0494234	0.126207	0	0	0	0	0	0	0	0	0	0
Bacteria(100)	Bacteroidetes	Bacteroidia(100)	Bacteroidales(100)	Porphyromonadaceae(100)	Parabacteroides(100)	0	0	0	0	0	0.0614628	0.0157704	0	0.0201261	0.201353	0.0237361	0.0383583	0	0.00823723	0.296586	0	0	0	0	0	0	0	0	0	0
Bacteria(100)					Parabacteroides(100) Total	0.0829876	0.147506	0.123479	0	0.0122963	0.0691457	0.339063	0.141255	0.127465	0.41076	0.0237361	0.168776	0.106073	0.0576606	0.422793	3.33363	6.3189	6.83047	5.02192	2.99218	2.48475	2.00707	1.7506	0.495649	2.20464
	Bacteroidetes	Bacteroidia(100)	Bacteroidales(100)	Porphyromonadaceae(100)	Porphyromonas(100)	0.00638366	0	0	0	0	0	0	0	0	0	0	0	0	0	0	0	0	0.0136883	0.0137024	0.0521027	0	0	0	0	0
Bacteria(100)					Porphyromonas(100) Total	0.00638366	0	0	0	0	0	0	0	0	0	0	0	0	0	0	0	0	0.0136883	0.0137024	0.0521027	0	0	0	0	0
	Bacteroidetes	Bacteroidia(100)	Bacteroidales(100)	Porphyromonadaceae(100)	Tannerella(100)	1.564	3.98267	1.73752	1.45762	0.338149	0	0	0	0	0	0	0	0	0	0	0	0	0	0	0	0	0	0	0	0
Bacteria(100)	Bacteroidetes	Bacteroidia(100)	Bacteroidales(100)	Porphyromonadaceae(100)	Tannerella(100)	0	0	0	0	0	0.414874	0.867371	2.66722	1.32832	0.386598	0.316481	0.9743	2.27393	0.510708	0.422793	2.90233	1.39845	0.527	2.04166	1.25791	0	0	0	0	0
Bacteria(100)	Bacteroidetes	Bacteroidia(100)	Bacteroidales(100)	Porphyromonadaceae(100)	Tannerella(100)	1.38525	2.33244	2.33727	0	0.87304	0	0	0	0	0	0	0	0	0	0	0	0	0	0	0	0	0	0	0	0
Bacteria(100)	Bacteroidetes	Bacteroidia(100)	Bacteroidales(100)	Porphyromonadaceae(100)	Tannerella(100)	1.51293	0	1.02311	1.08226	0.172149	0	0	0	0	0	0	0	0	0	0	0	0	0	0	0	0	0	0	0	0
Bacteria(100)	Bacteroidetes	Bacteroidia(100)	Bacteroidales(100)	Porphyromonadaceae(100)	Tannerella(100)	0	0.350327	0.784971	0.563028	0	0	0	0	0	0	0	0	0	0	0	0	0	0	0	0	0	0	0	0	0
Bacteria(100)	Bacteroidetes	Bacteroidia(100)	Bacteroidales(100)	Porphyromonadaceae(100)	Tannerella(100)	0	0	0	0	0	0	0	0	0	0	0	0	0	0	0	0.251595	1.02109	0.793922	0.205536	0.334946	0	0	0	0	0
Bacteria(100)	Bacteroidetes	Bacteroidia(100)	Bacteroidales(100)	Porphyromonadaceae(100)	Tannerella(100)	0	0.0460957	0.0970189	0	0	0	0	0	0	0	0	0	0	0	0	0	0	0	0	0	0	0	0	0	0
Bacteria(100)	Bacteroidetes	Bacteroidia(100)	Bacteroidales(100)	Porphyromonadaceae(100)	Tannerella(100)	0.0127673	0.0184383	0.0440995	0	0	0	0	0	0	0	0	0	0	0	0	0	0	0	0	0	0	0	0	0	0
Bacteria(100)	Bacteroidetes	Bacteroidia(100)	Bacteroidales(100)	Porphyromonadaceae(100)	Tannerella(100)	0	0	0.0088199	0.0312793	0	0	0	0	0	0	0	0	0	0	0	0	0	0	0	0	0	0	0	0	0
Bacteria(100)	Bacteroidetes	Bacteroidia(100)	Bacteroidales(100)	Porphyromonadaceae(100)	Tannerella(100)	0	0	0	0	0	0	0	0	0	0	0	0	0	0	0	0	0.081391	0	0	0.133978	0	0	0	0	0
Bacteria(100)	Bacteroidetes	Bacteroidia(100)	Bacteroidales(100)	Porphyromonadaceae(100)	Tannerella(100)	0.434089	0.986448	0.308696	0	0.0860744	0	0	0	0	0	0	0	0	0	0	0	0	0	0	0	0	0	0	0	0
Bacteria(100)	Bacteroidetes	Bacteroidia(100)	Bacteroidales(100)	Porphyromonadaceae(100)	Tannerella(100)	0.00638366	0	0.0176398	0	0	0	0	0	0	0	0	0	0	0	0	0	0	0	0	0	0	0	0	0	0
Bacteria(100)	Bacteroidetes	Bacteroidia(100)	Bacteroidales(100)	Porphyromonadaceae(100)	Tannerella(100)	0	0	0	0.231467	0	0	0	0	0	0	0	0	0	0	0	0	0	0	0	0	0	0	0	0	0
Bacteria(100)	Bacteroidetes	Bacteroidia(100)	Bacteroidales(100)	Porphyromonadaceae(100)	Tannerella(100)	0	0	0	0	0	0	0	0	0	0	0	0	0	0	0	0	0	0	0.0137024	0	0	0	0	0	0
Bacteria(100)	Bacteroidetes	Bacteroidia(100)	Bacteroidales(100)	Porphyromonadaceae(100)	Tannerella(100)	0	0	0	0	0	0	0	0	0	0	0	0	0	0	0	0	0	0	0	0.0148865	0	0	0	0	0
Bacteria(100)	Bacteroidetes	Bacteroidia(100)	Bacteroidales(100)	Porphyromonadaceae(100)	Tannerella(100)	0	0	0	0	0	0	0	0	0	0	0	0	0	0	0	0	0.00739919	0	0	0	0	0	0	0	0
Bacteria(100)	Bacteroidetes	Bacteroidia(100)	Bacteroidales(100)	Porphyromonadaceae(100)	Tannerella(100)	0	0	0	0	0	0	0	0	0	0	0	0	0	0	0	0	0	0	0	0.193524	0	0	0	0	0
Bacteria(100)	Bacteroidetes	Bacteroidia(100)	Bacteroidales(100)	Porphyromonadaceae(100)	Tannerella(100)	0	0	0	0.0187676	0	0	0	0	0	0	0	0	0	0	0	0	0	0	0	0	0	0	0	0	0
Bacteria(100)	Bacteroidetes	Bacteroidia(100)	Bacteroidales(100)	Porphyromonadaceae(100)	Tannerella(100)	0	0	0.0264597	0	0	0	0	0	0	0	0	0	0	0	0	0	0	0	0	0	0	0	0	0	0
Bacteria(100)	Bacteroidetes	Bacteroidia(100)	Bacteroidales(100)	Porphyromonadaceae(100)	Tannerella(100)	0	0	0	0	0	0	0	0	0	0	0	0	0	0	0	0	0	0	0	0	0	0	0	0	0.0104684
Bacteria(100)	Bacteroidetes	Bacteroidia(100)	Bacteroidales(100)	Porphyromonadaceae(100)	Tannerella(100)	0	0	0	0	0	0	0	0	0	0	0	0	0	0	0	0.0628987	0	0	0.0137024	0	0	0	0	0	0
Bacteria(100)	Bacteroidetes	Bacteroidia(100)	Bacteroidales(100)	Porphyromonadaceae(100)	Tannerella(100)	0	0	0	0.0688145	0	0	0	0	0	0	0	0	0	0	0	0	0	0	0	0	0	0	0	0	0
Bacteria(100)	Bacteroidetes	Bacteroidia(100)	Bacteroidales(100)	Porphyromonadaceae(100)	Tannerella(100)	0	0	0	0	0	0	0	0	0	0	0	0	0	0	0	0.0179711	0	0.424338	1.27432	1.48865	0	0	0	0	0
Bacteria(100)	Bacteroidetes	Bacteroidia(100)	Bacteroidales(100)	Porphyromonadaceae(100)	Tannerella(100)	0	0.0184383	0	0	0	0	0	0	0	0	0	0	0	0	0	0	0	0	0	0	0	0	0	0	0
Bacteria(100)	Bacteroidetes	Bacteroidia(100)	Bacteroidales(100)	Porphyromonadaceae(100)	Tannerella(100)	0	0	0	0.0125117	0	0	0	0	0	0	0	0	0	0	0	0	0	0	0	0	0	0	0	0	0
Bacteria(100)	Bacteroidetes	Bacteroidia(100)	Bacteroidales(100)	Porphyromonadaceae(100)	Tannerella(100)	0	0	0	0.193932	0	0	0	0	0	0	0	0	0	0	0	0	0	0	0	0	0	0	0	0	0
Bacteria(100)	Bacteroidetes	Bacteroidia(100)	Bacteroidales(100)	Porphyromonadaceae(100)	Tannerella(100)	0	0	0	0.150141	0	0	0	0	0	0	0	0	0	0	0	0	0	0	0	0	0	0	0	0	0
Bacteria(100)					Tannerella(100) Total	4.91542	7.73486	6.38561	3.80982	1.46941	0.414874	0.867371	2.66722	1.32832	0.386598	0.316481	0.9743	2.27393	0.510708	0.422793	3.23479	2.50832	1.74526	3.54892	3.42389	0	0	0	0	0.0104684
				Porphyromonadaceae(100) Total		5.00479	7.88236	6.50908	3.80982	1.48171	0.48402	1.20643	2.80848	1.45579	0.797358	0.340217	1.14308	2.38001	0.568369	0.845586	6.56842	8.82723	8.58942	8.58454	6.46818	2.48475	2.00707	1.7506	0.495649	2.2151
			Bacteroidales(100) Total			5.00479	7.89158	6.50908	3.80982	1.51245	1.20621	1.2774	2.87495	1.74426	0.950387	3.11734	1.40391	2.55237	1.07084	1.24314	6.56842	8.82723	8.58942	8.58454	6.46818	2.48475	2.00707	1.7506	0.495649	2.2151
		Bacteroidia(100) Total				5.00479	7.89158	6.50908	3.80982	1.51245	1.20621	1.2774	2.87495	1.74426	0.950387	3.11734	1.40391	2.55237	1.07084	1.24314	6.56842	8.82723	8.58942	8.58454	6.46818	2.48475	2.00707	1.7506	0.495649	2.2151
	Bacteroidetes	Bacteroidia(72)	Bacteroidales(72)	Porphyromonadaceae(58)	unclassified	0	0	0	0	0	0	0.00788519	0	0	0	0.015824	0	0.0132591	0.0164745	0	0	0	0	0	0	0	0	0	0	0
Bacteria(100)					unclassified Total	0	0	0	0	0	0	0.00788519	0	0	0	0.015824	0	0.0132591	0.0164745	0	0	0	0	0	0	0	0	0	0	0
				Porphyromonadaceae(58) Total		0	0	0	0	0	0	0.00788519	0	0	0	0.015824	0	0.0132591	0.0164745	0	0	0	0	0	0	0	0	0	0	0
			Bacteroidales(72) Total			0	0	0	0	0	0	0.00788519	0	0	0	0.015824	0	0.0132591	0.0164745	0	0	0	0	0	0	0	0	0	0	0
		Bacteroidia(72) Total				0	0	0	0	0	0	0.00788519	0	0	0	0.015824	0	0.0132591	0.0164745	0	0	0	0	0	0	0	0	0	0	0
	Bacteroidetes	Bacteroidia(100)	Bacteroidales(100)	Porphyromonadaceae(100)	unclassified(100)	1.11714	1.07864	1.65814	0.25649	1.37104	0	0	0	0	0	0	0	0	0	0	0	0	0	0	0	0.00648761	0	0	0	0
Bacteria(100)	Bacteroidetes	Bacteroidia(100)	Bacteroidales(100)	Porphyromonadaceae(100)	unclassified(100)	0	0	0	0	0	0	0	0	0	0	0	0	0	0	0	0	0	0	0	0	2.10199	1.49097	0.515207	0.455305	0.971463
Bacteria(100)	Bacteroidetes	Bacteroidia(100)	Bacteroidales(100)	Porphyromonadaceae(100)	unclassified(100)	0	0	0	0	0	0	0	0	0	0	0	0	0	0	0	0.359421	0.836108	0.951338	0.959167	1.46632	0	0	0	0	0
Bacteria(100)	Bacteroidetes	Bacteroidia(100)	Bacteroidales(100)	Porphyromonadaceae(100)	unclassified(100)	0	0	0	0	0	0.138291	0	0.083091	0.395814	0.27384	0.174064	1.8949	0.563511	0.205931	0.0126207	0	0	0	0	0	0	0	0	0	0
Bacteria(100)	Bacteroidetes	Bacteroidia(100)	Bacteroidales(100)	Porphyromonadaceae(100)	unclassified(100)	0	0	0	0	0	0	0	0	0	0	0	0	0	0	0	0	0	0	0	0	0.0454133	0.00955749	0	0.0547519	0.431296
Bacteria(100)	Bacteroidetes	Bacteroidia(100)	Bacteroidales(100)	Porphyromonadaceae(100)	unclassified(100)	0.0702202	0.0460957	0.0970189	0	0.0737781	0	0	0	0	0	0	0	0	0	0	0	0	0	0	0	0	0	0	0	0
Bacteria(100)	Bacteroidetes	Bacteroidia(100)	Bacteroidales(100)	Porphyromonadaceae(100)	unclassified(100)	0	0.00921914	0.0705592	0.0187676	0.0122963	0	0	0	0	0	0	0	0	0	0	0	0.103589	0.0821299	0	0	0	0	0	0	0
Bacteria(100)	Bacteroidetes	Bacteroidia(100)	Bacteroidales(100)	Porphyromonadaceae(100)	unclassified(100)	0.255346	0.147506	0.264597	0	0	0	0	0	0	0	0	0	0	0	0	0	0	0	0	0	0	0	0	0	0
Bacteria(100)	Bacteroidetes	Bacteroidia(100)	Bacteroidales(100)	Porphyromonadaceae(100)	unclassified(100)	0	0	0	0	0	0.05378	2.25516	0.0914001	0.0536697	0.104704	0	0.0153433	0	0	0	0	0	0	0	0	0	0	0	0	0
Bacteria(100)	Bacteroidetes	Bacteroidia(100)	Bacteroidales(100)	Porphyromonadaceae(100)	unclassified(100)	0	0	0	0	0	0	0	0	0	0	0	0	0	0	0	0.0179711	0.0221976	0.0136883	0	0	0	0	0	0	0
Bacteria(100)	Bacteroidetes	Bacteroidia(100)	Bacteroidales(100)	Porphyromonadaceae(100)	unclassified(100)	0	0	0	0	0	0.00768285	0	0	0	0	0	0	0	0	0	0.332465	0.688124	0.150571	0.924911	0.409378	0	0	0	0	0
Bacteria(100)	Bacteroidetes	Bacteroidia(100)	Bacteroidales(100)	Porphyromonadaceae(100)	unclassified(100)	0	0	0	0	0	0	0	0	0.120757	0.0563789	0	0	0	0	0	0	0	0	0	0	0	0	0	0	0
Bacteria(100)	Bacteroidetes	Bacteroidia(100)	Bacteroidales(100)	Porphyromonadaceae(100)	unclassified(100)	0	0	0	0	0	0.138291	0.236556	0.124636	0.46961	0.104704	0.0474721	0.260836	0	0	0.0252414	0	0	0	0	0	0	0	0	0	0
Bacteria(100)	Bacteroidetes	Bacteroidia(100)	Bacteroidales(100)	Porphyromonadaceae(100)	unclassified(100)	0	0	0	0	0	0	0	0.0083091	0.0134174	0	0	0	0	0	0	0	0	0	0	0	0	0	0	0	0
Bacteria(100)	Bacteroidetes	Bacteroidia(100)	Bacteroidales(100)	Porphyromonadaceae(100)	unclassified(100)	0.0383019	0	0.141118	0	0.0737781	0	0	0	0	0	0	0	0	0	0	0	0	0	0	0	0	0	0	0	0
Bacteria(100)	Bacteroidetes	Bacteroidia(100)	Bacteroidales(100)	Porphyromonadaceae(100)	unclassified(100)	0	0	0	0.406631	0	0	0	0	0	0	0	0	0	0	0	0	0	0	0	0	0	0	0	0	0
Bacteria(100)	Bacteroidetes	Bacteroidia(100)	Bacteroidales(100)	Porphyromonadaceae(100)	unclassified(100)	0.14044	0.165945	0.335156	0	0.344298	0	0	0	0	0	0	0	0	0	0	0	0	0	0	0	0	0	0	0	0
Bacteria(100)	Bacteroidetes	Bacteroidia(100)	Bacteroidales(100)	Porphyromonadaceae(100)	unclassified(100)	0	0	0	0.0250235	0	0	0	0	0	0	0	0	0	0	0	0	0	0	0	0	0	0	0	0	0
Bacteria(100)	Bacteroidetes	Bacteroidia(100)	Bacteroidales(100)	Porphyromonadaceae(100)	unclassified(100)	0	0	0	0	0	0	0	0	0	0	0	0	0	0	0	0	0.00739919	0	0	0	0	0	0	0	0
Bacteria(100)	Bacteroidetes	Bacteroidia(100)	Bacteroidales(100)	Porphyromonadaceae(100)	unclassified(100)	0	0.0184383	0.0264597	0	0.00614817	0	0	0	0	0	0	0	0	0	0	0	0	0	0	0	0	0	0	0	0
Bacteria(100)	Bacteroidetes	Bacteroidia(100)	Bacteroidales(100)	Porphyromonadaceae(100)	unclassified(100)	0	0	0	0	0	0	0	0	0	0	0	0	0	0	0	0	0	0	0.0137024	0	0	0	0	0	0
Bacteria(100)	Bacteroidetes	Bacteroidia(100)	Bacteroidales(100)	Porphyromonadaceae(100)	unclassified(100)	0	0	0	0	0	0	0	0	0	0	0	0	0	0	0	0	0	0	0.00685119	0	0	0	0	0	0
Bacteria(100)	Bacteroidetes	Bacteroidia(100)	Bacteroidales(100)	Porphyromonadaceae(100)	unclassified(100)	0.0127673	0	0	0	0	0	0	0	0	0	0	0	0	0	0	0	0	0	0	0	0	0	0	0	0
Bacteria(100)	Bacteroidetes	Bacteroidia(100)	Bacteroidales(100)	Porphyromonadaceae(100)	unclassified(100)	0	0	0	0	0	0	0	0	0	0	0	0.023015	0	0	0	0	0	0	0	0	0	0	0	0	0
Bacteria(100)	Bacteroidetes	Bacteroidia(100)	Bacteroidales(100)	Porphyromonadaceae(100)	unclassified(100)	0	0	0	0	0	0	0	0	0	0	0	0	0	0	0	0	0	0	0	0.0223297	0	0	0	0	0
Bacteria(100)	Bacteroidetes	Bacteroidia(100)	Bacteroidales(100)	Porphyromonadaceae(100)	unclassified(100)	0	0	0	0	0	0	0	0	0	0	0	0	0	0	0	0	0	0	0	0.0148865	0	0	0	0	0
Bacteria(100)	Bacteroidetes	Bacteroidia(100)	Bacteroidales(100)	Porphyromonadaceae(100)	unclassified(100)	0	0	0	0	0	0	0	0	0	0	0	0	0	0.0164745	0	0	0	0	0	0	0	0	0	0	0
Bacteria(100)	Bacteroidetes	Bacteroidia(100)	Bacteroidales(100)	Porphyromonadaceae(100)	unclassified(100)	0	0	0	0	0	0.0460971	0.110393	0.0747819	0.664162	0.249678	0.0474721	0.145761	0.165739	0.131796	0.164069	0	0	0	0	0	0	0	0	0	0
Bacteria(100)	Bacteroidetes	Bacteroidia(100)	Bacteroidales(100)	Porphyromonadaceae(100)	unclassified(100)	0	0	0	0	0	0.0153657	0	0	0	0	0	0	0	0	0	0	0	0	0	0	0	0	0	0	0
Bacteria(100)	Bacteroidetes	Bacteroidia(100)	Bacteroidales(100)	Porphyromonadaceae(100)	unclassified(100)	0	0	0	0.494213	0	0	0	0	0	0	0	0	0	0	0	0	0	0	0	0	0	0	0	0	0
Bacteria(100)	Bacteroidetes	Bacteroidia(100)	Bacteroidales(100)	Porphyromonadaceae(100)	unclassified(100)	0	0	0	0.0563028	0	0	0	0	0	0	0	0	0	0	0	0	0	0	0	0	0	0	0	0	0
Bacteria(100)	Bacteroidetes	Bacteroidia(100)	Bacteroidales(100)	Porphyromonadaceae(100)	unclassified(100)	0	0	0	0	0	0	0	0	0	0	0	0	0	0	0	0.00898553	0	0	0	0	0	0	0	0	0
Bacteria(100)	Bacteroidetes	Bacteroidia(100)	Bacteroidales(100)	Porphyromonadaceae(100)	unclassified(100)	0	0	0	0.0437911	0	0	0	0	0	0	0	0	0	0	0	0	0	0	0	0	0	0	0	0	0
Bacteria(100)	Bacteroidetes	Bacteroidia(100)	Bacteroidales(100)	Porphyromonadaceae(100)	unclassified(100)	0	0	0	0	0	0	0	0.174491	0	0.193299	0	0.161105	0	0.881384	0.0441724	0	0	0	0	0	0	0	0	0	0
Bacteria(100)	Bacteroidetes	Bacteroidia(100)	Bacteroidales(100)	Porphyromonadaceae(100)	unclassified(100)	0	0	0	0	0	0	0.0236556	0	0	0	0	0	0	0	0	0	0	0	0	0	0	0	0	0	0
Bacteria(100)	Bacteroidetes	Bacteroidia(100)	Bacteroidales(100)	Porphyromonadaceae(100)	unclassified(100)	0	0	0	0.125117	0	0	0	0	0	0	0	0	0	0	0	0	0	0	0	0	0	0	0	0	0
Bacteria(100)	Bacteroidetes	Bacteroidia(100)	Bacteroidales(100)	Porphyromonadaceae(100)	unclassified(100)	0	0	0	0	0	0	0	0	0	0	0	0	0	0	0	0	0.0443951	0	0	0	0	0	0	0	0
Bacteria(100)	Bacteroidetes	Bacteroidia(100)	Bacteroidales(100)	Porphyromonadaceae(100)	unclassified(100)	0	0.0184383	0	0	0	0	0	0	0	0	0	0	0	0	0	0	0	0	0	0	0	0	0	0	0
Bacteria(100)	Bacteroidetes	Bacteroidia(100)	Bacteroidales(100)	Porphyromonadaceae(100)	unclassified(100)	0	0	0.0088199	0	0	0	0	0	0	0	0	0	0	0	0	0	0	0	0	0	0	0	0	0	0
Bacteria(100)	Bacteroidetes	Bacteroidia(100)	Bacteroidales(100)	Porphyromonadaceae(100)	unclassified(100)	0	0	0	0	0	0	0	0	0	0	0	0	0	0	0	0	0	0	0	0	0	0	0	0	0.00418734
Bacteria(100)					unclassified(100) Total	1.63422	1.48428	2.60187	1.42634	1.88134	0.399508	2.62577	0.55671	1.71743	0.982603	0.269009	2.50096	0.72925	1.23558	0.246103	0.718843	1.70181	1.19773	1.90463	1.91291	2.15389	1.50053	0.515207	0.510057	1.40695
	Bacteroidetes	Bacteroidia(100)	Bacteroidales(100)	Porphyromonadaceae(100)	unclassified(80)	0	0	0	0	0	0	0	0	0.00670871	0	0	0.0306866	0	0	0	0	0	0	0	0	0	0	0	0	0
Bacteria(100)					unclassified(80) Total	0	0	0	0	0	0	0	0	0.00670871	0	0	0.0306866	0	0	0	0	0	0	0	0	0	0	0	0	0
	Bacteroidetes	Bacteroidia(100)	Bacteroidales(100)	Porphyromonadaceae(100)	unclassified(83)	0	0	0	0	0	0.353411	1.72686	0.432073	0.898967	1.94104	0.672522	1.41926	1.18006	0.807249	0.870827	0	0	0	0	0	0	0	0	0	0
Bacteria(100)					unclassified(83) Total	0	0	0	0	0	0.353411	1.72686	0.432073	0.898967	1.94104	0.672522	1.41926	1.18006	0.807249	0.870827	0	0	0	0	0	0	0	0	0	0
				Porphyromonadaceae(100) Total		1.63422	1.48428	2.60187	1.42634	1.88134	0.752919	4.35263	0.988783	2.6231	2.92365	0.94153	3.9509	1.90931	2.04283	1.11693	0.718843	1.70181	1.19773	1.90463	1.91291	2.15389	1.50053	0.515207	0.510057	1.40695
	Bacteroidetes	Bacteroidia(100)	Bacteroidales(100)	Porphyromonadaceae(88)	unclassified(88)	0	0	0	0	0	0.0998771	0.00788519	0.116327	0.221387	0.128866	0.142416	0.306866	0.172368	0.0576606	0.018931	0.0898553	0.0887902	0	0.0137024	0.0446595	0	0	0.0498587	0	0.0460608
Bacteria(100)					unclassified(88) Total	0	0	0	0	0	0.0998771	0.00788519	0.116327	0.221387	0.128866	0.142416	0.306866	0.172368	0.0576606	0.018931	0.0898553	0.0887902	0	0.0137024	0.0446595	0	0	0.0498587	0	0.0460608
				Porphyromonadaceae(88) Total		0	0	0	0	0	0.0998771	0.00788519	0.116327	0.221387	0.128866	0.142416	0.306866	0.172368	0.0576606	0.018931	0.0898553	0.0887902	0	0.0137024	0.0446595	0	0	0.0498587	0	0.0460608
	Bacteroidetes	Bacteroidia(100)	Bacteroidales(100)	Porphyromonadaceae(100)	unclassified(93)	0.114906	0.165945	0.0352796	0	0.0122963	0	0	0	0	0	0	0	0	0	0	0	0	0	0	0	0	0	0	0	0
Bacteria(100)					unclassified(93) Total	0.114906	0.165945	0.0352796	0	0.0122963	0	0	0	0	0	0	0	0	0	0	0	0	0	0	0	0	0	0	0	0
	Bacteroidetes	Bacteroidia(100)	Bacteroidales(100)	Porphyromonadaceae(100)	unclassified(95)	0	0.101411	0.0793791	0	0	0	0	0	0	0	0	0	0	0	0	0	0	0	0	0	0	0	0	0	0
Bacteria(100)					unclassified(95) Total	0	0.101411	0.0793791	0	0	0	0	0	0	0	0	0	0	0	0	0	0	0	0	0	0	0	0	0	0
				Porphyromonadaceae(100) Total		0.114906	0.267355	0.114659	0	0.0122963	0	0	0	0	0	0	0	0	0	0	0	0	0	0	0	0	0	0	0	0
	Bacteroidetes	Bacteroidia(100)	Bacteroidales(100)	Porphyromonadaceae(96)	unclassified(96)	0	0	0	0	0	0	0	0	0	0.0161082	0.0237361	0.0920598	0.205516	0.0823723	0.233483	0	0	0	0	0	0	0	0	0	0
Bacteria(100)					unclassified(96) Total	0	0	0	0	0	0	0	0	0	0.0161082	0.0237361	0.0920598	0.205516	0.0823723	0.233483	0	0	0	0	0	0	0	0	0	0
				Porphyromonadaceae(96) Total		0	0	0	0	0	0	0	0	0	0.0161082	0.0237361	0.0920598	0.205516	0.0823723	0.233483	0	0	0	0	0	0	0	0	0	0
	Bacteroidetes	Bacteroidia(100)	Bacteroidales(100)	Porphyromonadaceae(100)	unclassified(98)	0	0	0	0	0	0	0	0	0	0	0	0	0	0	0	0	0	0	0	0	0.473595	0.00477874	0.531826	0.668549	0.963089
Bacteria(100)	Bacteroidetes	Bacteroidia(100)	Bacteroidales(100)	Porphyromonadaceae(100)	unclassified(98)	0	0	0	0	0	0.115243	0.165589	0.207727	0.543405	0.37049	0.0949442	0.283851	0.0662954	0.0411862	0.107276	0.862611	0.325564	0.0889741	0.28775	0.885746	0.155703	0.0860174	0.454268	0.345801	0
Bacteria(100)					unclassified(98) Total	0	0	0	0	0	0.115243	0.165589	0.207727	0.543405	0.37049	0.0949442	0.283851	0.0662954	0.0411862	0.107276	0.862611	0.325564	0.0889741	0.28775	0.885746	0.629298	0.0907961	0.986095	1.01435	0.963089
				Porphyromonadaceae(100) Total		0	0	0	0	0	0.115243	0.165589	0.207727	0.543405	0.37049	0.0949442	0.283851	0.0662954	0.0411862	0.107276	0.862611	0.325564	0.0889741	0.28775	0.885746	0.629298	0.0907961	0.986095	1.01435	0.963089
	Bacteroidetes	Bacteroidia(100)	Bacteroidales(100)	Porphyromonadaceae(99)	unclassified(99)	1.04692	0.304232	1.51702	0	0.559484	0	0	0	0	0	0	0	0	0	0	0	0	0	0	0	0	0	0	0	0
Bacteria(100)					unclassified(99) Total	1.04692	0.304232	1.51702	0	0.559484	0	0	0	0	0	0	0	0	0	0	0	0	0	0	0	0	0	0	0	0
				Porphyromonadaceae(99) Total		1.04692	0.304232	1.51702	0	0.559484	0	0	0	0	0	0	0	0	0	0	0	0	0	0	0	0	0	0	0	0
	Bacteroidetes	Bacteroidia(100)	Bacteroidales(100)	Prevotellaceae(100)	Prevotella(100)	0.0127673	0.0184383	0	0.00625586	0	0	0	0	0	0	0	0	0	0	0.00631034	0.00898553	0	0.0684416	0.00685119	0.0967622	0	0	0	0	0
Bacteria(100)	Bacteroidetes	Bacteroidia(100)	Bacteroidales(100)	Prevotellaceae(100)	Prevotella(100)	0	0	0	0	0	0	0	0	0	0	0	0	0	0	0	0	0	0.00684416	0	0.0372162	0	0	0	0	0
Bacteria(100)	Bacteroidetes	Bacteroidia(100)	Bacteroidales(100)	Prevotellaceae(100)	Prevotella(100)	0	0	0	0	0	0	0	0	0	0	0	0	0	0	0.00631034	0	0	0	0	0	0	0	0	0	0
Bacteria(100)	Bacteroidetes	Bacteroidia(100)	Bacteroidales(100)	Prevotellaceae(100)	Prevotella(100)	0	0	0	0	0	0	0	0	0	0	0	0	0	0	0	0	0	0.00684416	0	0	0	0	0	0	0
Bacteria(100)					Prevotella(100) Total	0.0127673	0.0184383	0	0.00625586	0	0	0	0	0	0	0	0	0	0	0.0126207	0.00898553	0	0.0821299	0.00685119	0.133978	0	0	0	0	0
	Bacteroidetes	Bacteroidia(100)	Bacteroidales(100)	Prevotellaceae(100)	unclassified(100)	0	0	0	0	0	0	0	0	0	0	0	0	0	0	0	0	0.651128	0.930806	0.0959167	0.119092	0.175165	1.23769	0.132957	0.547519	0
Bacteria(100)	Bacteroidetes	Bacteroidia(100)	Bacteroidales(100)	Prevotellaceae(100)	unclassified(100)	0	0	0	0	0	0.00768285	0.465226	1.21313	0.0134174	0.064433	0	0.905255	0	0	0	0	0	0	0	0	0	0	0	0	0
Bacteria(100)	Bacteroidetes	Bacteroidia(100)	Bacteroidales(100)	Prevotellaceae(100)	unclassified(100)	0	0	0	0	0	0	0	0	0	0	0	0	0	0	0	1.54551	0.199778	0	0.109619	0.483811	0	0	0	0	0
Bacteria(100)	Bacteroidetes	Bacteroidia(100)	Bacteroidales(100)	Prevotellaceae(100)	unclassified(100)	0	0	0	0	0	0	0	0	0	0	0	0	0	0	0	0	0	0	0	0.00744325	0	0	0	0	0
Bacteria(100)	Bacteroidetes	Bacteroidia(100)	Bacteroidales(100)	Prevotellaceae(100)	unclassified(100)	0	0	0	0	0	0	0	0	0	0	0.0316481	0	0	0	0	0	0	0	0	0	0	0	0	0	0
Bacteria(100)					unclassified(100) Total	0	0	0	0	0	0.00768285	0.465226	1.21313	0.0134174	0.064433	0.0316481	0.905255	0	0	0	1.54551	0.850906	0.930806	0.205536	0.610346	0.175165	1.23769	0.132957	0.547519	0
	Bacteroidetes	Bacteroidia(100)	Bacteroidales(100)	Prevotellaceae(100)	unclassified(61)	0	0	0	0	0	0	0	0	0	0	0	0	0	0	0.00631034	0	0	0.00684416	0.00685119	0.0148865	0	0	0	0	0
Bacteria(100)					unclassified(61) Total	0	0	0	0	0	0	0	0	0	0	0	0	0	0	0.00631034	0	0	0.00684416	0.00685119	0.0148865	0	0	0	0	0
	Bacteroidetes	Bacteroidia(100)	Bacteroidales(100)	Prevotellaceae(100)	unclassified(94)	0	0	0	0	0	0	0	0	0	0	0	0	0	0	0	0	0	0	0	0	0	0	0.182815	1.38609	0.0314051
Bacteria(100)					unclassified(94) Total	0	0	0	0	0	0	0	0	0	0	0	0	0	0	0	0	0	0	0	0	0	0	0.182815	1.38609	0.0314051
	Bacteroidetes	Bacteroidia(100)	Bacteroidales(100)	Prevotellaceae(100)	unclassified(96)	0	0	0	0	0	0	1.02507	0.166182	0	0.563789	0.379777	0.0767165	0.875099	0.436573	0	0	0	0	0	0	0	0	0	0	0
Bacteria(100)					unclassified(96) Total	0	0	0	0	0	0	1.02507	0.166182	0	0.563789	0.379777	0.0767165	0.875099	0.436573	0	0	0	0	0	0	0	0	0	0	0
	Bacteroidetes	Bacteroidia(100)	Bacteroidales(100)	Prevotellaceae(100)	unclassified(99)	0	0	0	0	0	0.0614628	0.504652	0.348982	0	0.257732	2.90371	0.0383583	0.106073	0	0.334448	0	0	0	0	0	0	0	0	0	0
Bacteria(100)					unclassified(99) Total	0	0	0	0	0	0.0614628	0.504652	0.348982	0	0.257732	2.90371	0.0383583	0.106073	0	0.334448	0	0	0	0	0	0	0	0	0	0
				Prevotellaceae(100) Total		0.0127673	0.0184383	0	0.00625586	0	0.0691457	1.99495	1.72829	0.0134174	0.885954	3.31514	1.02033	0.981172	0.436573	0.353379	1.5545	0.850906	1.01978	0.219238	0.759211	0.175165	1.23769	0.315772	1.93361	0.0314051
	Bacteroidetes	Bacteroidia(100)	Bacteroidales(100)	Rikenellaceae(100)	Alistipes(100)	0	0	0	0	0	0	0	0	0	0	0	0	0	0	0	1.97682	3.87717	5.83807	4.78898	1.39933	1.63488	4.09538	4.36541	5.22736	6.02558
Bacteria(100)	Bacteroidetes	Bacteroidia(100)	Bacteroidales(100)	Rikenellaceae(100)	Alistipes(100)	0	0	0	0	0	0.307314	0.496767	0.706273	0.583658	0.523518	0.292745	0.452628	1.29939	0.988468	2.20231	0	0	0	0	0	0	0	0	0	0
Bacteria(100)	Bacteroidetes	Bacteroidia(100)	Bacteroidales(100)	Rikenellaceae(100)	Alistipes(100)	2.00447	0.719093	2.01094	0.206444	0.0860744	0.384143	1.01719	0.681346	0.872132	0.604059	0.530105	0.613732	0.881729	0.700165	0.763551	0	0	0	0	0	0.0454133	0.0525662	0.0609385	0.0605152	0.012562
Bacteria(100)	Bacteroidetes	Bacteroidia(100)	Bacteroidales(100)	Rikenellaceae(100)	Alistipes(100)	0	0	0	0	0	1.19852	0.41003	0.0415455	0.905676	1.22423	0.015824	0.0767165	0.192257	0.494234	0.347069	0	0	0	0	0	0	0	0	0	0
Bacteria(100)	Bacteroidetes	Bacteroidia(100)	Bacteroidales(100)	Rikenellaceae(100)	Alistipes(100)	0	0	0	0	0	3.23448	2.04226	0.108018	0.046961	0	0.0237361	0.0306866	0.00662954	0	0	0.0628987	0.0295967	0	0.198685	0	1.73219	0.492211	0	0.397672	0
Bacteria(100)	Bacteroidetes	Bacteroidia(100)	Bacteroidales(100)	Rikenellaceae(100)	Alistipes(100)	0	0	0	0	0	0.0307314	0	0.0166182	0.0536697	0	0	0	0.0596659	0	0.479586	0.107826	0.0739919	0.369585	0.397369	0.0148865	0	0.0573449	0.448729	0.42937	0.192618
Bacteria(100)	Bacteroidetes	Bacteroidia(100)	Bacteroidales(100)	Rikenellaceae(100)	Alistipes(100)	0	0	0	0	0	0.307314	0.0867371	0	0	0.217461	0.174064	0.0920598	0.152479	0.0247117	0.0504827	0.26058	0.0147984	0	0.11647	0	0	0	0	0	0
Bacteria(100)	Bacteroidetes	Bacteroidia(100)	Bacteroidales(100)	Rikenellaceae(100)	Alistipes(100)	0	0	0	0	0	0.0384143	0.0630815	0	0.127465	0.0885954	0.0632961	0.130418	0.00662954	0.0576606	0.246103	0	0	0	0	0	0.285455	0	0	0.0922137	0
Bacteria(100)	Bacteroidetes	Bacteroidia(100)	Bacteroidales(100)	Rikenellaceae(100)	Alistipes(100)	0	0	0	0	0	0	0	0	0	0	0	0	0	0.642504	0	0.0988409	0.236774	0.212169	0.109619	0.0893189	0.214091	0.0621237	0.40995	0.167137	0.623914
Bacteria(100)	Bacteroidetes	Bacteroidia(100)	Bacteroidales(100)	Rikenellaceae(100)	Alistipes(100)	0	0.802065	0.0088199	0	3.55364	0	0	0	0	0	0	0	0	0	0	0	0	0	0	0	0	0	0	0	0
Bacteria(100)	Bacteroidetes	Bacteroidia(100)	Bacteroidales(100)	Rikenellaceae(100)	Alistipes(100)	0	0	0	0	0	0.0230486	0.386374	0.0664728	0.174426	0.0805412	0.11868	0.299194	0.212145	0.230643	0.416483	0	0	0	0	0	0	0	0	0	0
Bacteria(100)	Bacteroidetes	Bacteroidia(100)	Bacteroidales(100)	Rikenellaceae(100)	Alistipes(100)	0	0	0	0	0	0.0614628	0	0	0.046961	0.169137	0	0	0.125961	0.0164745	0.0441724	0	0	0	0	0	0	0	0	0	0
Bacteria(100)	Bacteroidetes	Bacteroidia(100)	Bacteroidales(100)	Rikenellaceae(100)	Alistipes(100)	0	0	0	0	0	0.0230486	0	0	0	0	0	0	0	0.140033	0	0.00898553	0	0	0.00685119	0	0	0	0	0	0.0795595
Bacteria(100)	Bacteroidetes	Bacteroidia(100)	Bacteroidales(100)	Rikenellaceae(100)	Alistipes(100)	0.165975	0.0737531	0.246957	0.28777	0.116815	0	0	0	0	0	0	0	0	0	0	0	0	0	0	0	0	0	0	0	0
Bacteria(100)	Bacteroidetes	Bacteroidia(100)	Bacteroidales(100)	Rikenellaceae(100)	Alistipes(100)	0	0	0	0	0	0	0	0	0	0	0	0	0	0	0	0.116812	0.221976	0.0136883	0.137024	0.0967622	0	0.0430087	0.105257	0.0259351	0.12562
Bacteria(100)	Bacteroidetes	Bacteroidia(100)	Bacteroidales(100)	Rikenellaceae(100)	Alistipes(100)	0	0	0	0	0	0.0845114	0.0157704	0.0083091	0.0134174	0.0161082	0.015824	0.00767165	0	0.0823723	0.018931	0	0	0	0	0	0	0	0	0	0
Bacteria(100)	Bacteroidetes	Bacteroidia(100)	Bacteroidales(100)	Rikenellaceae(100)	Alistipes(100)	0	0.0276574	0.0264597	0	0	0	0	0	0	0	0	0	0	0	0	0	0	0	0	0	0	0	0.0498587	0	0
Bacteria(100)	Bacteroidetes	Bacteroidia(100)	Bacteroidales(100)	Rikenellaceae(100)	Alistipes(100)	0	0	0	0	0	0.207437	0	0.0083091	0.0805045	0	0	0	0.0132591	0	0	0	0	0	0	0	0	0	0	0	0
Bacteria(100)	Bacteroidetes	Bacteroidia(100)	Bacteroidales(100)	Rikenellaceae(100)	Alistipes(100)	0	0	0	0	0	0	0	0	0	0	0	0	0	0	0	0	0	0	0	0	0.032438	0.0238937	0	0.172901	0
Bacteria(100)	Bacteroidetes	Bacteroidia(100)	Bacteroidales(100)	Rikenellaceae(100)	Alistipes(100)	0	0	0	0	0	0.0614628	0.189245	0	0	0.120812	0.189888	0.0460299	0	0	0.0504827	0	0	0	0	0	0	0	0	0	0
Bacteria(100)	Bacteroidetes	Bacteroidia(100)	Bacteroidales(100)	Rikenellaceae(100)	Alistipes(100)	0	0	0	0	0	0	0	0	0	0.0563789	0.0237361	0	0	0	0.018931	0	0	0	0	0	0	0	0	0	0
Bacteria(100)	Bacteroidetes	Bacteroidia(100)	Bacteroidales(100)	Rikenellaceae(100)	Alistipes(100)	0	0	0	0	1.39563	0	0	0	0	0	0	0	0	0	0	0	0	0	0	0	0	0	0	0	0
Bacteria(100)	Bacteroidetes	Bacteroidia(100)	Bacteroidales(100)	Rikenellaceae(100)	Alistipes(100)	0	0	0	0	0	0.0153657	0.0157704	0.0332364	0.0402522	0.0161082	0	0	0	0	0	0	0	0	0	0	0	0	0	0	0
Bacteria(100)	Bacteroidetes	Bacteroidia(100)	Bacteroidales(100)	Rikenellaceae(100)	Alistipes(100)	0	0	0	0	0	0	0.0946223	0.0083091	0.0805045	0.0322165	0	0	0.0265182	0.0576606	0.0378621	0	0	0	0	0	0	0.00477874	0	0	0
Bacteria(100)	Bacteroidetes	Bacteroidia(100)	Bacteroidales(100)	Rikenellaceae(100)	Alistipes(100)	0.0383019	0	0.0705592	0.093838	0.0430372	0	0	0	0	0	0	0	0	0	0	0	0	0	0	0	0	0	0	0	0
Bacteria(100)	Bacteroidetes	Bacteroidia(100)	Bacteroidales(100)	Rikenellaceae(100)	Alistipes(100)	0	0	0	0	0	0	0	0.083091	0.0737958	0.0724871	0.0395601	0.0306866	0.0530363	0.0988468	0.0378621	0	0	0	0	0	0	0	0	0	0
Bacteria(100)	Bacteroidetes	Bacteroidia(100)	Bacteroidales(100)	Rikenellaceae(100)	Alistipes(100)	0	0	0	0	0	0	0	0	0	0	0	0	0	0	0	0	0	0	0	0	0.0973141	0.00955749	0.00553986	0	0
Bacteria(100)	Bacteroidetes	Bacteroidia(100)	Bacteroidales(100)	Rikenellaceae(100)	Alistipes(100)	0	0	0	0	0	0	0	0	0	0	0	0	0	0	0	0	0	0	0	0	0	0	0	0.00288168	0.00418734
Bacteria(100)	Bacteroidetes	Bacteroidia(100)	Bacteroidales(100)	Rikenellaceae(100)	Alistipes(100)	0	0	0	0	0	0	0	0	0	0	0	0	0	0	0	0	0	0	0.0959167	0	0	0	0	0	0.012562
Bacteria(100)	Bacteroidetes	Bacteroidia(100)	Bacteroidales(100)	Rikenellaceae(100)	Alistipes(100)	0	0	0	0	0	0.00768285	0	0	0	0	0	0	0	0	0.0126207	0	0	0	0	0	0	0	0	0	0
Bacteria(100)	Bacteroidetes	Bacteroidia(100)	Bacteroidales(100)	Rikenellaceae(100)	Alistipes(100)	0	0	0	0	0	0	0	0	0	0	0	0	0	0	0	0	0	0	0	0	0	0	0	0.00864503	0.00418734
Bacteria(100)	Bacteroidetes	Bacteroidia(100)	Bacteroidales(100)	Rikenellaceae(100)	Alistipes(100)	0	0	0	0	0	0	0	0	0	0	0	0	0	0	0	0.305508	0.244173	0.24639	0.363113	0.0669892	0	0	0	0	0
Bacteria(100)	Bacteroidetes	Bacteroidia(100)	Bacteroidales(100)	Rikenellaceae(100)	Alistipes(100)	0	0	0	0	0	0	0	0	0	0.0161082	0	0	0	0	0	0	0	0	0	0	0	0	0	0	0
Bacteria(100)	Bacteroidetes	Bacteroidia(100)	Bacteroidales(100)	Rikenellaceae(100)	Alistipes(100)	0	0	0	0	0	0	0	0	0	0	0	0	0	0	0	0	0	0	0	0	0	0.00477874	0	0	0
Bacteria(100)	Bacteroidetes	Bacteroidia(100)	Bacteroidales(100)	Rikenellaceae(100)	Alistipes(100)	0	0	0	0	0	0	0	0	0	0.0241624	0	0	0	0	0	0	0	0	0	0	0	0	0	0	0
Bacteria(100)	Bacteroidetes	Bacteroidia(100)	Bacteroidales(100)	Rikenellaceae(100)	Alistipes(100)	0	0	0	0	0	0	0	0	0.00670871	0	0	0	0	0	0	0	0	0	0	0	0	0	0	0	0
Bacteria(100)	Bacteroidetes	Bacteroidia(100)	Bacteroidales(100)	Rikenellaceae(100)	Alistipes(100)	0	0	0	0	0	0	0	0	0	0	0	0	0	0	0.0504827	0	0	0	0	0	0	0	0	0	0
Bacteria(100)	Bacteroidetes	Bacteroidia(100)	Bacteroidales(100)	Rikenellaceae(100)	Alistipes(100)	0	0	0	0	0	0	0	0	0	0.23357	0	0	0.106073	0	0.132517	0	0	0	0	0	0	0	0	0	0
Bacteria(100)	Bacteroidetes	Bacteroidia(100)	Bacteroidales(100)	Rikenellaceae(100)	Alistipes(100)	0	0	0	0	0	0	0	0	0	0	0	0	0	0	0.00631034	0	0	0	0	0	0	0	0	0	0
Bacteria(100)	Bacteroidetes	Bacteroidia(100)	Bacteroidales(100)	Rikenellaceae(100)	Alistipes(100)	0	0	0	0	0	0	0	0	0	0	0	0	0	0	0	0	0	0	0.00685119	0.0223297	0	0	0	0	0
Bacteria(100)	Bacteroidetes	Bacteroidia(100)	Bacteroidales(100)	Rikenellaceae(100)	Alistipes(100)	0	0.0829723	0	0	0	0	0	0	0	0	0	0	0	0	0	0	0	0	0	0	0	0	0	0	0
Bacteria(100)	Bacteroidetes	Bacteroidia(100)	Bacteroidales(100)	Rikenellaceae(100)	Alistipes(100)	0	0.0553148	0	0.0125117	0	0	0	0	0	0	0	0	0	0	0	0	0	0	0	0	0	0	0	0	0
Bacteria(100)	Bacteroidetes	Bacteroidia(100)	Bacteroidales(100)	Rikenellaceae(100)	Alistipes(100)	0	0	0	0	0	0	0	0	0	0	0	0	0	0	0.00631034	0	0	0	0	0	0	0	0	0	0
Bacteria(100)	Bacteroidetes	Bacteroidia(100)	Bacteroidales(100)	Rikenellaceae(100)	Alistipes(100)	0	0	0	0	0	0	0	0	0	0	0	0	0.0132591	0	0	0	0	0	0	0	0	0	0	0	0
Bacteria(100)	Bacteroidetes	Bacteroidia(100)	Bacteroidales(100)	Rikenellaceae(100)	Alistipes(100)	0	0	0	0	0	0	0	0	0	0	0	0.00767165	0	0	0	0	0	0	0	0	0	0	0	0	0
Bacteria(100)	Bacteroidetes	Bacteroidia(100)	Bacteroidales(100)	Rikenellaceae(100)	Alistipes(100)	0	0	0	0	0	0	0	0	0	0	0	0.00767165	0	0	0	0	0	0	0	0	0	0	0	0	0
Bacteria(100)	Bacteroidetes	Bacteroidia(100)	Bacteroidales(100)	Rikenellaceae(100)	Alistipes(100)	0	0	0	0	0	0	0	0	0	0	0	0	0	0	0	0	0	0	0	0	0.0129752	0	0	0	0
Bacteria(100)	Bacteroidetes	Bacteroidia(100)	Bacteroidales(100)	Rikenellaceae(100)	Alistipes(100)	0	0	0	0	0	0	0	0	0	0	0	0	0.0331477	0	0	0	0	0	0	0	0	0	0	0	0
Bacteria(100)	Bacteroidetes	Bacteroidia(100)	Bacteroidales(100)	Rikenellaceae(100)	Alistipes(100)	0	0	0	0	0	0	0	0	0	0	0	0.00767165	0	0	0	0	0	0	0	0	0	0	0	0	0
Bacteria(100)	Bacteroidetes	Bacteroidia(100)	Bacteroidales(100)	Rikenellaceae(100)	Alistipes(100)	0	0	0	0	0	0	0	0	0	0	0	0.00767165	0.0198886	0.0247117	0	0	0	0	0	0	0	0	0	0	0
Bacteria(100)	Bacteroidetes	Bacteroidia(100)	Bacteroidales(100)	Rikenellaceae(100)	Alistipes(100)	0	0	0	0	0	0	0	0	0	0	0	0.00767165	0	0	0	0	0	0	0	0	0	0	0	0	0
Bacteria(100)	Bacteroidetes	Bacteroidia(100)	Bacteroidales(100)	Rikenellaceae(100)	Alistipes(100)	0	0	0	0	0	0	0	0	0	0	0	0	0	0	0	0	0	0	0	0	0.00648761	0.019115	0.0110797	0.00576336	0.018843
Bacteria(100)	Bacteroidetes	Bacteroidia(100)	Bacteroidales(100)	Rikenellaceae(100)	Alistipes(100)	0	0	0	0	0	0	0	0	0	0	0	0	0	0	0	0	0	0	0.0205536	0	0	0	0	0	0
Bacteria(100)	Bacteroidetes	Bacteroidia(100)	Bacteroidales(100)	Rikenellaceae(100)	Alistipes(100)	0	0	0	0	0	0	0	0	0	0	0	0	0	0.00823723	0	0	0	0	0	0	0	0	0	0	0
Bacteria(100)	Bacteroidetes	Bacteroidia(100)	Bacteroidales(100)	Rikenellaceae(100)	Alistipes(100)	0	0	0	0	0	0	0	0	0	0	0	0	0	0	0	0	0	0.00684416	0	0	0	0	0	0	0
Bacteria(100)	Bacteroidetes	Bacteroidia(100)	Bacteroidales(100)	Rikenellaceae(100)	Alistipes(100)	0	0	0	0	0	0	0	0	0	0	0	0	0	0.00823723	0	0	0	0	0	0	0	0	0	0	0
Bacteria(100)	Bacteroidetes	Bacteroidia(100)	Bacteroidales(100)	Rikenellaceae(100)	Alistipes(100)	0	0	0	0	0	0	0	0	0	0	0	0	0	0.0164745	0	0	0	0	0	0	0	0	0	0	0
Bacteria(100)	Bacteroidetes	Bacteroidia(100)	Bacteroidales(100)	Rikenellaceae(100)	Alistipes(100)	0	0	0	0	0	0	0	0	0	0	0	0	0	0	0.00631034	0	0	0	0	0	0	0	0	0	0
Bacteria(100)	Bacteroidetes	Bacteroidia(100)	Bacteroidales(100)	Rikenellaceae(100)	Alistipes(100)	0	0	0	0	0	0	0	0	0	0	0	0	0	0	0	0	0	0	0	0	0.0129752	0	0	0	0
Bacteria(100)	Bacteroidetes	Bacteroidia(100)	Bacteroidales(100)	Rikenellaceae(100)	Alistipes(100)	0	0	0	0	0	0	0	0	0	0	0	0	0	0	0	0	0	0	0	0	0	0	0.00553986	0	0
Bacteria(100)	Bacteroidetes	Bacteroidia(100)	Bacteroidales(100)	Rikenellaceae(100)	Alistipes(100)	0	0	0	0	0	0	0.0630815	0	0.0872132	0.0483247	0.0712082	0	0	0	0.0504827	0	0	0	0	0	0	0	0	0	0
Bacteria(100)	Bacteroidetes	Bacteroidia(100)	Bacteroidales(100)	Rikenellaceae(100)	Alistipes(100)	0	0	0	0	0	0.0153657	0	0	0	0	0	0	0	0	0	0	0	0	0	0	0	0	0	0	0
Bacteria(100)	Bacteroidetes	Bacteroidia(100)	Bacteroidales(100)	Rikenellaceae(100)	Alistipes(100)	0	0	0	0	0	0	0	0.0166182	0	0	0	0	0	0	0	0	0	0	0	0	0	0	0	0	0
Bacteria(100)	Bacteroidetes	Bacteroidia(100)	Bacteroidales(100)	Rikenellaceae(100)	Alistipes(100)	0	0	0	0	0	0	0	0	0	0	0	0	0	0	0	0	0	0	0	0	0	0	0	0.00576336	0
Bacteria(100)	Bacteroidetes	Bacteroidia(100)	Bacteroidales(100)	Rikenellaceae(100)	Alistipes(100)	0	0	0	0	0	0	0	0	0	0	0	0	0	0	0	0	0	0	0	0	0	0	0	0	0.00418734
Bacteria(100)	Bacteroidetes	Bacteroidia(100)	Bacteroidales(100)	Rikenellaceae(100)	Alistipes(100)	0	0	0	0	0	0	0	0	0	0	0	0	0	0	0	0	0	0	0	0	0	0	0	0.00864503	0
Bacteria(100)	Bacteroidetes	Bacteroidia(100)	Bacteroidales(100)	Rikenellaceae(100)	Alistipes(100)	0	0	0	0	0	0.0153657	0	0	0	0	0	0	0	0	0	0	0	0	0	0	0	0	0	0	0
Bacteria(100)	Bacteroidetes	Bacteroidia(100)	Bacteroidales(100)	Rikenellaceae(100)	Alistipes(100)	0	0	0	0	0	0.122926	0	0	0	0.0805412	0	0	0	0	0	0	0	0	0	0	0	0	0	0	0
Bacteria(100)	Bacteroidetes	Bacteroidia(100)	Bacteroidales(100)	Rikenellaceae(100)	Alistipes(100)	0	0	0	0	0	0	0	0	0	0	0	0	0	0	0	0	0	0	0	0	0	0	0	0	0.00209367
Bacteria(100)	Bacteroidetes	Bacteroidia(100)	Bacteroidales(100)	Rikenellaceae(100)	Alistipes(100)	0	0	0	0	0	0	0	0	0	0	0	0	0	0	0	0	0	0	0	0	0	0	0	0.00288168	0
Bacteria(100)	Bacteroidetes	Bacteroidia(100)	Bacteroidales(100)	Rikenellaceae(100)	Alistipes(100)	0	0	0	0	0	0.0230486	0	0	0	0	0	0	0	0	0	0	0	0	0	0	0	0	0	0	0
Bacteria(100)	Bacteroidetes	Bacteroidia(100)	Bacteroidales(100)	Rikenellaceae(100)	Alistipes(100)	0	0	0	0	0	0	0	0	0	0	0	0	0	0	0	0	0	0	0	0	0	0	0	0.00864503	0
Bacteria(100)	Bacteroidetes	Bacteroidia(100)	Bacteroidales(100)	Rikenellaceae(100)	Alistipes(100)	0	0	0	0	0	0	0	0	0.00670871	0	0	0	0	0	0	0	0	0	0	0	0	0	0	0	0
Bacteria(100)	Bacteroidetes	Bacteroidia(100)	Bacteroidales(100)	Rikenellaceae(100)	Alistipes(100)	0	0	0	0	0	0	0	0	0	0	0	0	0	0	0	0	0	0	0	0	0	0	0	0.0172901	0
Bacteria(100)	Bacteroidetes	Bacteroidia(100)	Bacteroidales(100)	Rikenellaceae(100)	Alistipes(100)	0	0	0	0.688145	0	0	0	0	0	0	0	0	0	0	0	0	0	0	0	0	0	0	0	0	0
Bacteria(100)					Alistipes(100) Total	2.20875	1.76086	2.36373	1.28871	5.1952	6.16165	4.88093	1.77815	3.20005	3.62436	1.55867	1.81818	3.20207	3.59143	4.97886	2.93827	4.69848	6.68674	6.24144	1.68962	4.07422	4.86476	5.4623	6.63362	7.10592
				Rikenellaceae(100) Total		2.20875	1.76086	2.36373	1.28871	5.1952	6.16165	4.88093	1.77815	3.20005	3.62436	1.55867	1.81818	3.20207	3.59143	4.97886	2.93827	4.69848	6.68674	6.24144	1.68962	4.07422	4.86476	5.4623	6.63362	7.10592
	Bacteroidetes	Bacteroidia(100)	Bacteroidales(100)	Rikenellaceae(75)	Alistipes(65)	0	0	0	0	0	0	0	0.0166182	0.0268348	0.0402706	0	0.00767165	0.00662954	0.0164745	0.0252414	0.0359421	0	0.0342208	0	0	0	0	0	0	0.00628101
Bacteria(100)					Alistipes(65) Total	0	0	0	0	0	0	0	0.0166182	0.0268348	0.0402706	0	0.00767165	0.00662954	0.0164745	0.0252414	0.0359421	0	0.0342208	0	0	0	0	0	0	0.00628101
				Rikenellaceae(75) Total		0	0	0	0	0	0	0	0.0166182	0.0268348	0.0402706	0	0.00767165	0.00662954	0.0164745	0.0252414	0.0359421	0	0.0342208	0	0	0	0	0	0	0.00628101
			Bacteroidales(100) Total			5.01756	3.83516	6.59728	2.7213	7.64832	7.19883	11.402	4.8359	6.6282	7.98969	6.07643	7.47986	6.54336	6.26853	6.8341	6.20002	7.66556	9.02745	8.66676	5.29215	7.03257	7.69378	7.32923	10.0916	9.5597
		Bacteroidia(100) Total				5.01756	3.83516	6.59728	2.7213	7.64832	7.19883	11.402	4.8359	6.6282	7.98969	6.07643	7.47986	6.54336	6.26853	6.8341	6.20002	7.66556	9.02745	8.66676	5.29215	7.03257	7.69378	7.32923	10.0916	9.5597
	Bacteroidetes	Bacteroidia(67)	Bacteroidales(67)	Rikenellaceae(67)	Alistipes(67)	0	0	0	0	0	0	0	0	0	0.00805412	0	0.0153433	0	0	0	0	0	0	0	0	0	0	0	0	0
Bacteria(100)					Alistipes(67) Total	0	0	0	0	0	0	0	0	0	0.00805412	0	0.0153433	0	0	0	0	0	0	0	0	0	0	0	0	0
				Rikenellaceae(67) Total		0	0	0	0	0	0	0	0	0	0.00805412	0	0.0153433	0	0	0	0	0	0	0	0	0	0	0	0	0
			Bacteroidales(67) Total			0	0	0	0	0	0	0	0	0	0.00805412	0	0.0153433	0	0	0	0	0	0	0	0	0	0	0	0	0
		Bacteroidia(67) Total				0	0	0	0	0	0	0	0	0	0.00805412	0	0.0153433	0	0	0	0	0	0	0	0	0	0	0	0	0
	Bacteroidetes	Bacteroidia(100)	Bacteroidales(100)	Rikenellaceae(68)	Alistipes(67)	0	0	0	0	0	0.0384143	0	0	0.120757	0.0724871	0	0.613732	0.0198886	0	0.018931	0	0	0	0	0	0	0	0	0	0
Bacteria(100)					Alistipes(67) Total	0	0	0	0	0	0.0384143	0	0	0.120757	0.0724871	0	0.613732	0.0198886	0	0.018931	0	0	0	0	0	0	0	0	0	0
				Rikenellaceae(68) Total		0	0	0	0	0	0.0384143	0	0	0.120757	0.0724871	0	0.613732	0.0198886	0	0.018931	0	0	0	0	0	0	0	0	0	0
			Bacteroidales(100) Total			0	0	0	0	0	0.0384143	0	0	0.120757	0.0724871	0	0.613732	0.0198886	0	0.018931	0	0	0	0	0	0	0	0	0	0
		Bacteroidia(100) Total				0	0	0	0	0	0.0384143	0	0	0.120757	0.0724871	0	0.613732	0.0198886	0	0.018931	0	0	0	0	0	0	0	0	0	0
	Bacteroidetes	Bacteroidia(78)	Bacteroidales(78)	Rikenellaceae(78)	Alistipes(78)	0	2.96856	0	0	2.68675	0	0	0	0	0	0	0	0	0	0	0	0	0	0	0	0.681199	0.019115	0.077558	0.276641	0
Bacteria(100)					Alistipes(78) Total	0	2.96856	0	0	2.68675	0	0	0	0	0	0	0	0	0	0	0	0	0	0	0	0.681199	0.019115	0.077558	0.276641	0
				Rikenellaceae(78) Total		0	2.96856	0	0	2.68675	0	0	0	0	0	0	0	0	0	0	0	0	0	0	0	0.681199	0.019115	0.077558	0.276641	0
			Bacteroidales(78) Total			0	2.96856	0	0	2.68675	0	0	0	0	0	0	0	0	0	0	0	0	0	0	0	0.681199	0.019115	0.077558	0.276641	0
		Bacteroidia(78) Total				0	2.96856	0	0	2.68675	0	0	0	0	0	0	0	0	0	0	0	0	0	0	0	0.681199	0.019115	0.077558	0.276641	0
	Bacteroidetes	Bacteroidia(99)	Bacteroidales(99)	Rikenellaceae(89)	Alistipes(82)	0	0	0	0	0	0.245851	0.60716	0.747819	0.0536697	0.749034	0.332305	1.12773	0.590029	0.0906096	0.100965	0.476233	0.0443951	0.485935	0.267196	0.379606	0	0.26761	0.698022	0.0518702	0
Bacteria(100)					Alistipes(82) Total	0	0	0	0	0	0.245851	0.60716	0.747819	0.0536697	0.749034	0.332305	1.12773	0.590029	0.0906096	0.100965	0.476233	0.0443951	0.485935	0.267196	0.379606	0	0.26761	0.698022	0.0518702	0
				Rikenellaceae(89) Total		0	0	0	0	0	0.245851	0.60716	0.747819	0.0536697	0.749034	0.332305	1.12773	0.590029	0.0906096	0.100965	0.476233	0.0443951	0.485935	0.267196	0.379606	0	0.26761	0.698022	0.0518702	0
	Bacteroidetes	Bacteroidia(99)	Bacteroidales(99)	Rikenellaceae(87)	Alistipes(84)	0	0	0	0	0	0.10756	0.220785	0.249273	0.120757	0.23357	0.229449	0.345224	0.338107	0.23888	0.55531	0	0	0	0.0205536	0	0.181653	0.669024	0.808819	0.9279	1.21642
Bacteria(100)					Alistipes(84) Total	0	0	0	0	0	0.10756	0.220785	0.249273	0.120757	0.23357	0.229449	0.345224	0.338107	0.23888	0.55531	0	0	0	0.0205536	0	0.181653	0.669024	0.808819	0.9279	1.21642
				Rikenellaceae(87) Total		0	0	0	0	0	0.10756	0.220785	0.249273	0.120757	0.23357	0.229449	0.345224	0.338107	0.23888	0.55531	0	0	0	0.0205536	0	0.181653	0.669024	0.808819	0.9279	1.21642
			Bacteroidales(99) Total			0	0	0	0	0	0.353411	0.827945	0.997092	0.174426	0.982603	0.561753	1.47296	0.928136	0.329489	0.656276	0.476233	0.0443951	0.485935	0.28775	0.379606	0.181653	0.936634	1.50684	0.979771	1.21642
		Bacteroidia(99) Total				0	0	0	0	0	0.353411	0.827945	0.997092	0.174426	0.982603	0.561753	1.47296	0.928136	0.329489	0.656276	0.476233	0.0443951	0.485935	0.28775	0.379606	0.181653	0.936634	1.50684	0.979771	1.21642
	Bacteroidetes	Bacteroidia(97)	Bacteroidales(97)	Rikenellaceae(90)	Alistipes(88)	0	0	0	0	0	2.01291	0.457341	1.17989	1.07339	1.08731	0.601313	1.26582	1.21321	0.92257	1.8931	0	0	0	0	0	0	0.00477874	0.038779	0.0432252	0.00209367
Bacteria(100)					Alistipes(88) Total	0	0	0	0	0	2.01291	0.457341	1.17989	1.07339	1.08731	0.601313	1.26582	1.21321	0.92257	1.8931	0	0	0	0	0	0	0.00477874	0.038779	0.0432252	0.00209367
				Rikenellaceae(90) Total		0	0	0	0	0	2.01291	0.457341	1.17989	1.07339	1.08731	0.601313	1.26582	1.21321	0.92257	1.8931	0	0	0	0	0	0	0.00477874	0.038779	0.0432252	0.00209367
			Bacteroidales(97) Total			0	0	0	0	0	2.01291	0.457341	1.17989	1.07339	1.08731	0.601313	1.26582	1.21321	0.92257	1.8931	0	0	0	0	0	0	0.00477874	0.038779	0.0432252	0.00209367
		Bacteroidia(97) Total				0	0	0	0	0	2.01291	0.457341	1.17989	1.07339	1.08731	0.601313	1.26582	1.21321	0.92257	1.8931	0	0	0	0	0	0	0.00477874	0.038779	0.0432252	0.00209367
	Bacteroidetes	Bacteroidia(100)	Bacteroidales(100)	Rikenellaceae(92)	Alistipes(92)	0	0	0	0	0	0	0	0	0	0	0	0	0.00662954	0	0	0	0	0	0	0.59546	0	0	0.0720182	0.0230534	0.110965
Bacteria(100)					Alistipes(92) Total	0	0	0	0	0	0	0	0	0	0	0	0	0.00662954	0	0	0	0	0	0	0.59546	0	0	0.0720182	0.0230534	0.110965
				Rikenellaceae(92) Total		0	0	0	0	0	0	0	0	0	0	0	0	0.00662954	0	0	0	0	0	0	0.59546	0	0	0.0720182	0.0230534	0.110965
	Bacteroidetes	Bacteroidia(100)	Bacteroidales(100)	Rikenellaceae(94)	Alistipes(94)	0	0	0	0	0	0.32268	0.0315408	0	0	0	0	0.00767165	0	0	0	0	0	0	0	0	0	0	0	0	0
Bacteria(100)					Alistipes(94) Total	0	0	0	0	0	0.32268	0.0315408	0	0	0	0	0.00767165	0	0	0	0	0	0	0	0	0	0	0	0	0
				Rikenellaceae(94) Total		0	0	0	0	0	0.32268	0.0315408	0	0	0	0	0.00767165	0	0	0	0	0	0	0	0	0	0	0	0	0
	Bacteroidetes	Bacteroidia(100)	Bacteroidales(100)	Rikenellaceae(95)	Alistipes(95)	0	0	0	0	0	0.0998771	0.181359	0.0498546	0	0.0402706	0.015824	0.0306866	0.172368	0.205931	0.00631034	0	0	0	0	0	0	0	0	0	0
Bacteria(100)					Alistipes(95) Total	0	0	0	0	0	0.0998771	0.181359	0.0498546	0	0.0402706	0.015824	0.0306866	0.172368	0.205931	0.00631034	0	0	0	0	0	0	0	0	0	0
				Rikenellaceae(95) Total		0	0	0	0	0	0.0998771	0.181359	0.0498546	0	0.0402706	0.015824	0.0306866	0.172368	0.205931	0.00631034	0	0	0	0	0	0	0	0	0	0
	Bacteroidetes	Bacteroidia(100)	Bacteroidales(100)	Rikenellaceae(99)	Alistipes(97)	0	0	0	0	0	0.130608	0.0788519	0	0.0268348	0.161082	0.0395601	0.0767165	0.318218	0.189456	0.170379	0	0	0	0	0	0	0	0	0	0
Bacteria(100)					Alistipes(97) Total	0	0	0	0	0	0.130608	0.0788519	0	0.0268348	0.161082	0.0395601	0.0767165	0.318218	0.189456	0.170379	0	0	0	0	0	0	0	0	0	0
	Bacteroidetes	Bacteroidia(100)	Bacteroidales(100)	Rikenellaceae(99)	Alistipes(98)	0	0	0	0	0	0	0	0	0.107339	0.153028	0.0712082	0.207135	0.165739	0.461285	0.195621	0	0	0	0	0	0	0	0	0	0
Bacteria(100)					Alistipes(98) Total	0	0	0	0	0	0	0	0	0.107339	0.153028	0.0712082	0.207135	0.165739	0.461285	0.195621	0	0	0	0	0	0	0	0	0	0
				Rikenellaceae(99) Total		0	0	0	0	0	0.130608	0.0788519	0	0.134174	0.314111	0.110768	0.283851	0.483957	0.650741	0.366	0	0	0	0	0	0	0	0	0	0
			Bacteroidales(100) Total			0	0	0	0	0	0.553165	0.291752	0.0498546	0.134174	0.354381	0.126592	0.322209	0.662954	0.856672	0.37231	0	0	0	0	0.59546	0	0	0.0720182	0.0230534	0.110965
		Bacteroidia(100) Total				0	0	0	0	0	0.553165	0.291752	0.0498546	0.134174	0.354381	0.126592	0.322209	0.662954	0.856672	0.37231	0	0	0	0	0.59546	0	0	0.0720182	0.0230534	0.110965
	Bacteroidetes	Bacteroidia(99)	Bacteroidales(99)	Rikenellaceae(99)	Alistipes(99)	0	0	0	0	0	0.0384143	0.0709667	0.0166182	0.0201261	0.0724871	0.0949442	0.0383583	0.225404	0.0411862	0.0567931	0	0	0	0	0	0	0	0	0	0
Bacteria(100)					Alistipes(99) Total	0	0	0	0	0	0.0384143	0.0709667	0.0166182	0.0201261	0.0724871	0.0949442	0.0383583	0.225404	0.0411862	0.0567931	0	0	0	0	0	0	0	0	0	0
				Rikenellaceae(99) Total		0	0	0	0	0	0.0384143	0.0709667	0.0166182	0.0201261	0.0724871	0.0949442	0.0383583	0.225404	0.0411862	0.0567931	0	0	0	0	0	0	0	0	0	0
			Bacteroidales(99) Total			0	0	0	0	0	0.0384143	0.0709667	0.0166182	0.0201261	0.0724871	0.0949442	0.0383583	0.225404	0.0411862	0.0567931	0	0	0	0	0	0	0	0	0	0
		Bacteroidia(99) Total				0	0	0	0	0	0.0384143	0.0709667	0.0166182	0.0201261	0.0724871	0.0949442	0.0383583	0.225404	0.0411862	0.0567931	0	0	0	0	0	0	0	0	0	0
	Bacteroidetes	Bacteroidia(100)	Bacteroidales(100)	Rikenellaceae(100)	BCf9_17(100)	0.274497	0.0921914	0.246957	0.0813262	0	0	0	0	0	0	0	0	0	0	0	0	0	0	0	0	0	0	0	0	0
Bacteria(100)	Bacteroidetes	Bacteroidia(100)	Bacteroidales(100)	Rikenellaceae(100)	BCf9_17(100)	0	0	0	0	0	0	0	0	0	0	0	0	0	0	0	0	0	0	0	0	0.032438	0	0	0	0
Bacteria(100)					BCf9_17(100) Total	0.274497	0.0921914	0.246957	0.0813262	0	0	0	0	0	0	0	0	0	0	0	0	0	0	0	0	0.032438	0	0	0	0
	Bacteroidetes	Bacteroidia(100)	Bacteroidales(100)	Rikenellaceae(100)	BCf9_17(63)	0	0	0	0.0500469	0	0	0	0	0	0	0	0	0	0	0	0	0	0	0	0	0	0	0	0	0
Bacteria(100)					BCf9_17(63) Total	0	0	0	0.0500469	0	0	0	0	0	0	0	0	0	0	0	0	0	0	0	0	0	0	0	0	0
	Bacteroidetes	Bacteroidia(100)	Bacteroidales(100)	Rikenellaceae(100)	BCf9_17(67)	0	0	0	0	0	0	0	0	0	0	0	0	0	0	0	0	0.0147984	0	0	0.00744325	0	0	0	0	0
Bacteria(100)					BCf9_17(67) Total	0	0	0	0	0	0	0	0	0	0	0	0	0	0	0	0	0.0147984	0	0	0.00744325	0	0	0	0	0
				Rikenellaceae(100) Total		0.274497	0.0921914	0.246957	0.131373	0	0	0	0	0	0	0	0	0	0	0	0	0.0147984	0	0	0.00744325	0.032438	0	0	0	0
	Bacteroidetes	Bacteroidia(100)	Bacteroidales(100)	Rikenellaceae(74)	BCf9_17(70)	0	0	0	0	0	0	0	0	0	0	0	0	0	0	0	0.0269566	0.155383	0.00684416	0.0411072	0.0148865	0.175165	0.0812387	0.0553986	0.0691603	0.025124
Bacteria(100)					BCf9_17(70) Total	0	0	0	0	0	0	0	0	0	0	0	0	0	0	0	0.0269566	0.155383	0.00684416	0.0411072	0.0148865	0.175165	0.0812387	0.0553986	0.0691603	0.025124
				Rikenellaceae(74) Total		0	0	0	0	0	0	0	0	0	0	0	0	0	0	0	0.0269566	0.155383	0.00684416	0.0411072	0.0148865	0.175165	0.0812387	0.0553986	0.0691603	0.025124
	Bacteroidetes	Bacteroidia(100)	Bacteroidales(100)	Rikenellaceae(92)	BCf9_17(91)	0	0.0184383	0.0176398	0.193932	0	0	0	0	0	0	0	0	0	0	0	0	0.0369959	0.0205325	0.0274048	0.0521027	0	0	0.00553986	0	0.0376861
Bacteria(100)					BCf9_17(91) Total	0	0.0184383	0.0176398	0.193932	0	0	0	0	0	0	0	0	0	0	0	0	0.0369959	0.0205325	0.0274048	0.0521027	0	0	0.00553986	0	0.0376861
				Rikenellaceae(92) Total		0	0.0184383	0.0176398	0.193932	0	0	0	0	0	0	0	0	0	0	0	0	0.0369959	0.0205325	0.0274048	0.0521027	0	0	0.00553986	0	0.0376861
	Bacteroidetes	Bacteroidia(100)	Bacteroidales(100)	Rikenellaceae(100)	BCf9_17(99)	0.236195	0.0737531	0.176398	0.193932	0.0614817	0	0	0	0	0	0	0	0	0	0	0	0	0	0	0	0	0.03823	0.0166196	0.0345801	0.0355924
Bacteria(100)					BCf9_17(99) Total	0.236195	0.0737531	0.176398	0.193932	0.0614817	0	0	0	0	0	0	0	0	0	0	0	0	0	0	0	0	0.03823	0.0166196	0.0345801	0.0355924
	Bacteroidetes	Bacteroidia(100)	Bacteroidales(100)	Rikenellaceae(100)	PeHg26(100)	0	0	0	0	0	0.0614628	0.0473111	0	0	0	0	0	0.086184	0.222405	0.145138	0.0449277	0.17758	0.438026	0.280899	0.0223297	0.86934	0.129026	0.288073	0.135439	0.276365
Bacteria(100)	Bacteroidetes	Bacteroidia(100)	Bacteroidales(100)	Rikenellaceae(100)	PeHg26(100)	0	0	0	0	0	0.0307314	0.181359	0.174491	0.442775	0.120812	0.102856	0.153433	0.278441	0.197694	0.265034	0.440291	0.0443951	0	0.0137024	0.119092	0	0	0	0	0
Bacteria(100)	Bacteroidetes	Bacteroidia(100)	Bacteroidales(100)	Rikenellaceae(100)	PeHg26(100)	0.0957549	0.239698	0.0176398	0	0.122963	0	0	0	0	0	0	0	0	0	0	0.0628987	0.332963	0.0684416	0.870101	0.111649	0	0	0	0	0
Bacteria(100)	Bacteroidetes	Bacteroidia(100)	Bacteroidales(100)	Rikenellaceae(100)	PeHg26(100)	0	0.0460957	0	0.112606	0	0	0	0	0	0	0	0	0	0	0	0	0	0	0	0	0	0	0	0	0
Bacteria(100)	Bacteroidetes	Bacteroidia(100)	Bacteroidales(100)	Rikenellaceae(100)	PeHg26(100)	0	0	0	0	0	0	0	0	0	0	0	0	0	0	0	0	0	0	0.0137024	0	0	0	0	0	0
Bacteria(100)	Bacteroidetes	Bacteroidia(100)	Bacteroidales(100)	Rikenellaceae(100)	PeHg26(100)	0	0	0	0	0	0	0	0	0	0	0	0	0	0.0247117	0	0	0	0	0	0	0	0	0	0	0
Bacteria(100)	Bacteroidetes	Bacteroidia(100)	Bacteroidales(100)	Rikenellaceae(100)	PeHg26(100)	0	0	0	0.275258	0	0	0	0	0	0	0	0	0	0	0	0	0	0	0	0	0	0	0	0	0
Bacteria(100)					PeHg26(100) Total	0.0957549	0.285793	0.0176398	0.387864	0.122963	0.0921942	0.228671	0.174491	0.442775	0.120812	0.102856	0.153433	0.364625	0.444811	0.410172	0.548118	0.554939	0.506468	1.17841	0.25307	0.86934	0.129026	0.288073	0.135439	0.276365
				Rikenellaceae(100) Total		0.33195	0.359546	0.194038	0.581795	0.184445	0.0921942	0.228671	0.174491	0.442775	0.120812	0.102856	0.153433	0.364625	0.444811	0.410172	0.548118	0.554939	0.506468	1.17841	0.25307	0.86934	0.167256	0.304692	0.170019	0.311957
			Bacteroidales(100) Total			0.606447	0.470176	0.458635	0.9071	0.184445	0.0921942	0.228671	0.174491	0.442775	0.120812	0.102856	0.153433	0.364625	0.444811	0.410172	0.575074	0.762116	0.533844	1.24692	0.327503	1.07694	0.248495	0.365631	0.239179	0.374767
		Bacteroidia(100) Total				0.606447	0.470176	0.458635	0.9071	0.184445	0.0921942	0.228671	0.174491	0.442775	0.120812	0.102856	0.153433	0.364625	0.444811	0.410172	0.575074	0.762116	0.533844	1.24692	0.327503	1.07694	0.248495	0.365631	0.239179	0.374767
	Bacteroidetes	Bacteroidia(55)	Bacteroidales(55)	Rikenellaceae(55)	unclassified	0	0	0	0	0	0	0	0	0	0	0	0	0	0	0	0.00898553	0	0.0342208	0.034256	0	0	0	0	0	0
Bacteria(100)					unclassified Total	0	0	0	0	0	0	0	0	0	0	0	0	0	0	0	0.00898553	0	0.0342208	0.034256	0	0	0	0	0	0
				Rikenellaceae(55) Total		0	0	0	0	0	0	0	0	0	0	0	0	0	0	0	0.00898553	0	0.0342208	0.034256	0	0	0	0	0	0
			Bacteroidales(55) Total			0	0	0	0	0	0	0	0	0	0	0	0	0	0	0	0.00898553	0	0.0342208	0.034256	0	0	0	0	0	0
		Bacteroidia(55) Total				0	0	0	0	0	0	0	0	0	0	0	0	0	0	0	0.00898553	0	0.0342208	0.034256	0	0	0	0	0	0
	Bacteroidetes	Bacteroidia(100)	Bacteroidales(100)	Rikenellaceae(100)	unclassified(100)	0.587297	0.341108	0.502734	0	0.0553335	0	0	0	0	0	0	0	0	0	0	0.323479	0.140585	0.109507	0.0753631	0.029773	0.0194628	0.00955749	0.249294	0.100859	0.900278
Bacteria(100)	Bacteroidetes	Bacteroidia(100)	Bacteroidales(100)	Rikenellaceae(100)	unclassified(100)	0	0	0	0	0	0.0153657	0.0473111	0.0997092	0.140883	0.0483247	0.0237361	0.00767165	0.125961	0.0247117	0	0.34145	0	0	0.0274048	0.133978	0.0259504	0.148141	0.0553986	0.0230534	0
Bacteria(100)	Bacteroidetes	Bacteroidia(100)	Bacteroidales(100)	Rikenellaceae(100)	unclassified(100)	0	0	0	0	0	0	0.0236556	0	0.0603784	0	0	0	0	0	0	0	0	0	0	0	0	0	0	0	0
Bacteria(100)	Bacteroidetes	Bacteroidia(100)	Bacteroidales(100)	Rikenellaceae(100)	unclassified(100)	0	0	0	0	0	0	0.0315408	0.0249273	0.0670871	0.0563789	0	0	0.205516	0.0164745	0.0126207	0	0	0	0	0	0	0	0	0	0
Bacteria(100)	Bacteroidetes	Bacteroidia(100)	Bacteroidales(100)	Rikenellaceae(100)	unclassified(100)	0	0	0	0	0	0	0	0	0	0	0	0	0	0	0	0	0	0	0	0	0.168678	0.172035	0.221594	0.0979771	0.351737
Bacteria(100)	Bacteroidetes	Bacteroidia(100)	Bacteroidales(100)	Rikenellaceae(100)	unclassified(100)	0	0	0	0	0	0	0	0.0166182	0.107339	0	0	0.13809	0	0.00823723	0	0	0	0	0	0	0	0	0	0	0
Bacteria(100)	Bacteroidetes	Bacteroidia(100)	Bacteroidales(100)	Rikenellaceae(100)	unclassified(100)	0	0	0	0	0	0.0384143	0	0.0166182	0	0	0.0553841	0	0	0	0	0	0	0	0	0	0	0	0	0	0
Bacteria(100)	Bacteroidetes	Bacteroidia(100)	Bacteroidales(100)	Rikenellaceae(100)	unclassified(100)	0	0	0	0	0	0	0	0	0	0	0	0	0	0	0	0	0	0	0	0	0.0713637	0.0286725	0.0110797	0	0.0481544
Bacteria(100)	Bacteroidetes	Bacteroidia(100)	Bacteroidales(100)	Rikenellaceae(100)	unclassified(100)	0	0	0	0	0	0	0	0	0	0	0.00791202	0	0.00662954	0	0	0	0	0	0	0	0	0	0	0	0
Bacteria(100)	Bacteroidetes	Bacteroidia(100)	Bacteroidales(100)	Rikenellaceae(100)	unclassified(100)	0	0	0	0	0	0	0	0	0	0	0	0	0	0	0	0	0	0	0.253494	0.0223297	0	0	0	0	0.0418734
Bacteria(100)	Bacteroidetes	Bacteroidia(100)	Bacteroidales(100)	Rikenellaceae(100)	unclassified(100)	0	0	0	0	0	0	0	0.216037	0	0	0	0	0.13922	0.337727	0.56162	0	0	0	0	0	0	0	0	0	0
Bacteria(100)	Bacteroidetes	Bacteroidia(100)	Bacteroidales(100)	Rikenellaceae(100)	unclassified(100)	0	0	0	0	0	0	0	0	0	0	0	0	0	0	0	0	0.00739919	0	0	0	0	0	0	0	0
Bacteria(100)	Bacteroidetes	Bacteroidia(100)	Bacteroidales(100)	Rikenellaceae(100)	unclassified(100)	0	0	0	0	0	0	0	0	0	0	0	0	0	0.0247117	0	0	0	0	0	0	0	0	0	0	0
Bacteria(100)	Bacteroidetes	Bacteroidia(100)	Bacteroidales(100)	Rikenellaceae(100)	unclassified(100)	0	0	0	0	0	0	0	0	0	0	0	0	0.00662954	0	0	0	0	0	0	0	0	0	0	0	0
Bacteria(100)	Bacteroidetes	Bacteroidia(100)	Bacteroidales(100)	Rikenellaceae(100)	unclassified(100)	0	0	0	0	0	0	0	0	0	0	0	0	0.0397772	0.411862	0	0	0	0	0	0	0	0	0	0	0
Bacteria(100)	Bacteroidetes	Bacteroidia(100)	Bacteroidales(100)	Rikenellaceae(100)	unclassified(100)	0	0	0	0	0	0	0	0	0	0	0	0	0	0	0	0	0	0	0	0.029773	0	0	0	0	0
Bacteria(100)	Bacteroidetes	Bacteroidia(100)	Bacteroidales(100)	Rikenellaceae(100)	unclassified(100)	0	0	0	0	0	0	0	0.0166182	0	0	0	0	0	0	0	0	0	0	0	0	0	0	0	0	0
Bacteria(100)	Bacteroidetes	Bacteroidia(100)	Bacteroidales(100)	Rikenellaceae(100)	unclassified(100)	0	0	0	0.00625586	0	0	0	0	0	0	0	0	0	0	0	0	0	0	0	0	0	0	0	0	0
Bacteria(100)	Bacteroidetes	Bacteroidia(100)	Bacteroidales(100)	Rikenellaceae(100)	unclassified(100)	0	0	0	0	0	0	0	0	0	0	0	0	0	0	0	0	0	0	0	0	0	0	0	0.00864503	0
Bacteria(100)	Bacteroidetes	Bacteroidia(100)	Bacteroidales(100)	Rikenellaceae(100)	unclassified(100)	0	0	0	0	0	0	0.039426	0	0.046961	0	0.0474721	0	0.00662954	0.00823723	0	0	0	0	0	0	0	0	0	0	0
Bacteria(100)	Bacteroidetes	Bacteroidia(100)	Bacteroidales(100)	Rikenellaceae(100)	unclassified(100)	0	0	0	0	0	0	0	0	0	0	0	0	0	0	0	0	0	0	0	0	0	0	0.0332392	0	0
Bacteria(100)	Bacteroidetes	Bacteroidia(100)	Bacteroidales(100)	Rikenellaceae(100)	unclassified(100)	0	0	0	0	0	0	0.0473111	0	0.241513	0.298003	0.0474721	0.130418	0.0596659	0.107084	0.0694138	0	0	0	0	0	0	0	0	0	0
Bacteria(100)	Bacteroidetes	Bacteroidia(100)	Bacteroidales(100)	Rikenellaceae(100)	unclassified(100)	0	0	0	0	0	0	0	0.0581637	0	0	0	0	0	0	0	0	0	0	0	0	0	0	0	0	0
Bacteria(100)	Bacteroidetes	Bacteroidia(100)	Bacteroidales(100)	Rikenellaceae(100)	unclassified(100)	0	0	0	0	0	0	0	0.0166182	0	0	0	0	0	0	0	0	0	0	0	0	0	0	0	0	0
Bacteria(100)	Bacteroidetes	Bacteroidia(100)	Bacteroidales(100)	Rikenellaceae(100)	unclassified(100)	0	0	0	0	0	0	0	0	0	0	0	0	0	0	0	0	0	0	0	0	0	0	0	0.00864503	0
Bacteria(100)	Bacteroidetes	Bacteroidia(100)	Bacteroidales(100)	Rikenellaceae(100)	unclassified(100)	0	0	0	0	0	0	0	0	0	0	0	0	0	0	0	0	0	0	0	0	0	0	0	0	0.00418734
Bacteria(100)	Bacteroidetes	Bacteroidia(100)	Bacteroidales(100)	Rikenellaceae(100)	unclassified(100)	0	0	0	0.143885	0	0	0	0	0	0	0	0	0	0	0	0	0	0	0	0	0	0	0	0	0
Bacteria(100)	Bacteroidetes	Bacteroidia(100)	Bacteroidales(100)	Rikenellaceae(100)	unclassified(100)	0	0	0	0	0	0	0	0	0	0	0	0	0	0	0	0	0	0	0	0	0	0	0.0110797	0	0
Bacteria(100)	Bacteroidetes	Bacteroidia(100)	Bacteroidales(100)	Rikenellaceae(100)	unclassified(100)	0	0	0	0	0	0.0153657	0	0	0	0.00805412	0	0	0	0	0	0	0	0	0	0	0	0	0	0	0
Bacteria(100)					unclassified(100) Total	0.587297	0.341108	0.502734	0.150141	0.0553335	0.0691457	0.189245	0.46531	0.664162	0.41076	0.181976	0.27618	0.590029	0.939044	0.643655	0.664929	0.147984	0.109507	0.356262	0.215854	0.285455	0.358406	0.581685	0.239179	1.34623
	Bacteroidetes	Bacteroidia(100)	Bacteroidales(100)	Rikenellaceae(100)	unclassified(54)	0	0	0	0	0	0	0	0	0	0	0	0	0	0	0	0	0	0	0	0	0	0.458759	0	0.244943	0
Bacteria(100)					unclassified(54) Total	0	0	0	0	0	0	0	0	0	0	0	0	0	0	0	0	0	0	0	0	0	0.458759	0	0.244943	0
				Rikenellaceae(100) Total		0.587297	0.341108	0.502734	0.150141	0.0553335	0.0691457	0.189245	0.46531	0.664162	0.41076	0.181976	0.27618	0.590029	0.939044	0.643655	0.664929	0.147984	0.109507	0.356262	0.215854	0.285455	0.817165	0.581685	0.484122	1.34623
	Bacteroidetes	Bacteroidia(100)	Bacteroidales(100)	Rikenellaceae(67)	unclassified(67)	0	0	0	0	0	0	0	0	0	0	0	0	0	0	0	0.548118	0.81391	0.492779	0.760482	0.498697	0.311405	0.26761	0.498587	0.328511	0.427109
Bacteria(100)					unclassified(67) Total	0	0	0	0	0	0	0	0	0	0	0	0	0	0	0	0.548118	0.81391	0.492779	0.760482	0.498697	0.311405	0.26761	0.498587	0.328511	0.427109
				Rikenellaceae(67) Total		0	0	0	0	0	0	0	0	0	0	0	0	0	0	0	0.548118	0.81391	0.492779	0.760482	0.498697	0.311405	0.26761	0.498587	0.328511	0.427109
	Bacteroidetes	Bacteroidia(100)	Bacteroidales(100)	Rikenellaceae(100)	unclassified(74)	0	0	0	0	0	0	0	0	0	0	0	0	0	0	0	0	0	0	0	0	0.0194628	0	0.160656	0.0115267	0.288927
Bacteria(100)					unclassified(74) Total	0	0	0	0	0	0	0	0	0	0	0	0	0	0	0	0	0	0	0	0	0.0194628	0	0.160656	0.0115267	0.288927
				Rikenellaceae(100) Total		0	0	0	0	0	0	0	0	0	0	0	0	0	0	0	0	0	0	0	0	0.0194628	0	0.160656	0.0115267	0.288927
			Bacteroidales(100) Total			0.587297	0.341108	0.502734	0.150141	0.0553335	0.0691457	0.189245	0.46531	0.664162	0.41076	0.181976	0.27618	0.590029	0.939044	0.643655	1.21305	0.961894	0.602286	1.11674	0.714552	0.616323	1.08477	1.24093	0.82416	2.06227
		Bacteroidia(100) Total				0.587297	0.341108	0.502734	0.150141	0.0553335	0.0691457	0.189245	0.46531	0.664162	0.41076	0.181976	0.27618	0.590029	0.939044	0.643655	1.21305	0.961894	0.602286	1.11674	0.714552	0.616323	1.08477	1.24093	0.82416	2.06227
	Bacteroidetes	Bacteroidia(77)	Bacteroidales(77)	Rikenellaceae(77)	unclassified(77)	0.0127673	0.0184383	0.0088199	0.0187676	0.0122963	0	0	0	0	0	0	0	0	0	0	0	0	0	0.0205536	0	0	0	0	0	0
Bacteria(100)					unclassified(77) Total	0.0127673	0.0184383	0.0088199	0.0187676	0.0122963	0	0	0	0	0	0	0	0	0	0	0	0	0	0.0205536	0	0	0	0	0	0
				Rikenellaceae(77) Total		0.0127673	0.0184383	0.0088199	0.0187676	0.0122963	0	0	0	0	0	0	0	0	0	0	0	0	0	0.0205536	0	0	0	0	0	0
			Bacteroidales(77) Total			0.0127673	0.0184383	0.0088199	0.0187676	0.0122963	0	0	0	0	0	0	0	0	0	0	0	0	0	0.0205536	0	0	0	0	0	0
		Bacteroidia(77) Total				0.0127673	0.0184383	0.0088199	0.0187676	0.0122963	0	0	0	0	0	0	0	0	0	0	0	0	0	0.0205536	0	0	0	0	0	0
	Bacteroidetes	Bacteroidia(78)	Bacteroidales(78)	Rikenellaceae(78)	unclassified(78)	0	0	0	0	0	0	0.0315408	0	0	0.0161082	0.00791202	0.00767165	0.0397772	0.00823723	0.018931	0	0	0	0	0	0	0	0	0	0
Bacteria(100)					unclassified(78) Total	0	0	0	0	0	0	0.0315408	0	0	0.0161082	0.00791202	0.00767165	0.0397772	0.00823723	0.018931	0	0	0	0	0	0	0	0	0	0
				Rikenellaceae(78) Total		0	0	0	0	0	0	0.0315408	0	0	0.0161082	0.00791202	0.00767165	0.0397772	0.00823723	0.018931	0	0	0	0	0	0	0	0	0	0
			Bacteroidales(78) Total			0	0	0	0	0	0	0.0315408	0	0	0.0161082	0.00791202	0.00767165	0.0397772	0.00823723	0.018931	0	0	0	0	0	0	0	0	0	0
		Bacteroidia(78) Total				0	0	0	0	0	0	0.0315408	0	0	0.0161082	0.00791202	0.00767165	0.0397772	0.00823723	0.018931	0	0	0	0	0	0	0	0	0	0
	Bacteroidetes	Bacteroidia(100)	Bacteroidales(100)	Rikenellaceae(87)	unclassified(78)	0	0	0	0	0	0.0921942	0.165589	0	0.187844	0.0483247	1.48746	0.368239	0.417661	0.848435	0	0	0.0517943	0.0889741	0.109619	0.141422	0	0.0286725	0	0.0345801	0.144463
Bacteria(100)					unclassified(78) Total	0	0	0	0	0	0.0921942	0.165589	0	0.187844	0.0483247	1.48746	0.368239	0.417661	0.848435	0	0	0.0517943	0.0889741	0.109619	0.141422	0	0.0286725	0	0.0345801	0.144463
				Rikenellaceae(87) Total		0	0	0	0	0	0.0921942	0.165589	0	0.187844	0.0483247	1.48746	0.368239	0.417661	0.848435	0	0	0.0517943	0.0889741	0.109619	0.141422	0	0.0286725	0	0.0345801	0.144463
	Bacteroidetes	Bacteroidia(100)	Bacteroidales(100)	Rikenellaceae(88)	unclassified(88)	0	0	0	0	0	0	0	0	0	0	0	0	0	0	0	0	0	0	0	0	0	0.157699	0.0941776	0.118149	0.263803
Bacteria(100)					unclassified(88) Total	0	0	0	0	0	0	0	0	0	0	0	0	0	0	0	0	0	0	0	0	0	0.157699	0.0941776	0.118149	0.263803
				Rikenellaceae(88) Total		0	0	0	0	0	0	0	0	0	0	0	0	0	0	0	0	0	0	0	0	0	0.157699	0.0941776	0.118149	0.263803
			Bacteroidales(100) Total			0	0	0	0	0	0.0921942	0.165589	0	0.187844	0.0483247	1.48746	0.368239	0.417661	0.848435	0	0	0.0517943	0.0889741	0.109619	0.141422	0	0.186371	0.0941776	0.152729	0.408266
		Bacteroidia(100) Total				0	0	0	0	0	0.0921942	0.165589	0	0.187844	0.0483247	1.48746	0.368239	0.417661	0.848435	0	0	0.0517943	0.0889741	0.109619	0.141422	0	0.186371	0.0941776	0.152729	0.408266
	Bacteroidetes	Bacteroidia(88)	Bacteroidales(88)	Rikenellaceae(88)	unclassified(88)	0	0	0	0	0	1.49816	0.260211	0.207727	1.9254	1.33698	0.150328	0.00767165	1.21984	1.13674	0.466965	0	0	0	0	0	0	0	0	0	0
Bacteria(100)					unclassified(88) Total	0	0	0	0	0	1.49816	0.260211	0.207727	1.9254	1.33698	0.150328	0.00767165	1.21984	1.13674	0.466965	0	0	0	0	0	0	0	0	0	0
				Rikenellaceae(88) Total		0	0	0	0	0	1.49816	0.260211	0.207727	1.9254	1.33698	0.150328	0.00767165	1.21984	1.13674	0.466965	0	0	0	0	0	0	0	0	0	0
			Bacteroidales(88) Total			0	0	0	0	0	1.49816	0.260211	0.207727	1.9254	1.33698	0.150328	0.00767165	1.21984	1.13674	0.466965	0	0	0	0	0	0	0	0	0	0
		Bacteroidia(88) Total				0	0	0	0	0	1.49816	0.260211	0.207727	1.9254	1.33698	0.150328	0.00767165	1.21984	1.13674	0.466965	0	0	0	0	0	0	0	0	0	0
	Bacteroidetes	Bacteroidia(100)	Bacteroidales(100)	Rikenellaceae(92)	unclassified(92)	0	0	0	0	0	0.0307314	0	0.0415455	0.0134174	0.0161082	0.110768	0	0	0.14827	0.0315517	0	0	0	0	0	0	0	0	0	0
Bacteria(100)					unclassified(92) Total	0	0	0	0	0	0.0307314	0	0.0415455	0.0134174	0.0161082	0.110768	0	0	0.14827	0.0315517	0	0	0	0	0	0	0	0	0	0
				Rikenellaceae(92) Total		0	0	0	0	0	0.0307314	0	0.0415455	0.0134174	0.0161082	0.110768	0	0	0.14827	0.0315517	0	0	0	0	0	0	0	0	0	0
			Bacteroidales(100) Total			0	0	0	0	0	0.0307314	0	0.0415455	0.0134174	0.0161082	0.110768	0	0	0.14827	0.0315517	0	0	0	0	0	0	0	0	0	0
		Bacteroidia(100) Total				0	0	0	0	0	0.0307314	0	0.0415455	0.0134174	0.0161082	0.110768	0	0	0.14827	0.0315517	0	0	0	0	0	0	0	0	0	0
	Bacteroidetes	Bacteroidia(92)	Bacteroidales(92)	Rikenellaceae(92)	unclassified(92)	0	0	0	0	0	0	0	0	0	0	0	0	0	0	0	0.269566	0.406955	0.848676	0.623458	0.29773	0.103802	0.453981	0.40995	0.582099	1.05102
Bacteria(100)					unclassified(92) Total	0	0	0	0	0	0	0	0	0	0	0	0	0	0	0	0.269566	0.406955	0.848676	0.623458	0.29773	0.103802	0.453981	0.40995	0.582099	1.05102
				Rikenellaceae(92) Total		0	0	0	0	0	0	0	0	0	0	0	0	0	0	0	0.269566	0.406955	0.848676	0.623458	0.29773	0.103802	0.453981	0.40995	0.582099	1.05102
			Bacteroidales(92) Total			0	0	0	0	0	0	0	0	0	0	0	0	0	0	0	0.269566	0.406955	0.848676	0.623458	0.29773	0.103802	0.453981	0.40995	0.582099	1.05102
		Bacteroidia(92) Total				0	0	0	0	0	0	0	0	0	0	0	0	0	0	0	0.269566	0.406955	0.848676	0.623458	0.29773	0.103802	0.453981	0.40995	0.582099	1.05102
	Bacteroidetes	Bacteroidia(93)	Bacteroidales(93)	Rikenellaceae(93)	unclassified(93)	0.0127673	0	0	0	0	0	0	0	0	0	0	0	0	0	0	0	0.0739919	0	0	0.00744325	0	0	0	0	0
Bacteria(100)					unclassified(93) Total	0.0127673	0	0	0	0	0	0	0	0	0	0	0	0	0	0	0	0.0739919	0	0	0.00744325	0	0	0	0	0
				Rikenellaceae(93) Total		0.0127673	0	0	0	0	0	0	0	0	0	0	0	0	0	0	0	0.0739919	0	0	0.00744325	0	0	0	0	0
			Bacteroidales(93) Total			0.0127673	0	0	0	0	0	0	0	0	0	0	0	0	0	0	0	0.0739919	0	0	0.00744325	0	0	0	0	0
		Bacteroidia(93) Total				0.0127673	0	0	0	0	0	0	0	0	0	0	0	0	0	0	0	0.0739919	0	0	0.00744325	0	0	0	0	0
	Bacteroidetes	Bacteroidia(100)	Bacteroidales(100)	Rikenellaceae(99)	unclassified(93)	0	0	0	0	0	0	0	0	0	0	0	0	0	0	0	0	0	0	0	0	0	0	0.354551	1.35727	0
Bacteria(100)					unclassified(93) Total	0	0	0	0	0	0	0	0	0	0	0	0	0	0	0	0	0	0	0	0	0	0	0.354551	1.35727	0
				Rikenellaceae(99) Total		0	0	0	0	0	0	0	0	0	0	0	0	0	0	0	0	0	0	0	0	0	0	0.354551	1.35727	0
	Bacteroidetes	Bacteroidia(100)	Bacteroidales(100)	Rikenellaceae(100)	unclassified(95)	0	0	0	0	0	0	0	0	0	0	0	0	0	0	0	0	0	0	0	0	0	0	0.0886377	0	0.0376861
Bacteria(100)					unclassified(95) Total	0	0	0	0	0	0	0	0	0	0	0	0	0	0	0	0	0	0	0	0	0	0	0.0886377	0	0.0376861
				Rikenellaceae(100) Total		0	0	0	0	0	0	0	0	0	0	0	0	0	0	0	0	0	0	0	0	0	0	0.0886377	0	0.0376861
	Bacteroidetes	Bacteroidia(100)	Bacteroidales(100)	Rikenellaceae(95)	unclassified(95)	0	0	0	0	0	0	0	0	0.0603784	0.0322165	0	0.023015	0	0.00823723	0.0126207	0	0	0	0	0	0	0	0	0	0
Bacteria(100)					unclassified(95) Total	0	0	0	0	0	0	0	0	0.0603784	0.0322165	0	0.023015	0	0.00823723	0.0126207	0	0	0	0	0	0	0	0	0	0
				Rikenellaceae(95) Total		0	0	0	0	0	0	0	0	0.0603784	0.0322165	0	0.023015	0	0.00823723	0.0126207	0	0	0	0	0	0	0	0	0	0
	Bacteroidetes	Bacteroidia(100)	Bacteroidales(100)	Rikenellaceae(96)	unclassified(96)	0	0	0	0	0	0	0	0	0	0	0	0	0	0	0	0.0898553	0.0517943	0	0	0	0.0973141	0.219822	0	0	0.18843
Bacteria(100)	Bacteroidetes	Bacteroidia(100)	Bacteroidales(100)	Rikenellaceae(96)	unclassified(96)	0.0383019	0	0.114659	0	0.0122963	0	0	0	0	0	0	0	0	0	0	0	0	0	0	0	0	0	0	0	0
Bacteria(100)					unclassified(96) Total	0.0383019	0	0.114659	0	0.0122963	0	0	0	0	0	0	0	0	0	0	0.0898553	0.0517943	0	0	0	0.0973141	0.219822	0	0	0.18843
				Rikenellaceae(96) Total		0.0383019	0	0.114659	0	0.0122963	0	0	0	0	0	0	0	0	0	0	0.0898553	0.0517943	0	0	0	0.0973141	0.219822	0	0	0.18843
			Bacteroidales(100) Total			0.0383019	0	0.114659	0	0.0122963	0	0	0	0.0603784	0.0322165	0	0.023015	0	0.00823723	0.0126207	0.0898553	0.0517943	0	0	0	0.0973141	0.219822	0.443189	1.35727	0.226116
		Bacteroidia(100) Total				0.0383019	0	0.114659	0	0.0122963	0	0	0	0.0603784	0.0322165	0	0.023015	0	0.00823723	0.0126207	0.0898553	0.0517943	0	0	0	0.0973141	0.219822	0.443189	1.35727	0.226116
	Bacteroidetes	Bacteroidia(96)	Bacteroidales(96)	Rikenellaceae(96)	unclassified(96)	0	0	0	0	0	0	0	0.0664728	0	0	0.0474721	0.153433	0.0198886	0.0164745	0.0315517	0	0	0	0	0	0	0	0	0	0
Bacteria(100)	Bacteroidetes	Bacteroidia(96)	Bacteroidales(96)	Rikenellaceae(96)	unclassified(96)	0	0	0	0	0	0.0307314	0.0709667	0.0415455	0.127465	0.0805412	0.0632961	0	0.132591	0	0.0946551	0	0	0	0	0	0	0	0	0	0
Bacteria(100)	Bacteroidetes	Bacteroidia(96)	Bacteroidales(96)	Rikenellaceae(96)	unclassified(96)	0	0	0	0	0	0	0	0.141255	0	0.0241624	0	0	0	0	0	0	0	0	0	0	0.0454133	0.0334512	0	0.0922137	0
Bacteria(100)					unclassified(96) Total	0	0	0	0	0	0.0307314	0.0709667	0.249273	0.127465	0.104704	0.110768	0.153433	0.152479	0.0164745	0.126207	0	0	0	0	0	0.0454133	0.0334512	0	0.0922137	0
				Rikenellaceae(96) Total		0	0	0	0	0	0.0307314	0.0709667	0.249273	0.127465	0.104704	0.110768	0.153433	0.152479	0.0164745	0.126207	0	0	0	0	0	0.0454133	0.0334512	0	0.0922137	0
			Bacteroidales(96) Total			0	0	0	0	0	0.0307314	0.0709667	0.249273	0.127465	0.104704	0.110768	0.153433	0.152479	0.0164745	0.126207	0	0	0	0	0	0.0454133	0.0334512	0	0.0922137	0
		Bacteroidia(96) Total				0	0	0	0	0	0.0307314	0.0709667	0.249273	0.127465	0.104704	0.110768	0.153433	0.152479	0.0164745	0.126207	0	0	0	0	0	0.0454133	0.0334512	0	0.0922137	0
	Bacteroidetes	Bacteroidia(100)	Bacteroidales(100)	Rikenellaceae(98)	unclassified(96)	0	0	0	0	0	0	0	0	0	0	0	0	0	0	0	0	0	0	0	0	0	0	0	0.00864503	0.194711
Bacteria(100)					unclassified(96) Total	0	0	0	0	0	0	0	0	0	0	0	0	0	0	0	0	0	0	0	0	0	0	0	0.00864503	0.194711
				Rikenellaceae(98) Total		0	0	0	0	0	0	0	0	0	0	0	0	0	0	0	0	0	0	0	0	0	0	0	0.00864503	0.194711
			Bacteroidales(100) Total			0	0	0	0	0	0	0	0	0	0	0	0	0	0	0	0	0	0	0	0	0	0	0	0.00864503	0.194711
		Bacteroidia(100) Total				0	0	0	0	0	0	0	0	0	0	0	0	0	0	0	0	0	0	0	0	0	0	0	0.00864503	0.194711
	Bacteroidetes	Bacteroidia(98)	Bacteroidales(98)	Rikenellaceae(98)	unclassified(97)	0	0	0	0	0	0.768285	0.551963	0.706273	0.389105	0.354381	1.47955	0.675105	0.205516	0.700165	0.315517	0.305508	0.147984	0.184792	0.301452	0.0818757	0.46062	0.100354	0.0609385	0.221889	0.115152
Bacteria(100)					unclassified(97) Total	0	0	0	0	0	0.768285	0.551963	0.706273	0.389105	0.354381	1.47955	0.675105	0.205516	0.700165	0.315517	0.305508	0.147984	0.184792	0.301452	0.0818757	0.46062	0.100354	0.0609385	0.221889	0.115152
				Rikenellaceae(98) Total		0	0	0	0	0	0.768285	0.551963	0.706273	0.389105	0.354381	1.47955	0.675105	0.205516	0.700165	0.315517	0.305508	0.147984	0.184792	0.301452	0.0818757	0.46062	0.100354	0.0609385	0.221889	0.115152
			Bacteroidales(98) Total			0	0	0	0	0	0.768285	0.551963	0.706273	0.389105	0.354381	1.47955	0.675105	0.205516	0.700165	0.315517	0.305508	0.147984	0.184792	0.301452	0.0818757	0.46062	0.100354	0.0609385	0.221889	0.115152
		Bacteroidia(98) Total				0	0	0	0	0	0.768285	0.551963	0.706273	0.389105	0.354381	1.47955	0.675105	0.205516	0.700165	0.315517	0.305508	0.147984	0.184792	0.301452	0.0818757	0.46062	0.100354	0.0609385	0.221889	0.115152
	Bacteroidetes	Bacteroidia(100)	Bacteroidales(100)	Rikenellaceae(98)	unclassified(98)	0	0	0	0	0	0.0307314	0.0473111	0.0083091	0.046961	0.0805412	0.15824	0.0153433	0.00662954	0.115321	0.0315517	0	0	0	0	0	0	0	0	0	0
Bacteria(100)					unclassified(98) Total	0	0	0	0	0	0.0307314	0.0473111	0.0083091	0.046961	0.0805412	0.15824	0.0153433	0.00662954	0.115321	0.0315517	0	0	0	0	0	0	0	0	0	0
				Rikenellaceae(98) Total		0	0	0	0	0	0.0307314	0.0473111	0.0083091	0.046961	0.0805412	0.15824	0.0153433	0.00662954	0.115321	0.0315517	0	0	0	0	0	0	0	0	0	0
	Bacteroidetes	Bacteroidia(100)	Bacteroidales(100)	Rikenellaceae(100)	unclassified(99)	0.0510693	0	0.0440995	0	0	0.507068	0.118278	0.0415455	0.0335435	0.0885954	0	0.023015	0.218775	0.0411862	0.0694138	0	0	0	0	0	0	0	0	0	0
Bacteria(100)					unclassified(99) Total	0.0510693	0	0.0440995	0	0	0.507068	0.118278	0.0415455	0.0335435	0.0885954	0	0.023015	0.218775	0.0411862	0.0694138	0	0	0	0	0	0	0	0	0	0
	Bacteroidetes	Bacteroidia(100)	Bacteroidales(100)	Rikenellaceae(100)	vadinBC27(100)	0	0	0	0	0	1.95913	0.346948	0.0914001	0.550114	0.0161082	0.181976	0.191791	0.0530363	0.189456	0.523758	0	0	0	0	0	0	0	0	0	0
Bacteria(100)	Bacteroidetes	Bacteroidia(100)	Bacteroidales(100)	Rikenellaceae(100)	vadinBC27(100)	0.319183	0	0.220497	0.175164	0.13526	0	0	0	0	0	0	0	0	0	0	0	0	0	0	0	0	0	0	0	0
Bacteria(100)	Bacteroidetes	Bacteroidia(100)	Bacteroidales(100)	Rikenellaceae(100)	vadinBC27(100)	0	0	0	0	0	0	0	0	0	0	0	0	0	0	0	0.0269566	0.384758	0.16426	0.164429	0.0148865	0	0	0	0	0
Bacteria(100)	Bacteroidetes	Bacteroidia(100)	Bacteroidales(100)	Rikenellaceae(100)	vadinBC27(100)	0	0	0	0	0	0	0	0	0	0	0	0	0	0	0	0	0	0	0	0	0.0129752	0.0286725	0.0166196	0.0230534	0.234491
Bacteria(100)	Bacteroidetes	Bacteroidia(100)	Bacteroidales(100)	Rikenellaceae(100)	vadinBC27(100)	0.0702202	0.755969	0.246957	0	0.141408	0	0	0	0	0	0	0	0	0	0	0	0	0	0	0	0	0	0	0	0
Bacteria(100)	Bacteroidetes	Bacteroidia(100)	Bacteroidales(100)	Rikenellaceae(100)	vadinBC27(100)	0.197893	0	0.0352796	0	0	0	0	0	0	0	0	0	0	0	0	0	0	0	0	0	0	0	0	0	0
Bacteria(100)	Bacteroidetes	Bacteroidia(100)	Bacteroidales(100)	Rikenellaceae(100)	vadinBC27(100)	0	0	0	0.118861	0	0	0	0	0	0	0	0	0	0	0	0	0	0	0	0	0	0	0	0	0
Bacteria(100)	Bacteroidetes	Bacteroidia(100)	Bacteroidales(100)	Rikenellaceae(100)	vadinBC27(100)	0	0	0	0	0	0	0	0	0	0	0	0	0	0	0	0	0	0	0	0	0.032438	0.0716812	0.144036	0.00864503	0.221929
Bacteria(100)	Bacteroidetes	Bacteroidia(100)	Bacteroidales(100)	Rikenellaceae(100)	vadinBC27(100)	0	0	0	0.218955	0	0	0	0	0	0	0	0	0	0	0	0	0	0	0	0	0	0	0	0	0
Bacteria(100)	Bacteroidetes	Bacteroidia(100)	Bacteroidales(100)	Rikenellaceae(100)	vadinBC27(100)	0	0	0	0	0	0	0	0	0	0	0	0	0	0	0	0	0	0	0	0	0	0	0	0	0.0753721
Bacteria(100)	Bacteroidetes	Bacteroidia(100)	Bacteroidales(100)	Rikenellaceae(100)	vadinBC27(100)	0	0	0	0	0	0	0	0	0	0	0	0	0	0	0	0	0.0443951	0	0.00685119	0.029773	0	0	0	0	0
Bacteria(100)	Bacteroidetes	Bacteroidia(100)	Bacteroidales(100)	Rikenellaceae(100)	vadinBC27(100)	0	0	0	0	0	0	0	0	0	0	0	0	0	0	0	0	0	0	0	0	0	0.019115	0.0221594	0	0.0376861
Bacteria(100)	Bacteroidetes	Bacteroidia(100)	Bacteroidales(100)	Rikenellaceae(100)	vadinBC27(100)	0	0	0	0.00625586	0	0	0	0	0	0	0	0	0	0	0	0	0	0	0	0	0	0	0	0	0
Bacteria(100)	Bacteroidetes	Bacteroidia(100)	Bacteroidales(100)	Rikenellaceae(100)	vadinBC27(100)	0	0	0	0	0	0	0	0	0	0	0	0	0	0	0	0	0	0	0	0	0	0	0	0	0.00418734
Bacteria(100)	Bacteroidetes	Bacteroidia(100)	Bacteroidales(100)	Rikenellaceae(100)	vadinBC27(100)	0	0	0	0.306537	0	0	0	0	0	0	0	0	0	0	0	0	0	0	0	0	0	0	0	0	0
Bacteria(100)					vadinBC27(100) Total	0.587297	0.755969	0.502734	0.825774	0.276668	1.95913	0.346948	0.0914001	0.550114	0.0161082	0.181976	0.191791	0.0530363	0.189456	0.523758	0.0269566	0.429153	0.16426	0.17128	0.0446595	0.0454133	0.119469	0.182815	0.0316985	0.573666
				Rikenellaceae(100) Total		0.638366	0.755969	0.546834	0.825774	0.276668	2.4662	0.465226	0.132946	0.583658	0.104704	0.181976	0.214806	0.271811	0.230643	0.593172	0.0269566	0.429153	0.16426	0.17128	0.0446595	0.0454133	0.119469	0.182815	0.0316985	0.573666
	Bacteroidetes	Bacteroidia(100)	Bacteroidales(100)	Rikenellaceae(54)	vadinBC27(54)	0	0	0	0	0	0	0	0	0	0	0	0	0	0	0	0	0.0961894	0.273766	0.274048	0.0744325	0	0	0	0	0
Bacteria(100)					vadinBC27(54) Total	0	0	0	0	0	0	0	0	0	0	0	0	0	0	0	0	0.0961894	0.273766	0.274048	0.0744325	0	0	0	0	0
				Rikenellaceae(54) Total		0	0	0	0	0	0	0	0	0	0	0	0	0	0	0	0	0.0961894	0.273766	0.274048	0.0744325	0	0	0	0	0
	Bacteroidetes	Bacteroidia(100)	Bacteroidales(100)	Rikenellaceae(72)	vadinBC27(72)	0.0319183	0.138287	0.220497	0	0.0737781	0	0	0	0	0	0	0	0	0	0	0	0.0517943	0.0547533	0	0.059546	0	0	0	0	0
Bacteria(100)					vadinBC27(72) Total	0.0319183	0.138287	0.220497	0	0.0737781	0	0	0	0	0	0	0	0	0	0	0	0.0517943	0.0547533	0	0.059546	0	0	0	0	0
				Rikenellaceae(72) Total		0.0319183	0.138287	0.220497	0	0.0737781	0	0	0	0	0	0	0	0	0	0	0	0.0517943	0.0547533	0	0.059546	0	0	0	0	0
			Bacteroidales(100) Total			0.670284	0.894256	0.767331	0.825774	0.350446	2.49693	0.512537	0.141255	0.630619	0.185245	0.340217	0.23015	0.278441	0.345964	0.624724	0.0269566	0.577137	0.492779	0.445327	0.178638	0.0454133	0.119469	0.182815	0.0316985	0.573666
		Bacteroidia(100) Total				0.670284	0.894256	0.767331	0.825774	0.350446	2.49693	0.512537	0.141255	0.630619	0.185245	0.340217	0.23015	0.278441	0.345964	0.624724	0.0269566	0.577137	0.492779	0.445327	0.178638	0.0454133	0.119469	0.182815	0.0316985	0.573666
	Bacteroidetes	Bacteroidia(96)	Bacteroidales(96)	Rikenellaceae(96)	vadinBC27(96)	0	0	0	0	0	0	0	0	0	0	0	0	0	0	0	0	0	0	0	0	0	0	0.038779	0	0.0711848
Bacteria(100)					vadinBC27(96) Total	0	0	0	0	0	0	0	0	0	0	0	0	0	0	0	0	0	0	0	0	0	0	0.038779	0	0.0711848
				Rikenellaceae(96) Total		0	0	0	0	0	0	0	0	0	0	0	0	0	0	0	0	0	0	0	0	0	0	0.038779	0	0.0711848
			Bacteroidales(96) Total			0	0	0	0	0	0	0	0	0	0	0	0	0	0	0	0	0	0	0	0	0	0	0.038779	0	0.0711848
		Bacteroidia(96) Total				0	0	0	0	0	0	0	0	0	0	0	0	0	0	0	0	0	0	0	0	0	0	0.038779	0	0.0711848
	Bacteroidetes	Bacteroidia(98)	Bacteroidales(98)	Rikenellaceae(98)	vadinBC27(98)	0	0	0	0.769471	0	0	0	0	0	0	0	0	0	0	0	0	0	0	0	0	0	0	0	0	0
Bacteria(100)					vadinBC27(98) Total	0	0	0	0.769471	0	0	0	0	0	0	0	0	0	0	0	0	0	0	0	0	0	0	0	0	0
				Rikenellaceae(98) Total		0	0	0	0.769471	0	0	0	0	0	0	0	0	0	0	0	0	0	0	0	0	0	0	0	0	0
			Bacteroidales(98) Total			0	0	0	0.769471	0	0	0	0	0	0	0	0	0	0	0	0	0	0	0	0	0	0	0	0	0
		Bacteroidia(98) Total				0	0	0	0.769471	0	0	0	0	0	0	0	0	0	0	0	0	0	0	0	0	0	0	0	0	0
	Bacteroidetes	Bacteroidia(100)	Bacteroidales(100)	Rikenellaceae(100)	vadinBC27(99)	0.619215	0.32267	0.220497	0	0.0184445	0	0	0	0	0	0	0	0	0	0	0	0	0	0	0	0	0	0	0	0
Bacteria(100)					vadinBC27(99) Total	0.619215	0.32267	0.220497	0	0.0184445	0	0	0	0	0	0	0	0	0	0	0	0	0	0	0	0	0	0	0	0
				Rikenellaceae(100) Total		0.619215	0.32267	0.220497	0	0.0184445	0	0	0	0	0	0	0	0	0	0	0	0	0	0	0	0	0	0	0	0
	Bacteroidetes	Bacteroidia(100)	Bacteroidales(100)	Rs_E47(100)	unclassified(100)	0.19151	0.101411	0.220497	0.187676	0.0245927	0.245851	0.307522	0.216037	0.0737958	0.00805412	0.1978	0.153433	0.251923	0.0988468	0.220862	0	0	0.00684416	0.102768	0	0.0194628	0	0	0	0
Bacteria(100)	Bacteroidetes	Bacteroidia(100)	Bacteroidales(100)	Rs_E47(100)	unclassified(100)	0	0	0.0176398	0	0	0	0	0	0.0134174	0.00805412	0.0237361	0	0	0.0576606	0.126207	0.179711	0.236774	0.0821299	0.0753631	0.0521027	0.129752	0.019115	0.0720182	0	0.196805
Bacteria(100)	Bacteroidetes	Bacteroidia(100)	Bacteroidales(100)	Rs_E47(100)	unclassified(100)	0	0	0	0.0500469	0	0	0	0	0	0	0	0	0	0	0	0.00898553	0.0221976	0.0136883	0.0137024	0.0669892	0.0129752	0.0573449	0.0276993	0.0115267	0.0942152
Bacteria(100)	Bacteroidetes	Bacteroidia(100)	Bacteroidales(100)	Rs_E47(100)	unclassified(100)	0	0	0	0	0	0	0	0	0	0	0	0	0	0	0	0	0	0	0	0	0.032438	0.248495	0.132957	0.138321	0.0858405
Bacteria(100)	Bacteroidetes	Bacteroidia(100)	Bacteroidales(100)	Rs_E47(100)	unclassified(100)	0	0	0	0	0	0	0	0	0	0	0	0	0	0	0	0	0.0295967	0.0821299	0.00685119	0	0	0	0	0	0
Bacteria(100)	Bacteroidetes	Bacteroidia(100)	Bacteroidales(100)	Rs_E47(100)	unclassified(100)	0	0	0	0	0	0.16134	0.0236556	0	0	0.0483247	0	0	0	0	0	0	0	0	0	0	0	0	0	0	0
Bacteria(100)	Bacteroidetes	Bacteroidia(100)	Bacteroidales(100)	Rs_E47(100)	unclassified(100)	0	0	0	0	0	0	0	0	0	0	0	0	0	0	0	0	0.0147984	0	0	0.00744325	0	0	0	0	0
Bacteria(100)					unclassified(100) Total	0.19151	0.101411	0.238137	0.237723	0.0245927	0.407191	0.331178	0.216037	0.0872132	0.064433	0.221537	0.153433	0.251923	0.156507	0.347069	0.188696	0.303367	0.184792	0.198685	0.126535	0.194628	0.324955	0.232674	0.149847	0.376861
				Rs_E47(100) Total		0.19151	0.101411	0.238137	0.237723	0.0245927	0.407191	0.331178	0.216037	0.0872132	0.064433	0.221537	0.153433	0.251923	0.156507	0.347069	0.188696	0.303367	0.184792	0.198685	0.126535	0.194628	0.324955	0.232674	0.149847	0.376861
	Bacteroidetes	Bacteroidia(100)	Bacteroidales(100)	unclassified	unclassified	0	0	0	0	0	0	0	0	0	0	0	0	0	0	0	0	0	0	0	0	0	0	0.00553986	0	0.00209367
Bacteria(100)					unclassified Total	0	0	0	0	0	0	0	0	0	0	0	0	0	0	0	0	0	0	0	0	0	0	0.00553986	0	0.00209367
				unclassified Total		0	0	0	0	0	0	0	0	0	0	0	0	0	0	0	0	0	0	0	0	0	0	0.00553986	0	0.00209367
			Bacteroidales(100) Total			0.810725	0.42408	0.458635	0.237723	0.0430372	0.407191	0.331178	0.216037	0.0872132	0.064433	0.221537	0.153433	0.251923	0.156507	0.347069	0.188696	0.303367	0.184792	0.198685	0.126535	0.194628	0.324955	0.238214	0.149847	0.378954
		Bacteroidia(100) Total				0.810725	0.42408	0.458635	0.237723	0.0430372	0.407191	0.331178	0.216037	0.0872132	0.064433	0.221537	0.153433	0.251923	0.156507	0.347069	0.188696	0.303367	0.184792	0.198685	0.126535	0.194628	0.324955	0.238214	0.149847	0.378954
	Bacteroidetes	Bacteroidia(51)	Bacteroidales(51)	unclassified	unclassified	0	0	0	0	0	0.00768285	0	0.0332364	0.0603784	0.0805412	0.0316481	0.023015	0.0596659	0.0741351	0.0126207	0	0	0	0	0	0	0	0	0	0
Bacteria(100)					unclassified Total	0	0	0	0	0	0.00768285	0	0.0332364	0.0603784	0.0805412	0.0316481	0.023015	0.0596659	0.0741351	0.0126207	0	0	0	0	0	0	0	0	0	0
				unclassified Total		0	0	0	0	0	0.00768285	0	0.0332364	0.0603784	0.0805412	0.0316481	0.023015	0.0596659	0.0741351	0.0126207	0	0	0	0	0	0	0	0	0	0
			Bacteroidales(51) Total			0	0	0	0	0	0.00768285	0	0.0332364	0.0603784	0.0805412	0.0316481	0.023015	0.0596659	0.0741351	0.0126207	0	0	0	0	0	0	0	0	0	0
		Bacteroidia(51) Total				0	0	0	0	0	0.00768285	0	0.0332364	0.0603784	0.0805412	0.0316481	0.023015	0.0596659	0.0741351	0.0126207	0	0	0	0	0	0	0	0	0	0
	Bacteroidetes	Bacteroidia(55)	Bacteroidales(55)	unclassified	unclassified	0	0	0	0	0	0.32268	0.228671	0.457	0.194553	0.27384	1.17098	0.79018	0.848581	0.568369	0.73831	2.65972	0	0.0752857	0.0479583	0	0.512521	0.019115	0.160656	0.51582	0.368486
Bacteria(100)					unclassified Total	0	0	0	0	0	0.32268	0.228671	0.457	0.194553	0.27384	1.17098	0.79018	0.848581	0.568369	0.73831	2.65972	0	0.0752857	0.0479583	0	0.512521	0.019115	0.160656	0.51582	0.368486
				unclassified Total		0	0	0	0	0	0.32268	0.228671	0.457	0.194553	0.27384	1.17098	0.79018	0.848581	0.568369	0.73831	2.65972	0	0.0752857	0.0479583	0	0.512521	0.019115	0.160656	0.51582	0.368486
			Bacteroidales(55) Total			0	0	0	0	0	0.32268	0.228671	0.457	0.194553	0.27384	1.17098	0.79018	0.848581	0.568369	0.73831	2.65972	0	0.0752857	0.0479583	0	0.512521	0.019115	0.160656	0.51582	0.368486
		Bacteroidia(55) Total				0	0	0	0	0	0.32268	0.228671	0.457	0.194553	0.27384	1.17098	0.79018	0.848581	0.568369	0.73831	2.65972	0	0.0752857	0.0479583	0	0.512521	0.019115	0.160656	0.51582	0.368486
	Bacteroidetes	Bacteroidia(86)	Bacteroidales(86)	unclassified	unclassified	0	0	0	0	0	0	0	0	0	0	0	0	0	0	0	0.0449277	0.0369959	0.130039	0.0822143	0.0893189	0	0	0	0.00864503	0.012562
Bacteria(100)					unclassified Total	0	0	0	0	0	0	0	0	0	0	0	0	0	0	0	0.0449277	0.0369959	0.130039	0.0822143	0.0893189	0	0	0	0.00864503	0.012562
				unclassified Total		0	0	0	0	0	0	0	0	0	0	0	0	0	0	0	0.0449277	0.0369959	0.130039	0.0822143	0.0893189	0	0	0	0.00864503	0.012562
			Bacteroidales(86) Total			0	0	0	0	0	0	0	0	0	0	0	0	0	0	0	0.0449277	0.0369959	0.130039	0.0822143	0.0893189	0	0	0	0.00864503	0.012562
		Bacteroidia(86) Total				0	0	0	0	0	0	0	0	0	0	0	0	0	0	0	0.0449277	0.0369959	0.130039	0.0822143	0.0893189	0	0	0	0.00864503	0.012562
	Bacteroidetes	Bacteroidia(100)	Bacteroidales(100)	unclassified(100)	unclassified(100)	0	0	0	0	0	0.291948	0.331178	1.24636	0.845297	0	0	0.951285	0	0	0.0504827	0.395363	1.66482	2.33386	1.47986	0.975065	1.53756	0.516104	0.332392	1.37168	0.387329
Bacteria(100)	Bacteroidetes	Bacteroidia(100)	Bacteroidales(100)	unclassified(100)	unclassified(100)	3.01947	7.45828	0.0088199	0	5.59484	0	0	0	0	0	0	0	0	0	0	0	0	0	0	0	0	0	0	0	0
Bacteria(100)	Bacteroidetes	Bacteroidia(100)	Bacteroidales(100)	unclassified(100)	unclassified(100)	0	0	0	0	0	0.291948	0	0.540091	0.234805	0.708763	0.284833	1.8412	0.457438	0.7743	0.549	0	0	0	0	0	0	0	0	0	0
Bacteria(100)	Bacteroidetes	Bacteroidia(100)	Bacteroidales(100)	unclassified(100)	unclassified(100)	0	0.00921914	0	0	0	0	0	0	0	0	0	0	0	0	0	0	0	0	0	0	0.317893	0.75982	0.354551	0.348683	0.360111
Bacteria(100)	Bacteroidetes	Bacteroidia(100)	Bacteroidales(100)	unclassified(100)	unclassified(100)	0.00638366	0	0	0	0	0.0614628	0.268097	0.108018	0.576949	0.628222	1.36878	0.360568	0.749138	0.403624	0.391241	0	0	0	0	0	0.0194628	0	0	0	0
Bacteria(100)	Bacteroidetes	Bacteroidia(100)	Bacteroidales(100)	unclassified(100)	unclassified(100)	0	0	0	0	0	0	0	0	0	0	0	0	0	0	0	0	0	0	0	0	0	0.0238937	0	0.0259351	0.0984025
Bacteria(100)	Bacteroidetes	Bacteroidia(100)	Bacteroidales(100)	unclassified(100)	unclassified(100)	0	0	0	0.131373	0	0	0	0	0	0	0	0	0	0	0	0	0	0	0	0	0.0194628	0.11469	0.0941776	0.00864503	0.238678
Bacteria(100)	Bacteroidetes	Bacteroidia(100)	Bacteroidales(100)	unclassified(100)	unclassified(100)	0	0	0	0	12.8681	0	0	0	0	0	0	0	0	0	0	0	0	0	0	0	0	0	0	0	0
Bacteria(100)	Bacteroidetes	Bacteroidia(100)	Bacteroidales(100)	unclassified(100)	unclassified(100)	0	0	0	0	0	0	0	0	0	0	0	0	0	0	0	0	0	0	0	0	0.00648761	0.0238937	0.160656	0.0691603	1.7524
Bacteria(100)	Bacteroidetes	Bacteroidia(100)	Bacteroidales(100)	unclassified(100)	unclassified(100)	0	0	0	0	0	0	0	0	0	0	0	0	0	0	0	0	0	0	0	0	0.00648761	0.00477874	0.0498587	0.0230534	0.0942152
Bacteria(100)	Bacteroidetes	Bacteroidia(100)	Bacteroidales(100)	unclassified(100)	unclassified(100)	0	0	0	0	0	0.0307314	0	0.0249273	0	0	0	0	0.0596659	0	0	0	0	0	0	0	0	0	0	0	0
Bacteria(100)	Bacteroidetes	Bacteroidia(100)	Bacteroidales(100)	unclassified(100)	unclassified(100)	0.019151	0.202821	0.396895	0	0.0922226	0	0	0	0	0	0	0	0	0	0	0	0	0	0	0	0	0	0	0	0
Bacteria(100)	Bacteroidetes	Bacteroidia(100)	Bacteroidales(100)	unclassified(100)	unclassified(100)	0	0	0	0	0	0	0	0	0	0	0	0.0306866	0.00662954	0.0247117	0.0126207	0	0	0	0	0	0	0	0	0	0
Bacteria(100)	Bacteroidetes	Bacteroidia(100)	Bacteroidales(100)	unclassified(100)	unclassified(100)	0	0	0	0	0	0.05378	0.157704	0.116327	0.0201261	0.0966495	0.0791202	0.107403	0.0464068	0.0823723	0.0757241	0.0539132	0.0517943	0.0205325	0.0274048	0	0	0	0	0	0
Bacteria(100)	Bacteroidetes	Bacteroidia(100)	Bacteroidales(100)	unclassified(100)	unclassified(100)	0	0	0	0	0	0	0	0	0	0	0	0	0	0	0	0.332465	0.0369959	0.0273766	0	0.461481	0	0	0	0	0
Bacteria(100)	Bacteroidetes	Bacteroidia(100)	Bacteroidales(100)	unclassified(100)	unclassified(100)	0.108522	0.0553148	0.123479	0.150141	0.141408	0	0	0	0	0	0	0	0	0	0	0	0	0	0	0	0	0	0	0	0
Bacteria(100)	Bacteroidetes	Bacteroidia(100)	Bacteroidales(100)	unclassified(100)	unclassified(100)	0	0	0	0	0	0	0	0	0	0	0	0	0	0	0	0.0359421	0.162782	0.0958182	0.719375	0.230741	0	0	0	0	0
Bacteria(100)	Bacteroidetes	Bacteroidia(100)	Bacteroidales(100)	unclassified(100)	unclassified(100)	0	0	0	0	0	0	0	0	0.0134174	0	0	0	0.0331477	0.00823723	0.0631034	0	0	0	0	0	0	0	0	0	0
Bacteria(100)	Bacteroidetes	Bacteroidia(100)	Bacteroidales(100)	unclassified(100)	unclassified(100)	0.0574529	0.11063	0.141118	0	0.0184445	0	0	0	0	0	0	0	0	0	0	0	0	0	0	0	0	0	0	0	0
Bacteria(100)	Bacteroidetes	Bacteroidia(100)	Bacteroidales(100)	unclassified(100)	unclassified(100)	0	0	0	0.0875821	0	0	0	0	0	0	0	0	0	0	0	0	0	0	0	0	0	0	0	0	0
Bacteria(100)	Bacteroidetes	Bacteroidia(100)	Bacteroidales(100)	unclassified(100)	unclassified(100)	0.236195	0.248917	0.308696	0	0.13526	0	0	0	0	0	0	0	0	0	0	0	0	0	0	0	0	0	0	0	0
Bacteria(100)	Bacteroidetes	Bacteroidia(100)	Bacteroidales(100)	unclassified(100)	unclassified(100)	0	0	0	0	0	0	0	0	0.0134174	0	2.5002	0	0.00662954	0	0.858207	0	0	0	0	0	0	0	0	0	0
Bacteria(100)	Bacteroidetes	Bacteroidia(100)	Bacteroidales(100)	unclassified(100)	unclassified(100)	0	0	0	0	0	0	0	0	0	0	0	0	0	0	0	0	0	0	0	0	0.0129752	0.234158	0.371171	0.164256	0.255428
Bacteria(100)	Bacteroidetes	Bacteroidia(100)	Bacteroidales(100)	unclassified(100)	unclassified(100)	0.40217	0.543929	0.176398	0	0.196741	0	0	0	0	0	0	0	0	0	0	0	0	0	0	0	0	0	0	0	0
Bacteria(100)	Bacteroidetes	Bacteroidia(100)	Bacteroidales(100)	unclassified(100)	unclassified(100)	0	0	0	0	0	0	0	0	0	0.0402706	0.0553841	0.0920598	0	0.0164745	0.018931	0	0	0	0	0	0	0	0	0	0
Bacteria(100)	Bacteroidetes	Bacteroidia(100)	Bacteroidales(100)	unclassified(100)	unclassified(100)	0	0	0	0	0	0	0	0	0	0	0	0	0	0	0	0.0269566	0	0	0	0	0	0.03823	0	0.00576336	0.0104684
Bacteria(100)	Bacteroidetes	Bacteroidia(100)	Bacteroidales(100)	unclassified(100)	unclassified(100)	0.019151	0.0460957	0	0	0	0	0	0	0	0	0	0	0	0	0	0	0	0	0	0	0	0	0	0	0
Bacteria(100)	Bacteroidetes	Bacteroidia(100)	Bacteroidales(100)	unclassified(100)	unclassified(100)	0	0	0	0	0	0	0.102507	0.116327	0	0.0241624	0.142416	0.237821	0.0331477	0	0	0	0	0	0	0	0	0	0	0	0
Bacteria(100)	Bacteroidetes	Bacteroidia(100)	Bacteroidales(100)	unclassified(100)	unclassified(100)	0	0	0	0	0	0	0	0	0	0	0	0	0	0	0	0	0	0	0	0	0	0	0.00553986	0.00288168	0
Bacteria(100)	Bacteroidetes	Bacteroidia(100)	Bacteroidales(100)	unclassified(100)	unclassified(100)	0	0	0	0	0	0	0	0	0	0.0724871	0	0.0153433	0	0	0	0	0	0	0	0	0	0	0	0	0
Bacteria(100)	Bacteroidetes	Bacteroidia(100)	Bacteroidales(100)	unclassified(100)	unclassified(100)	0	0	0	0	0	0	0	0	0	0	0	0	0	0	0	0	0	0	0	0	0	0.00955749	0	0	0
Bacteria(100)	Bacteroidetes	Bacteroidia(100)	Bacteroidales(100)	unclassified(100)	unclassified(100)	0.019151	0	0.0088199	0	0	0	0	0	0	0	0	0	0	0	0	0	0	0	0	0	0	0	0	0	0
Bacteria(100)	Bacteroidetes	Bacteroidia(100)	Bacteroidales(100)	unclassified(100)	unclassified(100)	0	0	0	0	0	0.05378	0.0630815	0.0997092	0.134174	0	0	0	0	0	0	0	0	0	0	0	0	0	0	0	0
Bacteria(100)	Bacteroidetes	Bacteroidia(100)	Bacteroidales(100)	unclassified(100)	unclassified(100)	0	0	0	0	0	0.0230486	0	0.897383	0	0	0	0	0	0	0	0	0	0	0	0	0	0	0	0	0
Bacteria(100)	Bacteroidetes	Bacteroidia(100)	Bacteroidales(100)	unclassified(100)	unclassified(100)	0	0.0276574	0.0440995	0	0	0	0	0	0	0	0	0	0	0	0	0	0	0	0	0	0	0	0	0	0
Bacteria(100)	Bacteroidetes	Bacteroidia(100)	Bacteroidales(100)	unclassified(100)	unclassified(100)	0	0	0	0	0	0	0	0	0	0	0	0	0	0	0	0.305508	0	0.143727	0.883804	0.416822	0	0	0	0	0
Bacteria(100)	Bacteroidetes	Bacteroidia(100)	Bacteroidales(100)	unclassified(100)	unclassified(100)	0	0	0	0	0	0	0	0	0	0	0	0	0	0	0	0	0	0	0	0	0	0.0286725	0.0166196	0.00576336	0.00628101
Bacteria(100)	Bacteroidetes	Bacteroidia(100)	Bacteroidales(100)	unclassified(100)	unclassified(100)	0.0446856	0	0	0	0	0	0	0	0	0	0	0	0	0	0	0	0	0	0	0	0	0	0	0	0
Bacteria(100)	Bacteroidetes	Bacteroidia(100)	Bacteroidales(100)	unclassified(100)	unclassified(100)	0	0	0	0	0	0	0	0	0	0	0	0	0	0	0	0.125797	0.0221976	0.212169	0.198685	0.0818757	0	0	0	0	0
Bacteria(100)	Bacteroidetes	Bacteroidia(100)	Bacteroidales(100)	unclassified(100)	unclassified(100)	0	0	0	0	0	0	0	0	0	0	0	0	0	0	0	0	0	0.041065	0	0	0	0	0.0166196	0	0
Bacteria(100)	Bacteroidetes	Bacteroidia(100)	Bacteroidales(100)	unclassified(100)	unclassified(100)	0	0	0	0	0	0	0	0	0	0	0	0	0	0	0	0	0	0	0.137024	0	0	0	0	0	0
Bacteria(100)	Bacteroidetes	Bacteroidia(100)	Bacteroidales(100)	unclassified(100)	unclassified(100)	0	0	0	0	0	0	0	0	0	0.00805412	0.0553841	0.023015	0.072925	0.00823723	0.0504827	0	0	0	0	0	0	0	0	0	0
Bacteria(100)	Bacteroidetes	Bacteroidia(100)	Bacteroidales(100)	unclassified(100)	unclassified(100)	0	0	0	0	0	0	0	0	0	0	0	0	0	0	0	0	0	0	0	0	0	0	0	0	0.0711848
Bacteria(100)	Bacteroidetes	Bacteroidia(100)	Bacteroidales(100)	unclassified(100)	unclassified(100)	0	0	0	0	0	0	0	0	0	0	0	0	0	0.00823723	0	0	0	0	0	0	0	0	0	0	0
Bacteria(100)	Bacteroidetes	Bacteroidia(100)	Bacteroidales(100)	unclassified(100)	unclassified(100)	0	0	0	0	0	0	0	0	0	0	0	0	0	0	0	0	0	0	0	0	0.0129752	0	0	0	0
Bacteria(100)	Bacteroidetes	Bacteroidia(100)	Bacteroidales(100)	unclassified(100)	unclassified(100)	0	0	0	0	0	0	0	0	0	0	0	0	0	0	0	0	0.199778	0.0205325	0	0	0	0	0	0	0
Bacteria(100)	Bacteroidetes	Bacteroidia(100)	Bacteroidales(100)	unclassified(100)	unclassified(100)	0	0	0	0	0	0	0	0	0	0	0	0	0	0	0.0946551	0	0	0	0	0	0	0	0	0	0
Bacteria(100)	Bacteroidetes	Bacteroidia(100)	Bacteroidales(100)	unclassified(100)	unclassified(100)	0	0	0	0	0	0	0	0	0	0	0	0	0	0	0	0	0	0	0	0	0	0.00955749	0	0	0
Bacteria(100)	Bacteroidetes	Bacteroidia(100)	Bacteroidales(100)	unclassified(100)	unclassified(100)	0	0	0	0	0	0	0	0	0	0	0	0	0	0	0	0	0	0	0	0	0	0.00477874	0	0	0
Bacteria(100)	Bacteroidetes	Bacteroidia(100)	Bacteroidales(100)	unclassified(100)	unclassified(100)	0	0	0	0	0	0	0	0	0	0	0	0	0	0	0	0	0.125786	0.0615974	0	0	0	0	0	0	0
Bacteria(100)	Bacteroidetes	Bacteroidia(100)	Bacteroidales(100)	unclassified(100)	unclassified(100)	0	0	0	0	0	0	0	0	0	0	0	0	0	0	0	0	0.00739919	0	0.294601	0.0521027	0	0	0	0	0
Bacteria(100)	Bacteroidetes	Bacteroidia(100)	Bacteroidales(100)	unclassified(100)	unclassified(100)	0	0	0	0	0	0	0	0	0	0	0	0	0	0	0	0	0	0	0.00685119	0	0	0	0	0	0
Bacteria(100)	Bacteroidetes	Bacteroidia(100)	Bacteroidales(100)	unclassified(100)	unclassified(100)	0.0957549	0.129068	0	0	0	0	0	0	0	0	0	0	0	0	0	0	0	0	0	0	0	0	0	0	0
Bacteria(100)	Bacteroidetes	Bacteroidia(100)	Bacteroidales(100)	unclassified(100)	unclassified(100)	0	0	0	0	0	0	0	0	0	0	0	0	0	0	0	0	0	0.0615974	0	0	0	0	0	0	0
Bacteria(100)	Bacteroidetes	Bacteroidia(100)	Bacteroidales(100)	unclassified(100)	unclassified(100)	0	0	0	0	0	0	0	0	0	0	0	0	0	0	0	0	0	0.00684416	0	0	0	0	0	0	0
Bacteria(100)	Bacteroidetes	Bacteroidia(100)	Bacteroidales(100)	unclassified(100)	unclassified(100)	0.0510693	0	0.0793791	0	0.0122963	0	0	0	0	0	0	0	0	0	0	0	0	0	0	0	0	0	0	0	0
Bacteria(100)	Bacteroidetes	Bacteroidia(100)	Bacteroidales(100)	unclassified(100)	unclassified(100)	0	0	0	0	0	0	0	0	0	0	0	0.0613732	0.00662954	0	0	0	0	0	0	0	0	0	0	0.0374618	0
Bacteria(100)	Bacteroidetes	Bacteroidia(100)	Bacteroidales(100)	unclassified(100)	unclassified(100)	0.0574529	0.0553148	0.211678	0	0.0922226	0	0	0	0	0	0	0	0	0	0	0	0	0	0	0	0	0	0	0	0
Bacteria(100)	Bacteroidetes	Bacteroidia(100)	Bacteroidales(100)	unclassified(100)	unclassified(100)	0	0	0	0	0	0	0	0	0	0	0	0	0	0	0	0	0	0	0	0	0.525496	0.0812387	0	0.0115267	0
Bacteria(100)	Bacteroidetes	Bacteroidia(100)	Bacteroidales(100)	unclassified(100)	unclassified(100)	0	0	0	0	0	0	0	0	0	0	0	0	0	0	0	0	0	0	0	0	0.75905	0	0	0	0
Bacteria(100)	Bacteroidetes	Bacteroidia(100)	Bacteroidales(100)	unclassified(100)	unclassified(100)	0	0	0	0	0	0	0	0	0	0	0	0.00767165	0	0	0	0	0	0	0	0	0	0	0	0	0
Bacteria(100)	Bacteroidetes	Bacteroidia(100)	Bacteroidales(100)	unclassified(100)	unclassified(100)	0	0	0	0	0	0	0	0	0	0	0	0	0.0198886	0	0.00631034	0	0	0	0	0	0	0	0	0	0
Bacteria(100)	Bacteroidetes	Bacteroidia(100)	Bacteroidales(100)	unclassified(100)	unclassified(100)	0.0446856	0	0	0	0	0	0	0	0	0	0	0	0	0	0	0	0	0	0	0	0	0	0	0	0
Bacteria(100)	Bacteroidetes	Bacteroidia(100)	Bacteroidales(100)	unclassified(100)	unclassified(100)	0	0	0	0	0	0	0	0	0	0	0	0	0	0	0	0	0	0	0	0	0.0129752	0	0	0	0
Bacteria(100)	Bacteroidetes	Bacteroidia(100)	Bacteroidales(100)	unclassified(100)	unclassified(100)	0	0	0	0	0	0	0	0	0	0	0	0	0	0	0	0	0.00739919	0	0	0	0	0	0	0	0
Bacteria(100)	Bacteroidetes	Bacteroidia(100)	Bacteroidales(100)	unclassified(100)	unclassified(100)	0	0	0	0	0	0	0	0	0	0	0	0	0	0	0	0	0.0147984	0	0	0	0	0	0	0	0
Bacteria(100)	Bacteroidetes	Bacteroidia(100)	Bacteroidales(100)	unclassified(100)	unclassified(100)	0	0	0	0	0	0	0	0	0	0	0	0	0	0	0	0	0.0147984	0	0	0	0	0	0	0	0
Bacteria(100)	Bacteroidetes	Bacteroidia(100)	Bacteroidales(100)	unclassified(100)	unclassified(100)	0	0	0	0	0	0	0	0	0	0	0	0	0	0	0	0	0	0	0.0137024	0	0	0	0	0	0
Bacteria(100)	Bacteroidetes	Bacteroidia(100)	Bacteroidales(100)	unclassified(100)	unclassified(100)	0	0	0	0	0	0	0	0	0	0	0	0	0	0	0	0	0.0221976	0.143727	0.130173	0	0	0	0	0	0
Bacteria(100)	Bacteroidetes	Bacteroidia(100)	Bacteroidales(100)	unclassified(100)	unclassified(100)	0	0	0	0	0	0	0	0	0	0	0	0	0.00662954	0	0	0	0	0	0	0	0	0	0	0	0
Bacteria(100)	Bacteroidetes	Bacteroidia(100)	Bacteroidales(100)	unclassified(100)	unclassified(100)	0	0	0	0	0	0.0153657	0	0	0	0	0	0	0	0	0	0	0	0	0	0	0	0	0	0	0
Bacteria(100)	Bacteroidetes	Bacteroidia(100)	Bacteroidales(100)	unclassified(100)	unclassified(100)	0	0	0	0	0	0	0	0	0	0	0	0	0	0	0	0	0	0	0	0	0	0	0	0.00576336	0
Bacteria(100)	Bacteroidetes	Bacteroidia(100)	Bacteroidales(100)	unclassified(100)	unclassified(100)	0	0	0	0	0	0	0	0	0	0	0	0	0	0	0	0	0	0	0	0	0	0	0	0.00864503	0
Bacteria(100)	Bacteroidetes	Bacteroidia(100)	Bacteroidales(100)	unclassified(100)	unclassified(100)	0	0	0	0.0312793	0	0	0	0	0	0	0	0	0	0	0	0	0	0	0	0	0	0	0	0	0
Bacteria(100)	Bacteroidetes	Bacteroidia(100)	Bacteroidales(100)	unclassified(100)	unclassified(100)	0	0	0	0	0	0	0	0	0	0	0	0	0	0	0	0	0	0	0	0	0	0	0.0498587	0	0
Bacteria(100)	Bacteroidetes	Bacteroidia(100)	Bacteroidales(100)	unclassified(100)	unclassified(100)	0	0	0	0	0	0	0	0	0	0	0	0	0	0	0	0.0359421	0	0	0	0	0	0	0	0	0
Bacteria(100)	Bacteroidetes	Bacteroidia(100)	Bacteroidales(100)	unclassified(100)	unclassified(100)	0	0	0	0	0	0.0153657	0	0	0	0	0	0	0	0	0	0	0	0	0	0	0	0	0	0	0
Bacteria(100)	Bacteroidetes	Bacteroidia(100)	Bacteroidales(100)	unclassified(100)	unclassified(100)	0	0	0	0	0	0	0	0.0249273	0	0	0	0	0	0	0	0	0	0	0	0	0	0	0	0	0
Bacteria(100)	Bacteroidetes	Bacteroidia(100)	Bacteroidales(100)	unclassified(100)	unclassified(100)	0	0	0	0	0	0	0	0	0	0	0	0	0	0	0	0	0	0	0	0	0	0	0.00553986	0	0
Bacteria(100)	Bacteroidetes	Bacteroidia(100)	Bacteroidales(100)	unclassified(100)	unclassified(100)	0	0	0	0	0	0	0.00788519	0	0	0	0	0	0	0	0	0	0	0	0	0	0	0	0	0	0
Bacteria(100)	Bacteroidetes	Bacteroidia(100)	Bacteroidales(100)	unclassified(100)	unclassified(100)	0	0	0	0.462934	0	0	0	0	0	0	0	0	0	0	0	0	0	0	0	0	0	0	0	0	0
Bacteria(100)	Bacteroidetes	Bacteroidia(100)	Bacteroidales(100)	unclassified(100)	unclassified(100)	0	0	0	0	0	0	0	0	0	0	0	0	0	0	0	0	0	0	0	0	0	0	0	0.00576336	0
Bacteria(100)	Bacteroidetes	Bacteroidia(100)	Bacteroidales(100)	unclassified(100)	unclassified(100)	0	0	0	0	0	0	0	0	0	0	0	0	0	0	0	0	0	0	0	0	0	0	0	0.00288168	0
Bacteria(100)	Bacteroidetes	Bacteroidia(100)	Bacteroidales(100)	unclassified(100)	unclassified(100)	0	0	0	0	0	0.0845114	0.0630815	0	0	0	0	0	0	0	0	0	0	0	0	0	0	0	0	0	0
Bacteria(100)	Bacteroidetes	Bacteroidia(100)	Bacteroidales(100)	unclassified(100)	unclassified(100)	0	0	0	0	0	0	0	0	0	0	0	0	0	0	0	0	0	0	0	0	0	0	0	0.0201717	0.0439671
Bacteria(100)	Bacteroidetes	Bacteroidia(100)	Bacteroidales(100)	unclassified(100)	unclassified(100)	0	0	0	0	0.0122963	0	0	0	0	0	0	0	0	0	0	0	0	0	0	0	0	0	0	0	0
Bacteria(100)	Bacteroidetes	Bacteroidia(100)	Bacteroidales(100)	unclassified(100)	unclassified(100)	0	0	0	0	0	0	0	0	0	0	0	0	0	0	0	0	0	0	0	0	0	0	0.0498587	0	0
Bacteria(100)	Bacteroidetes	Bacteroidia(100)	Bacteroidales(100)	unclassified(100)	unclassified(100)	0	0	0	0	0	0.05378	0	0.0249273	0	0	0	0	0	0	0	0	0	0	0	0	0	0	0	0	0
Bacteria(100)	Bacteroidetes	Bacteroidia(100)	Bacteroidales(100)	unclassified(100)	unclassified(100)	0	0	0	0	0	0	0	0	0	0	0	0	0	0	0	0	0	0	0	0	0	0	0	0	0.00209367
Bacteria(100)	Bacteroidetes	Bacteroidia(100)	Bacteroidales(100)	unclassified(100)	unclassified(100)	0	0	0	0	0	0	0.0236556	0	0	0	0	0	0	0	0	0	0	0	0	0	0	0	0	0	0
Bacteria(100)	Bacteroidetes	Bacteroidia(100)	Bacteroidales(100)	unclassified(100)	unclassified(100)	0	0	0	0	0	0	0	0	0	0	0	0	0	0	0	0	0	0	0	0	0	0	0.0110797	0	0
Bacteria(100)	Bacteroidetes	Bacteroidia(100)	Bacteroidales(100)	unclassified(100)	unclassified(100)	0	0	0	0	0.00614817	0	0	0	0	0	0	0	0	0	0	0	0	0	0	0	0	0	0	0	0
Bacteria(100)	Bacteroidetes	Bacteroidia(100)	Bacteroidales(100)	unclassified(100)	unclassified(100)	0	0	0	0	0	0	0.0157704	0	0	0	0	0	0	0	0	0	0	0	0	0	0	0	0	0	0
Bacteria(100)					unclassified(100) Total	4.1813	8.88725	1.49938	0.863309	19.17	0.975722	1.03296	3.199	1.83819	1.57861	4.48611	3.72842	1.49828	1.32619	2.17076	1.31189	2.33074	3.16885	3.89148	2.21809	3.23083	1.84937	1.51792	2.11803	3.32056
				unclassified(100) Total		4.1813	8.88725	1.49938	0.863309	19.17	0.975722	1.03296	3.199	1.83819	1.57861	4.48611	3.72842	1.49828	1.32619	2.17076	1.31189	2.33074	3.16885	3.89148	2.21809	3.23083	1.84937	1.51792	2.11803	3.32056
			Bacteroidales(100) Total			4.1813	8.88725	1.49938	0.863309	19.17	0.975722	1.03296	3.199	1.83819	1.57861	4.48611	3.72842	1.49828	1.32619	2.17076	1.31189	2.33074	3.16885	3.89148	2.21809	3.23083	1.84937	1.51792	2.11803	3.32056
		Bacteroidia(100) Total				4.1813	8.88725	1.49938	0.863309	19.17	0.975722	1.03296	3.199	1.83819	1.57861	4.48611	3.72842	1.49828	1.32619	2.17076	1.31189	2.33074	3.16885	3.89148	2.21809	3.23083	1.84937	1.51792	2.11803	3.32056
	Bacteroidetes	Bacteroidia(87)	Bacteroidales(87)	unclassified(53)	unclassified(53)	0	0	0	0	0	0.130608	0.551963	2.0108	1.83819	1.27255	3.76612	1.37323	2.24078	1.9687	2.08241	0.16174	0.406955	0.732325	0.00685119	0.25307	0.110289	0.0860174	0.144036	0.994179	0.30777
Bacteria(100)					unclassified(53) Total	0	0	0	0	0	0.130608	0.551963	2.0108	1.83819	1.27255	3.76612	1.37323	2.24078	1.9687	2.08241	0.16174	0.406955	0.732325	0.00685119	0.25307	0.110289	0.0860174	0.144036	0.994179	0.30777
				unclassified(53) Total		0	0	0	0	0	0.130608	0.551963	2.0108	1.83819	1.27255	3.76612	1.37323	2.24078	1.9687	2.08241	0.16174	0.406955	0.732325	0.00685119	0.25307	0.110289	0.0860174	0.144036	0.994179	0.30777
			Bacteroidales(87) Total			0	0	0	0	0	0.130608	0.551963	2.0108	1.83819	1.27255	3.76612	1.37323	2.24078	1.9687	2.08241	0.16174	0.406955	0.732325	0.00685119	0.25307	0.110289	0.0860174	0.144036	0.994179	0.30777
		Bacteroidia(87) Total				0	0	0	0	0	0.130608	0.551963	2.0108	1.83819	1.27255	3.76612	1.37323	2.24078	1.9687	2.08241	0.16174	0.406955	0.732325	0.00685119	0.25307	0.110289	0.0860174	0.144036	0.994179	0.30777
	Bacteroidetes	Bacteroidia(58)	Bacteroidales(58)	unclassified(57)	unclassified(57)	0	0	0	0	0	0	0	0	0	0	0	0	0	0	0	1.24	0.36256	0	0.137024	1.27279	3.17893	1.41451	1.72844	1.26506	0.996587
Bacteria(100)					unclassified(57) Total	0	0	0	0	0	0	0	0	0	0	0	0	0	0	0	1.24	0.36256	0	0.137024	1.27279	3.17893	1.41451	1.72844	1.26506	0.996587
				unclassified(57) Total		0	0	0	0	0	0	0	0	0	0	0	0	0	0	0	1.24	0.36256	0	0.137024	1.27279	3.17893	1.41451	1.72844	1.26506	0.996587
	Bacteroidetes	Bacteroidia(58)	Bacteroidales(58)	unclassified(58)	unclassified(58)	0	0	0	0	0	0.0384143	0.0157704	0.0166182	0.1543	0.0483247	0	0.023015	0	0.0247117	0.227172	0.206667	0.0221976	0.212169	0.0479583	0.282843	0	0	0	0	0
Bacteria(100)					unclassified(58) Total	0	0	0	0	0	0.0384143	0.0157704	0.0166182	0.1543	0.0483247	0	0.023015	0	0.0247117	0.227172	0.206667	0.0221976	0.212169	0.0479583	0.282843	0	0	0	0	0
				unclassified(58) Total		0	0	0	0	0	0.0384143	0.0157704	0.0166182	0.1543	0.0483247	0	0.023015	0	0.0247117	0.227172	0.206667	0.0221976	0.212169	0.0479583	0.282843	0	0	0	0	0
			Bacteroidales(58) Total			0	0	0	0	0	0.0384143	0.0157704	0.0166182	0.1543	0.0483247	0	0.023015	0	0.0247117	0.227172	1.44667	0.384758	0.212169	0.184982	1.55564	3.17893	1.41451	1.72844	1.26506	0.996587
		Bacteroidia(58) Total				0	0	0	0	0	0.0384143	0.0157704	0.0166182	0.1543	0.0483247	0	0.023015	0	0.0247117	0.227172	1.44667	0.384758	0.212169	0.184982	1.55564	3.17893	1.41451	1.72844	1.26506	0.996587
	Bacteroidetes	Bacteroidia(100)	Bacteroidales(100)	unclassified(64)	unclassified(64)	0	0	0	0	0	0	0.0315408	0.0664728	0.382396	0.064433	0	0.0920598	0	0.00823723	0	0	0	0	0	0	0	0	0	0	0
Bacteria(100)					unclassified(64) Total	0	0	0	0	0	0	0.0315408	0.0664728	0.382396	0.064433	0	0.0920598	0	0.00823723	0	0	0	0	0	0	0	0	0	0	0
				unclassified(64) Total		0	0	0	0	0	0	0.0315408	0.0664728	0.382396	0.064433	0	0.0920598	0	0.00823723	0	0	0	0	0	0	0	0	0	0	0
	Bacteroidetes	Bacteroidia(100)	Bacteroidales(100)	unclassified(71)	unclassified(71)	0	0	0	0.681889	0	0.153657	0.0867371	0.141255	0.107339	0.0563789	0.110768	0.0306866	0.198886	0.0906096	0.296586	0	0	0	0	0	0	0	0	0	0
Bacteria(100)					unclassified(71) Total	0	0	0	0.681889	0	0.153657	0.0867371	0.141255	0.107339	0.0563789	0.110768	0.0306866	0.198886	0.0906096	0.296586	0	0	0	0	0	0	0	0	0	0
				unclassified(71) Total		0	0	0	0.681889	0	0.153657	0.0867371	0.141255	0.107339	0.0563789	0.110768	0.0306866	0.198886	0.0906096	0.296586	0	0	0	0	0	0	0	0	0	0
			Bacteroidales(100) Total			0	0	0	0.681889	0	0.153657	0.118278	0.207727	0.489736	0.120812	0.110768	0.122746	0.198886	0.0988468	0.296586	0	0	0	0	0	0	0	0	0	0
		Bacteroidia(100) Total				0	0	0	0.681889	0	0.153657	0.118278	0.207727	0.489736	0.120812	0.110768	0.122746	0.198886	0.0988468	0.296586	0	0	0	0	0	0	0	0	0	0
	Bacteroidetes	Bacteroidia(75)	Bacteroidales(75)	unclassified(75)	unclassified(75)	0	0	0	0	0	0.0153657	0	0	0	0	0.00791202	0	0	0	0.00631034	0	0	0	0	0	0	0	0	0	0
Bacteria(100)					unclassified(75) Total	0	0	0	0	0	0.0153657	0	0	0	0	0.00791202	0	0	0	0.00631034	0	0	0	0	0	0	0	0	0	0
				unclassified(75) Total		0	0	0	0	0	0.0153657	0	0	0	0	0.00791202	0	0	0	0.00631034	0	0	0	0	0	0	0	0	0	0
			Bacteroidales(75) Total			0	0	0	0	0	0.0153657	0	0	0	0	0.00791202	0	0	0	0.00631034	0	0	0	0	0	0	0	0	0	0
		Bacteroidia(75) Total				0	0	0	0	0	0.0153657	0	0	0	0	0.00791202	0	0	0	0.00631034	0	0	0	0	0	0	0	0	0	0
	Bacteroidetes	Bacteroidia(79)	Bacteroidales(79)	unclassified(79)	unclassified(79)	0.19151	0.129068	0.423355	0.162652	0.23363	0	0	0	0	0	0	0	0	0	0	0	0	0	0	0	0	0	0	0	0
Bacteria(100)					unclassified(79) Total	0.19151	0.129068	0.423355	0.162652	0.23363	0	0	0	0	0	0	0	0	0	0	0	0	0	0	0	0	0	0	0	0
				unclassified(79) Total		0.19151	0.129068	0.423355	0.162652	0.23363	0	0	0	0	0	0	0	0	0	0	0	0	0	0	0	0	0	0	0	0
			Bacteroidales(79) Total			0.19151	0.129068	0.423355	0.162652	0.23363	0	0	0	0	0	0	0	0	0	0	0	0	0	0	0	0	0	0	0	0
		Bacteroidia(79) Total				0.19151	0.129068	0.423355	0.162652	0.23363	0	0	0	0	0	0	0	0	0	0	0	0	0	0	0	0	0	0	0	0
	Bacteroidetes	Bacteroidia(91)	Bacteroidales(91)	unclassified(80)	unclassified(80)	0	0	0	0	0	0	0	0	0	0	0	0	0	0	0	0.404349	0.0665927	0.0342208	0.0274048	0.57313	4.12612	1.65345	0	1.00282	0
Bacteria(100)					unclassified(80) Total	0	0	0	0	0	0	0	0	0	0	0	0	0	0	0	0.404349	0.0665927	0.0342208	0.0274048	0.57313	4.12612	1.65345	0	1.00282	0
				unclassified(80) Total		0	0	0	0	0	0	0	0	0	0	0	0	0	0	0	0.404349	0.0665927	0.0342208	0.0274048	0.57313	4.12612	1.65345	0	1.00282	0
			Bacteroidales(91) Total			0	0	0	0	0	0	0	0	0	0	0	0	0	0	0	0.404349	0.0665927	0.0342208	0.0274048	0.57313	4.12612	1.65345	0	1.00282	0
		Bacteroidia(91) Total				0	0	0	0	0	0	0	0	0	0	0	0	0	0	0	0.404349	0.0665927	0.0342208	0.0274048	0.57313	4.12612	1.65345	0	1.00282	0
	Bacteroidetes	Bacteroidia(84)	Bacteroidales(84)	unclassified(84)	unclassified(84)	0	0	0	0	0	0	0	0	0	0	0	0	0	0	0	0.323479	0.0147984	0.0889741	0.11647	0.156308	0	0	0.0221594	0.0172901	0.0104684
Bacteria(100)					unclassified(84) Total	0	0	0	0	0	0	0	0	0	0	0	0	0	0	0	0.323479	0.0147984	0.0889741	0.11647	0.156308	0	0	0.0221594	0.0172901	0.0104684
				unclassified(84) Total		0	0	0	0	0	0	0	0	0	0	0	0	0	0	0	0.323479	0.0147984	0.0889741	0.11647	0.156308	0	0	0.0221594	0.0172901	0.0104684
			Bacteroidales(84) Total			0	0	0	0	0	0	0	0	0	0	0	0	0	0	0	0.323479	0.0147984	0.0889741	0.11647	0.156308	0	0	0.0221594	0.0172901	0.0104684
		Bacteroidia(84) Total				0	0	0	0	0	0	0	0	0	0	0	0	0	0	0	0.323479	0.0147984	0.0889741	0.11647	0.156308	0	0	0.0221594	0.0172901	0.0104684
	Bacteroidetes	Bacteroidia(86)	Bacteroidales(86)	unclassified(86)	unclassified(86)	0	0	0	0	0	0.0384143	0	0	0	0	0.015824	0	0	0	0	0	0	0	0	0	0	0	0	0	0
Bacteria(100)					unclassified(86) Total	0	0	0	0	0	0.0384143	0	0	0	0	0.015824	0	0	0	0	0	0	0	0	0	0	0	0	0	0
				unclassified(86) Total		0	0	0	0	0	0.0384143	0	0	0	0	0.015824	0	0	0	0	0	0	0	0	0	0	0	0	0	0
			Bacteroidales(86) Total			0	0	0	0	0	0.0384143	0	0	0	0	0.015824	0	0	0	0	0	0	0	0	0	0	0	0	0	0
		Bacteroidia(86) Total				0	0	0	0	0	0.0384143	0	0	0	0	0.015824	0	0	0	0	0	0	0	0	0	0	0	0	0	0
	Bacteroidetes	Bacteroidia(100)	Bacteroidales(100)	unclassified(87)	unclassified(87)	0	0	0	0	0	0	0	0	0	0	0	0	0	0	0	0	0.0295967	0	0	0.0446595	0	0.00477874	0.105257	0	0.0963089
Bacteria(100)					unclassified(87) Total	0	0	0	0	0	0	0	0	0	0	0	0	0	0	0	0	0.0295967	0	0	0.0446595	0	0.00477874	0.105257	0	0.0963089
				unclassified(87) Total		0	0	0	0	0	0	0	0	0	0	0	0	0	0	0	0	0.0295967	0	0	0.0446595	0	0.00477874	0.105257	0	0.0963089
	Bacteroidetes	Bacteroidia(100)	Bacteroidales(100)	unclassified(89)	unclassified(89)	0	0	0	0	0	0	0	0	0	0	0	0	0	0	0	0.0179711	0.162782	0	0.0753631	0	0	0	0	0	0
Bacteria(100)					unclassified(89) Total	0	0	0	0	0	0	0	0	0	0	0	0	0	0	0	0.0179711	0.162782	0	0.0753631	0	0	0	0	0	0
				unclassified(89) Total		0	0	0	0	0	0	0	0	0	0	0	0	0	0	0	0.0179711	0.162782	0	0.0753631	0	0	0	0	0	0
	Bacteroidetes	Bacteroidia(100)	Bacteroidales(100)	unclassified(91)	unclassified(91)	0	0	0	0	0	0.314997	0.0315408	0.116327	0	0	0	0.352896	0.00662954	0.0988468	0.195621	0	0	0	0	0	0	0	0	0	0
Bacteria(100)	Bacteroidetes	Bacteroidia(100)	Bacteroidales(100)	unclassified(91)	unclassified(91)	0	0	0	0	0	0	0	0	0	0	0	0	0	0	0	0.323479	0.0739919	0	0	0.0372162	0	0	0	0	0
Bacteria(100)					unclassified(91) Total	0	0	0	0	0	0.314997	0.0315408	0.116327	0	0	0	0.352896	0.00662954	0.0988468	0.195621	0.323479	0.0739919	0	0	0.0372162	0	0	0	0	0
				unclassified(91) Total		0	0	0	0	0	0.314997	0.0315408	0.116327	0	0	0	0.352896	0.00662954	0.0988468	0.195621	0.323479	0.0739919	0	0	0.0372162	0	0	0	0	0
			Bacteroidales(100) Total			0	0	0	0	0	0.314997	0.0315408	0.116327	0	0	0	0.352896	0.00662954	0.0988468	0.195621	0.34145	0.266371	0	0.0753631	0.0818757	0	0.00477874	0.105257	0	0.0963089
		Bacteroidia(100) Total				0	0	0	0	0	0.314997	0.0315408	0.116327	0	0	0	0.352896	0.00662954	0.0988468	0.195621	0.34145	0.266371	0	0.0753631	0.0818757	0	0.00477874	0.105257	0	0.0963089
	Bacteroidetes	Bacteroidia(93)	Bacteroidales(93)	unclassified(92)	unclassified(92)	0	0	0	0.788239	0	0	0	0	0	0	0	0	0	0	0	0	0	0	0	0	0	0	0	0	0
Bacteria(100)					unclassified(92) Total	0	0	0	0.788239	0	0	0	0	0	0	0	0	0	0	0	0	0	0	0	0	0	0	0	0	0
				unclassified(92) Total		0	0	0	0.788239	0	0	0	0	0	0	0	0	0	0	0	0	0	0	0	0	0	0	0	0	0
			Bacteroidales(93) Total			0	0	0	0.788239	0	0	0	0	0	0	0	0	0	0	0	0	0	0	0	0	0	0	0	0	0
		Bacteroidia(93) Total				0	0	0	0.788239	0	0	0	0	0	0	0	0	0	0	0	0	0	0	0	0	0	0	0	0	0
	Bacteroidetes	Bacteroidia(100)	Bacteroidales(100)	unclassified(93)	unclassified(93)	0	0	0	0	0	0.0460971	0.110393	0.0083091	0	0	0	0.0306866	0.0397772	0.140033	0	0.0718843	0.00739919	0.0479091	0.0274048	0	0.46062	0.587786	0.7922	0.780935	1.55141
Bacteria(100)	Bacteroidetes	Bacteroidia(100)	Bacteroidales(100)	unclassified(93)	unclassified(93)	0	0	0	0	0	0	0	0	0.0737958	0.0161082	0	0	0	0.131796	0.0567931	0	0.0221976	0	0	0	0	0	0	0	0
Bacteria(100)					unclassified(93) Total	0	0	0	0	0	0.0460971	0.110393	0.0083091	0.0737958	0.0161082	0	0.0306866	0.0397772	0.271829	0.0567931	0.0718843	0.0295967	0.0479091	0.0274048	0	0.46062	0.587786	0.7922	0.780935	1.55141
				unclassified(93) Total		0	0	0	0	0	0.0460971	0.110393	0.0083091	0.0737958	0.0161082	0	0.0306866	0.0397772	0.271829	0.0567931	0.0718843	0.0295967	0.0479091	0.0274048	0	0.46062	0.587786	0.7922	0.780935	1.55141
	Bacteroidetes	Bacteroidia(100)	Bacteroidales(100)	unclassified(94)	unclassified(94)	0	0	0	0	0	0	0	0	0	0	0	0	0	0	0	0	0	0	0	0	0.0389257	0.0238937	0.0110797	0	0.0418734
Bacteria(100)					unclassified(94) Total	0	0	0	0	0	0	0	0	0	0	0	0	0	0	0	0	0	0	0	0	0.0389257	0.0238937	0.0110797	0	0.0418734
				unclassified(94) Total		0	0	0	0	0	0	0	0	0	0	0	0	0	0	0	0	0	0	0	0	0.0389257	0.0238937	0.0110797	0	0.0418734
			Bacteroidales(100) Total			0	0	0	0	0	0.0460971	0.110393	0.0083091	0.0737958	0.0161082	0	0.0306866	0.0397772	0.271829	0.0567931	0.0718843	0.0295967	0.0479091	0.0274048	0	0.499546	0.611679	0.80328	0.780935	1.59328
		Bacteroidia(100) Total				0	0	0	0	0	0.0460971	0.110393	0.0083091	0.0737958	0.0161082	0	0.0306866	0.0397772	0.271829	0.0567931	0.0718843	0.0295967	0.0479091	0.0274048	0	0.499546	0.611679	0.80328	0.780935	1.59328
	Bacteroidetes	Bacteroidia(94)	Bacteroidales(94)	unclassified(94)	unclassified(94)	0	0	0	0	0	0.0307314	0.039426	0	0.0737958	0.0161082	0.0395601	0	0.0265182	0.0164745	0	0	0	0	0	0	0	0	0	0	0
Bacteria(100)					unclassified(94) Total	0	0	0	0	0	0.0307314	0.039426	0	0.0737958	0.0161082	0.0395601	0	0.0265182	0.0164745	0	0	0	0	0	0	0	0	0	0	0
				unclassified(94) Total		0	0	0	0	0	0.0307314	0.039426	0	0.0737958	0.0161082	0.0395601	0	0.0265182	0.0164745	0	0	0	0	0	0	0	0	0	0	0
			Bacteroidales(94) Total			0	0	0	0	0	0.0307314	0.039426	0	0.0737958	0.0161082	0.0395601	0	0.0265182	0.0164745	0	0	0	0	0	0	0	0	0	0	0
		Bacteroidia(94) Total				0	0	0	0	0	0.0307314	0.039426	0	0.0737958	0.0161082	0.0395601	0	0.0265182	0.0164745	0	0	0	0	0	0	0	0	0	0	0
	Bacteroidetes	Bacteroidia(95)	Bacteroidales(95)	unclassified(95)	unclassified(95)	0.153208	0.0829723	0.185218	0	0.0122963	0	0	0	0	0	0	0	0	0	0	0	0	0	0	0	0	0	0	0	0
Bacteria(100)					unclassified(95) Total	0.153208	0.0829723	0.185218	0	0.0122963	0	0	0	0	0	0	0	0	0	0	0	0	0	0	0	0	0	0	0	0
				unclassified(95) Total		0.153208	0.0829723	0.185218	0	0.0122963	0	0	0	0	0	0	0	0	0	0	0	0	0	0	0	0	0	0	0	0
			Bacteroidales(95) Total			0.153208	0.0829723	0.185218	0	0.0122963	0	0	0	0	0	0	0	0	0	0	0	0	0	0	0	0	0	0	0	0
		Bacteroidia(95) Total				0.153208	0.0829723	0.185218	0	0.0122963	0	0	0	0	0	0	0	0	0	0	0	0	0	0	0	0	0	0	0	0
	Bacteroidetes	Bacteroidia(100)	Bacteroidales(100)	unclassified(96)	unclassified(96)	0.223428	0.175164	0.0264597	0	0.036889	0	0	0	0	0	0	0	0	0	0	0	0	0	0	0	0	0	0	0	0
Bacteria(100)					unclassified(96) Total	0.223428	0.175164	0.0264597	0	0.036889	0	0	0	0	0	0	0	0	0	0	0	0	0	0	0	0	0	0	0	0
				unclassified(96) Total		0.223428	0.175164	0.0264597	0	0.036889	0	0	0	0	0	0	0	0	0	0	0	0	0	0	0	0	0	0	0	0
			Bacteroidales(100) Total			0.223428	0.175164	0.0264597	0	0.036889	0	0	0	0	0	0	0	0	0	0	0	0	0	0	0	0	0	0	0	0
		Bacteroidia(100) Total				0.223428	0.175164	0.0264597	0	0.036889	0	0	0	0	0	0	0	0	0	0	0	0	0	0	0	0	0	0	0	0
	Bacteroidetes	Bacteroidia(96)	Bacteroidales(96)	unclassified(96)	unclassified(96)	0	0	0	0	0	0	0	0	0	0	0	0	0	0	0	0	0	0	0	0	0	0.00955749	0.0443189	0	0.0711848
Bacteria(100)					unclassified(96) Total	0	0	0	0	0	0	0	0	0	0	0	0	0	0	0	0	0	0	0	0	0	0.00955749	0.0443189	0	0.0711848
				unclassified(96) Total		0	0	0	0	0	0	0	0	0	0	0	0	0	0	0	0	0	0	0	0	0	0.00955749	0.0443189	0	0.0711848
			Bacteroidales(96) Total			0	0	0	0	0	0	0	0	0	0	0	0	0	0	0	0	0	0	0	0	0	0.00955749	0.0443189	0	0.0711848
		Bacteroidia(96) Total				0	0	0	0	0	0	0	0	0	0	0	0	0	0	0	0	0	0	0	0	0	0.00955749	0.0443189	0	0.0711848
	Bacteroidetes	Bacteroidia(100)	Bacteroidales(100)	unclassified(97)	unclassified(97)	0	0	0	0	0	0	0	0	0	0	0	0	0	0	0	0	0	0	0	0	0.110289	0.334512	0.00553986	0.0259351	0.0334987
Bacteria(100)	Bacteroidetes	Bacteroidia(100)	Bacteroidales(100)	unclassified(97)	unclassified(97)	0	0	0	0	0	0	0	0	0	0	0	0	0	0	0	0.224638	0.0961894	0	0	0.119092	0	0	0	0	0
Bacteria(100)	Bacteroidetes	Bacteroidia(100)	Bacteroidales(100)	unclassified(97)	unclassified(97)	0	0	0	0	0	1.10633	0.220785	0	0.127465	0.0402706	0.237361	0.0843882	0	0.0494234	0.0378621	0	0	0	0	0	0	0	0	0	0
Bacteria(100)					unclassified(97) Total	0	0	0	0	0	1.10633	0.220785	0	0.127465	0.0402706	0.237361	0.0843882	0	0.0494234	0.0378621	0.224638	0.0961894	0	0	0.119092	0.110289	0.334512	0.00553986	0.0259351	0.0334987
				unclassified(97) Total		0	0	0	0	0	1.10633	0.220785	0	0.127465	0.0402706	0.237361	0.0843882	0	0.0494234	0.0378621	0.224638	0.0961894	0	0	0.119092	0.110289	0.334512	0.00553986	0.0259351	0.0334987
	Bacteroidetes	Bacteroidia(100)	Bacteroidales(100)	unclassified(98)	unclassified(98)	0	0	0	0	0	0	0	0	0	0	0	0	0	0	0	0	0	0	0	0	0.0519009	0.03823	0.038779	0.00288168	0.203086
Bacteria(100)	Bacteroidetes	Bacteroidia(100)	Bacteroidales(100)	unclassified(98)	unclassified(98)	0	0	0	0	0	0	0.039426	0.0249273	0.0670871	0.0161082	0	0	0.0198886	0.0164745	0.0820345	0	0	0	0	0	0	0	0	0	0
Bacteria(100)					unclassified(98) Total	0	0	0	0	0	0	0.039426	0.0249273	0.0670871	0.0161082	0	0	0.0198886	0.0164745	0.0820345	0	0	0	0	0	0.0519009	0.03823	0.038779	0.00288168	0.203086
				unclassified(98) Total		0	0	0	0	0	0	0.039426	0.0249273	0.0670871	0.0161082	0	0	0.0198886	0.0164745	0.0820345	0	0	0	0	0	0.0519009	0.03823	0.038779	0.00288168	0.203086
			Bacteroidales(100) Total			0	0	0	0	0	1.10633	0.260211	0.0249273	0.194553	0.0563789	0.237361	0.0843882	0.0198886	0.0658979	0.119897	0.224638	0.0961894	0	0	0.119092	0.16219	0.372742	0.0443189	0.0288168	0.236585
		Bacteroidia(100) Total				0	0	0	0	0	1.10633	0.260211	0.0249273	0.194553	0.0563789	0.237361	0.0843882	0.0198886	0.0658979	0.119897	0.224638	0.0961894	0	0	0.119092	0.16219	0.372742	0.0443189	0.0288168	0.236585
	Bacteroidetes	Bacteroidia(98)	Bacteroidales(98)	unclassified(98)	unclassified(98)	0	0	0	0	0	0	0	0	0	0	0	0	0	0	0	0	0	0	0	0	0.13624	0.0430087	0.459808	0.164256	0.169587
Bacteria(100)	Bacteroidetes	Bacteroidia(98)	Bacteroidales(98)	unclassified(98)	unclassified(98)	0	0	0	0	0	0	0	0	0	0	0	0	0	0	0	0.0898553	0.0739919	0.0547533	0	0.0148865	0	0.019115	0	0.00576336	0.025124
Bacteria(100)	Bacteroidetes	Bacteroidia(98)	Bacteroidales(98)	unclassified(98)	unclassified(98)	0	0	0	0	0	0.0768285	0.0551963	0.0664728	0.114048	0.0724871	0.015824	0.0997315	0.086184	0.0658979	0	0	0.0147984	0	0	0.00744325	0	0	0	0.0547519	0.0711848
Bacteria(100)	Bacteroidetes	Bacteroidia(98)	Bacteroidales(98)	unclassified(98)	unclassified(98)	0	0	0	0	0	0	0	0	0	0	0	0	0	0	0	0	0	0	0	0	0.00648761	0	0	0.0489885	0.22821
Bacteria(100)					unclassified(98) Total	0	0	0	0	0	0.0768285	0.0551963	0.0664728	0.114048	0.0724871	0.015824	0.0997315	0.086184	0.0658979	0	0.0898553	0.0887902	0.0547533	0	0.0223297	0.142727	0.0621237	0.459808	0.273759	0.494106
				unclassified(98) Total		0	0	0	0	0	0.0768285	0.0551963	0.0664728	0.114048	0.0724871	0.015824	0.0997315	0.086184	0.0658979	0	0.0898553	0.0887902	0.0547533	0	0.0223297	0.142727	0.0621237	0.459808	0.273759	0.494106
			Bacteroidales(98) Total			0	0	0	0	0	0.0768285	0.0551963	0.0664728	0.114048	0.0724871	0.015824	0.0997315	0.086184	0.0658979	0	0.0898553	0.0887902	0.0547533	0	0.0223297	0.142727	0.0621237	0.459808	0.273759	0.494106
		Bacteroidia(98) Total				0	0	0	0	0	0.0768285	0.0551963	0.0664728	0.114048	0.0724871	0.015824	0.0997315	0.086184	0.0658979	0	0.0898553	0.0887902	0.0547533	0	0.0223297	0.142727	0.0621237	0.459808	0.273759	0.494106
	Bacteroidetes	Bacteroidia(99)	Bacteroidales(99)	unclassified(99)	unclassified(99)	0	0	0	0	0	0.00768285	0.0630815	0.0166182	0.395814	0.0322165	0	0.13809	0.0265182	0.0494234	0.0378621	0	0	0	0	0	0	0	0	0	0
Bacteria(100)					unclassified(99) Total	0	0	0	0	0	0.00768285	0.0630815	0.0166182	0.395814	0.0322165	0	0.13809	0.0265182	0.0494234	0.0378621	0	0	0	0	0	0	0	0	0	0
				unclassified(99) Total		0	0	0	0	0	0.00768285	0.0630815	0.0166182	0.395814	0.0322165	0	0.13809	0.0265182	0.0494234	0.0378621	0	0	0	0	0	0	0	0	0	0
			Bacteroidales(99) Total			0	0	0	0	0	0.00768285	0.0630815	0.0166182	0.395814	0.0322165	0	0.13809	0.0265182	0.0494234	0.0378621	0	0	0	0	0	0	0	0	0	0
		Bacteroidia(99) Total				0	0	0	0	0	0.00768285	0.0630815	0.0166182	0.395814	0.0322165	0	0.13809	0.0265182	0.0494234	0.0378621	0	0	0	0	0	0	0	0	0	0
	Bacteroidetes	Flavobacteria(100)	Flavobacteriales(100)	Flavobacteriaceae(100)	Capnocytophaga(100)	0	0	0	0	0	0	0	0	0	0	0	0	0	0	0	0	0	0.00684416	0	0	0	0	0	0	0
Bacteria(100)	Bacteroidetes	Flavobacteria(100)	Flavobacteriales(100)	Flavobacteriaceae(100)	Capnocytophaga(100)	0	0	0.0088199	0	0	0	0	0	0	0	0	0	0	0	0	0	0	0	0	0	0	0	0	0	0
Bacteria(100)					Capnocytophaga(100) Total	0	0	0.0088199	0	0	0	0	0	0	0	0	0	0	0	0	0	0	0.00684416	0	0	0	0	0	0	0
	Bacteroidetes	Flavobacteria(100)	Flavobacteriales(100)	Flavobacteriaceae(100)	Chryseobacterium(100)	0	0	0	0	0	0	0	0	0	0	0	0	0	0	0.018931	0	0	0	0	0	0	0	0	0	0
Bacteria(100)	Bacteroidetes	Flavobacteria(100)	Flavobacteriales(100)	Flavobacteriaceae(100)	Chryseobacterium(100)	0	0	0	0	0	0	0	0	0	0	0	0.0767165	0	0	0	0	0	0	0	0	0	0	0	0	0
Bacteria(100)					Chryseobacterium(100) Total	0	0	0	0	0	0	0	0	0	0	0	0.0767165	0	0	0.018931	0	0	0	0	0	0	0	0	0	0
	Bacteroidetes	Flavobacteria(100)	Flavobacteriales(100)	Flavobacteriaceae(100)	Empedobacter(100)	0	0	0	0	0	0	0	0.0166182	0	0	0	0	0	0	0	0	0	0	0	0	0	0	0	0	0
Bacteria(100)					Empedobacter(100) Total	0	0	0	0	0	0	0	0.0166182	0	0	0	0	0	0	0	0	0	0	0	0	0	0	0	0	0
	Bacteroidetes	Flavobacteria(100)	Flavobacteriales(100)	Flavobacteriaceae(100)	Flavobacterium(100)	0	0	0	0	0	0.0230486	0	0	0	0	0	0	0	0	0	0	0	0	0	0	0	0	0	0	0
Bacteria(100)					Flavobacterium(100) Total	0	0	0	0	0	0.0230486	0	0	0	0	0	0	0	0	0	0	0	0	0	0	0	0	0	0	0
	Bacteroidetes	Flavobacteria(100)	Flavobacteriales(100)	Flavobacteriaceae(100)	unclassified(100)	0	0	0	0	0	0	0	0	0	0	0	0	0	0	0	0.0179711	0.0369959	0.0273766	0.102768	0.0967622	0	0	0	0	0.332894
Bacteria(100)	Bacteroidetes	Flavobacteria(100)	Flavobacteriales(100)	Flavobacteriaceae(100)	unclassified(100)	0	0	0	0	0	0	0	0	0	0	0	0	0	0	0	0	0	0	0	0	0	0	0.00553986	0	0
Bacteria(100)					unclassified(100) Total	0	0	0	0	0	0	0	0	0	0	0	0	0	0	0	0.0179711	0.0369959	0.0273766	0.102768	0.0967622	0	0	0.00553986	0	0.332894
				Flavobacteriaceae(100) Total		0	0	0.0088199	0	0	0.0230486	0	0.0166182	0	0	0	0.0767165	0	0	0.018931	0.0179711	0.0369959	0.0342208	0.102768	0.0967622	0	0	0.00553986	0	0.332894
			Flavobacteriales(100) Total			0	0	0.0088199	0	0	0.0230486	0	0.0166182	0	0	0	0.0767165	0	0	0.018931	0.0179711	0.0369959	0.0342208	0.102768	0.0967622	0	0	0.00553986	0	0.332894
		Flavobacteria(100) Total				0	0	0.0088199	0	0	0.0230486	0	0.0166182	0	0	0	0.0767165	0	0	0.018931	0.0179711	0.0369959	0.0342208	0.102768	0.0967622	0	0	0.00553986	0	0.332894
	Bacteroidetes	Sphingobacteria(100)	Sphingobacteriales(100)	SB_1(100)	unclassified(100)	0	0	0	0	0	0.222803	2.31825	1.47071	0.925802	0.926224	0.205712	0.951285	1.35906	0.197694	0.18931	1.47363	1.05808	2.27226	2.69937	1.8236	0.62281	0.845838	0.470888	1.21607	1.35042
Bacteria(100)	Bacteroidetes	Sphingobacteria(100)	Sphingobacteriales(100)	SB_1(100)	unclassified(100)	3.03862	0.553148	2.34609	1.49515	0.0122963	0	0	0	0	0	0	0	0	0	0	0	0	0	0	0	0	0	0	0	0
Bacteria(100)					unclassified(100) Total	3.03862	0.553148	2.34609	1.49515	0.0122963	0.222803	2.31825	1.47071	0.925802	0.926224	0.205712	0.951285	1.35906	0.197694	0.18931	1.47363	1.05808	2.27226	2.69937	1.8236	0.62281	0.845838	0.470888	1.21607	1.35042
				SB_1(100) Total		3.03862	0.553148	2.34609	1.49515	0.0122963	0.222803	2.31825	1.47071	0.925802	0.926224	0.205712	0.951285	1.35906	0.197694	0.18931	1.47363	1.05808	2.27226	2.69937	1.8236	0.62281	0.845838	0.470888	1.21607	1.35042
	Bacteroidetes	Sphingobacteria(100)	Sphingobacteriales(100)	BSV13(100)	unclassified(100)	0	0	0	1.05099	0	0	0	0	0	0	0	0	0	0	0	0	0	0	0	0	0	0	0	0	0
Bacteria(100)	Bacteroidetes	Sphingobacteria(100)	Sphingobacteriales(100)	BSV13(100)	unclassified(100)	0	0	0	0.168908	0	0	0	0	0	0	0	0	0	0	0	0	0	0	0	0	0	0	0	0	0
Bacteria(100)	Bacteroidetes	Sphingobacteria(100)	Sphingobacteriales(100)	BSV13(100)	unclassified(100)	0.204277	0.11063	0.185218	0	0.20289	0	0	0	0	0	0	0	0	0	0	0	0	0	0	0	0	0	0	0	0
Bacteria(100)	Bacteroidetes	Sphingobacteria(100)	Sphingobacteriales(100)	BSV13(100)	unclassified(100)	0.274497	0.313451	0.538014	0	0.252075	0	0	0	0	0	0	0	0	0	0	0	0	0	0	0	0	0	0	0	0
Bacteria(100)					unclassified(100) Total	0.478774	0.42408	0.723232	1.21989	0.454965	0	0	0	0	0	0	0	0	0	0	0	0	0	0	0	0	0	0	0	0
				BSV13(100) Total		0.478774	0.42408	0.723232	1.21989	0.454965	0	0	0	0	0	0	0	0	0	0	0	0	0	0	0	0	0	0	0	0
			Sphingobacteriales(100) Total			3.5174	0.977229	3.06932	2.71505	0.467261	0.222803	2.31825	1.47071	0.925802	0.926224	0.205712	0.951285	1.35906	0.197694	0.18931	1.47363	1.05808	2.27226	2.69937	1.8236	0.62281	0.845838	0.470888	1.21607	1.35042
		Sphingobacteria(100) Total				3.5174	0.977229	3.06932	2.71505	0.467261	0.222803	2.31825	1.47071	0.925802	0.926224	0.205712	0.951285	1.35906	0.197694	0.18931	1.47363	1.05808	2.27226	2.69937	1.8236	0.62281	0.845838	0.470888	1.21607	1.35042
	Bacteroidetes	Sphingobacteria(96)	Sphingobacteriales(96)	BSV13(96)	unclassified(96)	0	0	0	0	0	0.0384143	0.0236556	0	0.0201261	0.0161082	0	0	0.0596659	0	0	0	0	0	0	0	0	0	0	0	0
Bacteria(100)					unclassified(96) Total	0	0	0	0	0	0.0384143	0.0236556	0	0.0201261	0.0161082	0	0	0.0596659	0	0	0	0	0	0	0	0	0	0	0	0
				BSV13(96) Total		0	0	0	0	0	0.0384143	0.0236556	0	0.0201261	0.0161082	0	0	0.0596659	0	0	0	0	0	0	0	0	0	0	0	0
			Sphingobacteriales(96) Total			0	0	0	0	0	0.0384143	0.0236556	0	0.0201261	0.0161082	0	0	0.0596659	0	0	0	0	0	0	0	0	0	0	0	0
		Sphingobacteria(96) Total				0	0	0	0	0	0.0384143	0.0236556	0	0.0201261	0.0161082	0	0	0.0596659	0	0	0	0	0	0	0	0	0	0	0	0
	Bacteroidetes	Sphingobacteria(100)	Sphingobacteriales(100)	Chitinophagaceae(100)	Chitinophaga(100)	0	0	0	0	0	0	0	0	0	0	0	0	0.00662954	0	0	0	0	0	0	0	0	0	0	0	0
Bacteria(100)	Bacteroidetes	Sphingobacteria(100)	Sphingobacteriales(100)	Chitinophagaceae(100)	Chitinophaga(100)	0	0	0	0	0	0	0	0	0	0	0	0	0	0	0	0	0	0	0	0	0	0	0	0.00864503	0
Bacteria(100)	Bacteroidetes	Sphingobacteria(100)	Sphingobacteriales(100)	Chitinophagaceae(100)	Chitinophaga(100)	0	0	0	0	0	0	0.00788519	0	0	0	0	0	0	0	0	0	0	0	0	0	0	0	0	0	0
Bacteria(100)					Chitinophaga(100) Total	0	0	0	0	0	0	0.00788519	0	0	0	0	0	0.00662954	0	0	0	0	0	0	0	0	0	0	0.00864503	0
	Bacteroidetes	Sphingobacteria(100)	Sphingobacteriales(100)	Chitinophagaceae(100)	Flavisolibacter(100)	0	0	0	0	0	0.0230486	0	0	0	0	0.015824	0.0306866	0	0.00823723	0	0	0	0	0	0	0.0194628	0	0	0.00576336	0
Bacteria(100)					Flavisolibacter(100) Total	0	0	0	0	0	0.0230486	0	0	0	0	0.015824	0.0306866	0	0.00823723	0	0	0	0	0	0	0.0194628	0	0	0.00576336	0
	Bacteroidetes	Sphingobacteria(100)	Sphingobacteriales(100)	Chitinophagaceae(100)	Niabella(100)	0	0	0	0	0	0.0230486	0	0	0	0.0161082	0	0	0	0	0	0	0	0	0	0	0	0	0	0	0
Bacteria(100)	Bacteroidetes	Sphingobacteria(100)	Sphingobacteriales(100)	Chitinophagaceae(100)	Niabella(100)	0	0	0	0	0	0	0	0	0	0	0	0	0	0	0	0	0	0	0	0	0	0.00477874	0	0	0
Bacteria(100)					Niabella(100) Total	0	0	0	0	0	0.0230486	0	0	0	0.0161082	0	0	0	0	0	0	0	0	0	0	0	0.00477874	0	0	0
	Bacteroidetes	Sphingobacteria(100)	Sphingobacteriales(100)	Chitinophagaceae(100)	Niabella(58)	0	0	0	0	0	0	0	0	0	0	0	0	0.0198886	0	0	0	0	0	0	0	0	0	0.0221594	0	0
Bacteria(100)					Niabella(58) Total	0	0	0	0	0	0	0	0	0	0	0	0	0.0198886	0	0	0	0	0	0	0	0	0	0.0221594	0	0
	Bacteroidetes	Sphingobacteria(100)	Sphingobacteriales(100)	Chitinophagaceae(100)	Niastella(100)	0	0	0	0	0	0	0	0	0	0	0	0	0	0	0.0252414	0	0	0	0	0	0	0	0	0	0
Bacteria(100)					Niastella(100) Total	0	0	0	0	0	0	0	0	0	0	0	0	0	0	0.0252414	0	0	0	0	0	0	0	0	0	0
	Bacteroidetes	Sphingobacteria(100)	Sphingobacteriales(100)	Chitinophagaceae(100)	Sediminibacterium(100)	0	0	0	0	0	0	0	0	0	0	0	0	0	0.0329489	0	0	0	0	0	0	0	0	0	0	0
Bacteria(100)	Bacteroidetes	Sphingobacteria(100)	Sphingobacteriales(100)	Chitinophagaceae(100)	Sediminibacterium(100)	0.00638366	0	0	0	0	0	0	0	0	0	0	0	0	0	0	0	0	0	0	0	0	0	0	0	0
Bacteria(100)					Sediminibacterium(100) Total	0.00638366	0	0	0	0	0	0	0	0	0	0	0	0	0.0329489	0	0	0	0	0	0	0	0	0	0	0
	Bacteroidetes	Sphingobacteria(100)	Sphingobacteriales(100)	Chitinophagaceae(100)	Segetibacter(100)	0	0	0	0	0	0	0.0867371	0	0	0	0.00791202	0	0	0	0	0	0	0	0	0	0	0	0	0	0
Bacteria(100)	Bacteroidetes	Sphingobacteria(100)	Sphingobacteriales(100)	Chitinophagaceae(100)	Segetibacter(100)	0	0	0	0	0	0	0.00788519	0	0.0134174	0	0	0	0	0	0	0	0	0	0	0	0	0	0	0	0
Bacteria(100)	Bacteroidetes	Sphingobacteria(100)	Sphingobacteriales(100)	Chitinophagaceae(100)	Segetibacter(100)	0	0	0	0	0	0	0	0	0	0.0241624	0	0	0	0	0	0	0	0	0	0	0	0	0	0	0
Bacteria(100)					Segetibacter(100) Total	0	0	0	0	0	0	0.0946223	0	0.0134174	0.0241624	0.00791202	0	0	0	0	0	0	0	0	0	0	0	0	0	0
	Bacteroidetes	Sphingobacteria(100)	Sphingobacteriales(100)	Chitinophagaceae(100)	unclassified(100)	0	0	0	0	0	0.00768285	0	0.0166182	0.0268348	0	0	0	0	0	0	0	0	0	0	0	0	0	0	0.00864503	0
Bacteria(100)	Bacteroidetes	Sphingobacteria(100)	Sphingobacteriales(100)	Chitinophagaceae(100)	unclassified(100)	0	0	0	0	0	0	0	0	0.00670871	0	0	0.0306866	0	0	0	0	0	0	0	0	0	0	0	0	0
Bacteria(100)	Bacteroidetes	Sphingobacteria(100)	Sphingobacteriales(100)	Chitinophagaceae(100)	unclassified(100)	0	0	0	0	0	0	0.0236556	0.0581637	0.00670871	0.0161082	0	0	0	0	0	0	0	0	0	0	0	0	0	0	0
Bacteria(100)	Bacteroidetes	Sphingobacteria(100)	Sphingobacteriales(100)	Chitinophagaceae(100)	unclassified(100)	0	0	0	0	0	0	0	0	0	0	0	0	0	0	0	0	0	0	0	0	0	0.0286725	0	0	0
Bacteria(100)	Bacteroidetes	Sphingobacteria(100)	Sphingobacteriales(100)	Chitinophagaceae(100)	unclassified(100)	0	0	0	0	0	0	0	0	0	0	0	0	0	0	0.0252414	0	0	0	0	0	0	0	0	0	0
Bacteria(100)	Bacteroidetes	Sphingobacteria(100)	Sphingobacteriales(100)	Chitinophagaceae(100)	unclassified(100)	0	0	0	0	0	0	0	0	0.0134174	0	0	0.00767165	0	0	0	0	0	0	0	0	0	0	0	0	0
Bacteria(100)	Bacteroidetes	Sphingobacteria(100)	Sphingobacteriales(100)	Chitinophagaceae(100)	unclassified(100)	0	0	0	0	0	0	0	0	0	0	0	0	0	0	0.00631034	0	0	0	0	0	0	0	0	0	0
Bacteria(100)	Bacteroidetes	Sphingobacteria(100)	Sphingobacteriales(100)	Chitinophagaceae(100)	unclassified(100)	0	0	0	0	0	0	0	0	0	0	0	0.00767165	0	0	0	0	0	0	0	0	0	0	0	0	0
Bacteria(100)	Bacteroidetes	Sphingobacteria(100)	Sphingobacteriales(100)	Chitinophagaceae(100)	unclassified(100)	0	0	0	0	0	0	0	0	0	0.0161082	0	0	0	0	0	0	0	0	0	0	0	0	0	0	0
Bacteria(100)	Bacteroidetes	Sphingobacteria(100)	Sphingobacteriales(100)	Chitinophagaceae(100)	unclassified(100)	0	0	0	0	0	0	0.0236556	0	0	0	0	0	0	0	0	0	0	0	0	0	0	0	0	0	0
Bacteria(100)					unclassified(100) Total	0	0	0	0	0	0.00768285	0.0473111	0.0747819	0.0536697	0.0322165	0	0.0460299	0	0	0.0315517	0	0	0	0	0	0	0.0286725	0	0.00864503	0
	Bacteroidetes	Sphingobacteria(100)	Sphingobacteriales(100)	Chitinophagaceae(100)	uncultured(100)	0	0	0	0	0	0	0	0	0.0536697	0	0	0	0	0	0	0	0	0	0	0	0	0	0	0	0
Bacteria(100)	Bacteroidetes	Sphingobacteria(100)	Sphingobacteriales(100)	Chitinophagaceae(100)	uncultured(100)	0	0	0	0	0	0	0	0	0	0	0	0	0	0	0.00631034	0	0	0	0	0	0	0	0.00553986	0	0
Bacteria(100)	Bacteroidetes	Sphingobacteria(100)	Sphingobacteriales(100)	Chitinophagaceae(100)	uncultured(100)	0	0	0	0	0	0	0	0	0	0	0	0	0	0	0	0	0	0	0	0	0	0.00955749	0	0	0
Bacteria(100)	Bacteroidetes	Sphingobacteria(100)	Sphingobacteriales(100)	Chitinophagaceae(100)	uncultured(100)	0	0	0	0	0	0	0	0	0	0	0	0	0	0	0.0126207	0	0	0	0	0	0	0	0	0	0
Bacteria(100)	Bacteroidetes	Sphingobacteria(100)	Sphingobacteriales(100)	Chitinophagaceae(100)	uncultured(100)	0	0	0	0	0	0	0	0	0	0	0	0	0	0	0	0	0	0	0	0	0	0.00955749	0	0	0
Bacteria(100)	Bacteroidetes	Sphingobacteria(100)	Sphingobacteriales(100)	Chitinophagaceae(100)	uncultured(100)	0	0	0	0	0	0	0	0	0	0	0	0	0	0	0	0	0	0	0	0	0	0	0	0.00576336	0
Bacteria(100)					uncultured(100) Total	0	0	0	0	0	0	0	0	0.0536697	0	0	0	0	0	0.018931	0	0	0	0	0	0	0.019115	0.00553986	0.00576336	0
				Chitinophagaceae(100) Total		0.00638366	0	0	0	0	0.05378	0.149819	0.0747819	0.120757	0.0724871	0.0237361	0.0767165	0.0265182	0.0411862	0.0757241	0	0	0	0	0	0.0194628	0.0525662	0.0276993	0.0288168	0
	Bacteroidetes	Sphingobacteria(100)	Sphingobacteriales(100)	Cytophagaceae(100)	Dyadobacter(100)	0	0	0	0	0	0	0	0	0	0.0161082	0	0.00767165	0	0	0	0	0	0	0	0	0	0	0	0	0
Bacteria(100)	Bacteroidetes	Sphingobacteria(100)	Sphingobacteriales(100)	Cytophagaceae(100)	Dyadobacter(100)	0	0	0	0	0	0	0	0	0	0.0161082	0	0.00767165	0	0	0	0	0	0	0	0	0	0	0	0	0
Bacteria(100)	Bacteroidetes	Sphingobacteria(100)	Sphingobacteriales(100)	Cytophagaceae(100)	Dyadobacter(100)	0	0	0	0	0	0	0	0	0	0	0	0.0767165	0	0	0	0	0	0	0	0	0	0.0238937	0	0	0
Bacteria(100)					Dyadobacter(100) Total	0	0	0	0	0	0	0	0	0	0.0322165	0	0.0920598	0	0	0	0	0	0	0	0	0	0.0238937	0	0	0
	Bacteroidetes	Sphingobacteria(100)	Sphingobacteriales(100)	Cytophagaceae(100)	Hymenobacter(100)	0	0	0	0	0	0	0.00788519	0	0	0	0	0	0	0	0	0	0	0	0	0	0	0	0	0	0
Bacteria(100)	Bacteroidetes	Sphingobacteria(100)	Sphingobacteriales(100)	Cytophagaceae(100)	Hymenobacter(100)	0	0	0	0	0	0	0	0.0581637	0	0	0	0	0	0	0	0	0	0	0	0	0	0	0	0	0
Bacteria(100)					Hymenobacter(100) Total	0	0	0	0	0	0	0.00788519	0.0581637	0	0	0	0	0	0	0	0	0	0	0	0	0	0	0	0	0
	Bacteroidetes	Sphingobacteria(100)	Sphingobacteriales(100)	Cytophagaceae(100)	Larkinella(100)	0	0	0	0	0	0	0	0	0.0134174	0	0	0	0	0	0	0	0	0	0	0	0	0	0	0	0
Bacteria(100)	Bacteroidetes	Sphingobacteria(100)	Sphingobacteriales(100)	Cytophagaceae(100)	Larkinella(100)	0	0	0	0	0	0	0	0	0.0335435	0	0	0	0	0	0	0	0	0	0	0	0	0	0	0	0
Bacteria(100)					Larkinella(100) Total	0	0	0	0	0	0	0	0	0.046961	0	0	0	0	0	0	0	0	0	0	0	0	0	0	0	0
	Bacteroidetes	Sphingobacteria(100)	Sphingobacteriales(100)	Cytophagaceae(100)	Spirosoma(100)	0	0	0	0	0	0	0	0	0.00670871	0	0	0	0	0	0	0	0	0	0	0	0	0	0	0	0
Bacteria(100)	Bacteroidetes	Sphingobacteria(100)	Sphingobacteriales(100)	Cytophagaceae(100)	Spirosoma(100)	0	0	0	0	0	0	0	0	0	0	0	0	0	0	0	0	0	0	0	0	0	0.0143362	0	0	0
Bacteria(100)					Spirosoma(100) Total	0	0	0	0	0	0	0	0	0.00670871	0	0	0	0	0	0	0	0	0	0	0	0	0.0143362	0	0	0
	Bacteroidetes	Sphingobacteria(100)	Sphingobacteriales(100)	Cytophagaceae(100)	unclassified(100)	0	0	0	0	0	0	0	0	0.00670871	0	0	0	0	0	0	0	0	0	0	0	0	0	0	0	0
Bacteria(100)					unclassified(100) Total	0	0	0	0	0	0	0	0	0.00670871	0	0	0	0	0	0	0	0	0	0	0	0	0	0	0	0
				Cytophagaceae(100) Total		0	0	0	0	0	0	0.00788519	0.0581637	0.0603784	0.0322165	0	0.0920598	0	0	0	0	0	0	0	0	0	0.03823	0	0	0
	Bacteroidetes	Sphingobacteria(100)	Sphingobacteriales(100)	Sphingobacteriaceae(100)	Sphingobacteriaceae(100)	0	0	0	0	0	0.00768285	0	0	0	0	0	0	0	0	0	0	0	0	0	0	0	0	0	0.00576336	0
Bacteria(100)					Sphingobacteriaceae(100) Total	0	0	0	0	0	0.00768285	0	0	0	0	0	0	0	0	0	0	0	0	0	0	0	0	0	0.00576336	0
				Sphingobacteriaceae(100) Total		0	0	0	0	0	0.00768285	0	0	0	0	0	0	0	0	0	0	0	0	0	0	0	0	0	0.00576336	0
	Bacteroidetes	Sphingobacteria(100)	Sphingobacteriales(100)	SB_1(100)	unclassified(100)	0	0.543929	0.238137	0	0.498002	0	0	0	0	0	0	0	0	0	0	0	0	0	0	0	0	0	0	0	0
Bacteria(100)	Bacteroidetes	Sphingobacteria(100)	Sphingobacteriales(100)	SB_1(100)	unclassified(100)	0	0	0	0	0	0	0	0	0	0	0	0.0153433	0	0	0	0	0	0	0	0	0	0	0	0	0
Bacteria(100)	Bacteroidetes	Sphingobacteria(100)	Sphingobacteriales(100)	SB_1(100)	unclassified(100)	0	0	0	0.0125117	0	0	0	0	0	0	0	0	0	0	0	0	0	0	0	0	0	0	0	0	0
Bacteria(100)	Bacteroidetes	Sphingobacteria(100)	Sphingobacteriales(100)	SB_1(100)	unclassified(100)	0	0	0	0	0.00614817	0	0	0	0	0	0	0	0	0	0	0	0	0	0	0	0	0	0	0	0
Bacteria(100)					unclassified(100) Total	0	0.543929	0.238137	0.0125117	0.50415	0	0	0	0	0	0	0.0153433	0	0	0	0	0	0	0	0	0	0	0	0	0
				SB_1(100) Total		0	0.543929	0.238137	0.0125117	0.50415	0	0	0	0	0	0	0.0153433	0	0	0	0	0	0	0	0	0	0	0	0	0
	Bacteroidetes	Sphingobacteria(100)	Sphingobacteriales(100)	Sphingobacteriaceae(100)	Mucilaginibacter(100)	0	0	0	0	0	0	0	0	0	0	0	0	0.0265182	0	0	0	0	0	0	0	0	0	0	0	0
Bacteria(100)	Bacteroidetes	Sphingobacteria(100)	Sphingobacteriales(100)	Sphingobacteriaceae(100)	Mucilaginibacter(100)	0	0	0	0	0	0	0	0	0	0	0	0	0	0	0	0.00898553	0	0	0	0	0	0	0	0	0
Bacteria(100)					Mucilaginibacter(100) Total	0	0	0	0	0	0	0	0	0	0	0	0	0.0265182	0	0	0.00898553	0	0	0	0	0	0	0	0	0
	Bacteroidetes	Sphingobacteria(100)	Sphingobacteriales(100)	Sphingobacteriaceae(100)	Pedobacter(100)	0	0	0	0	0	0.00768285	0	0	0	0	0	0	0	0	0	0	0	0	0	0	0	0	0	0	0
Bacteria(100)					Pedobacter(100) Total	0	0	0	0	0	0.00768285	0	0	0	0	0	0	0	0	0	0	0	0	0	0	0	0	0	0	0
	Bacteroidetes	Sphingobacteria(100)	Sphingobacteriales(100)	Sphingobacteriaceae(100)	Solitalea(100)	0	0	0	0	0	0	0	0	0	0	0	0	0	0.107084	0	0	0	0	0	0	0	0	0	0	0
Bacteria(100)	Bacteroidetes	Sphingobacteria(100)	Sphingobacteriales(100)	Sphingobacteriaceae(100)	Solitalea(100)	0	0	0	0	0	0	0	0	0	0	0	0	0	0	0	0.0359421	0	0	0	0	0	0	0	0	0
Bacteria(100)					Solitalea(100) Total	0	0	0	0	0	0	0	0	0	0	0	0	0	0.107084	0	0.0359421	0	0	0	0	0	0	0	0	0
				Sphingobacteriaceae(100) Total		0	0	0	0	0	0.00768285	0	0	0	0	0	0	0.0265182	0.107084	0	0.0449277	0	0	0	0	0	0	0	0	0
			Sphingobacteriales(100) Total			0.00638366	0.543929	0.238137	0.0125117	0.50415	0.0691457	0.157704	0.132946	0.181135	0.104704	0.0237361	0.18412	0.0530363	0.14827	0.0757241	0.0449277	0	0	0	0	0.0194628	0.0907961	0.0276993	0.0345801	0
		Sphingobacteria(100) Total				0.00638366	0.543929	0.238137	0.0125117	0.50415	0.0691457	0.157704	0.132946	0.181135	0.104704	0.0237361	0.18412	0.0530363	0.14827	0.0757241	0.0449277	0	0	0	0	0.0194628	0.0907961	0.0276993	0.0345801	0
	Bacteroidetes	Sphingobacteria(99)	Sphingobacteriales(99)	Sphingobacteriaceae(99)	Solitalea(99)	0	0	0	0	0	0	0	0	0	0	0	0	0	0	0	0	0.0147984	0.0479091	0	0.0372162	0.032438	0	0.155116	0	0.194711
Bacteria(100)					Solitalea(99) Total	0	0	0	0	0	0	0	0	0	0	0	0	0	0	0	0	0.0147984	0.0479091	0	0.0372162	0.032438	0	0.155116	0	0.194711
				Sphingobacteriaceae(99) Total		0	0	0	0	0	0	0	0	0	0	0	0	0	0	0	0	0.0147984	0.0479091	0	0.0372162	0.032438	0	0.155116	0	0.194711
			Sphingobacteriales(99) Total			0	0	0	0	0	0	0	0	0	0	0	0	0	0	0	0	0.0147984	0.0479091	0	0.0372162	0.032438	0	0.155116	0	0.194711
		Sphingobacteria(99) Total				0	0	0	0	0	0	0	0	0	0	0	0	0	0	0	0	0.0147984	0.0479091	0	0.0372162	0.032438	0	0.155116	0	0.194711
	Bacteroidetes	Sphingobacteria(100)	Sphingobacteriales(100)	Sphingobacteriaceae(100)	Sphingobacteriaceae(100)	0	0	0	0	0	0	0	0	0	0	0	0	0.0464068	0	0	0	0	0	0	0	0	0	0	0	0
Bacteria(100)					Sphingobacteriaceae(100) Total	0	0	0	0	0	0	0	0	0	0	0	0	0.0464068	0	0	0	0	0	0	0	0	0	0	0	0
	Bacteroidetes	Sphingobacteria(100)	Sphingobacteriales(100)	Sphingobacteriaceae(100)	Sphingobacterium(100)	0	0	0	0	0	0	0	0	0	0	0	0	0	0	0.0126207	0	0	0	0	0	0	0	0	0	0
Bacteria(100)	Bacteroidetes	Sphingobacteria(100)	Sphingobacteriales(100)	Sphingobacteriaceae(100)	Sphingobacterium(100)	0	0	0	0	0	0	0	0	0	0	0	0	0.0530363	0	0	0	0	0	0	0	0	0	0	0	0
Bacteria(100)	Bacteroidetes	Sphingobacteria(100)	Sphingobacteriales(100)	Sphingobacteriaceae(100)	Sphingobacterium(100)	0	0	0	0	0	0	0	0	0	0	0	0	0.00662954	0	0	0	0	0	0	0	0	0	0	0	0
Bacteria(100)	Bacteroidetes	Sphingobacteria(100)	Sphingobacteriales(100)	Sphingobacteriaceae(100)	Sphingobacterium(100)	0	0	0	0	0	0.0153657	0	0	0	0	0	0	0	0	0	0	0	0	0	0	0	0	0	0	0
Bacteria(100)					Sphingobacterium(100) Total	0	0	0	0	0	0.0153657	0	0	0	0	0	0	0.0596659	0	0.0126207	0	0	0	0	0	0	0	0	0	0
				Sphingobacteriaceae(100) Total		0	0	0	0	0	0.0153657	0	0	0	0	0	0	0.106073	0	0.0126207	0	0	0	0	0	0	0	0	0	0
	Bacteroidetes	Sphingobacteria(100)	Sphingobacteriales(100)	unclassified(100)	unclassified(100)	0.0319183	0.119849	0	0.0437911	0	0	0	0	0	0	0	0	0	0	0	0	0	0	0	0	0	0	0	0	0
Bacteria(100)	Bacteroidetes	Sphingobacteria(100)	Sphingobacteriales(100)	unclassified(100)	unclassified(100)	0	0	0	0	0	0	0	0	0.00670871	0	0	0.0383583	0	0	0	0	0	0	0	0	0	0	0	0.0432252	0
Bacteria(100)	Bacteroidetes	Sphingobacteria(100)	Sphingobacteriales(100)	unclassified(100)	unclassified(100)	0	0	0	0	0	0	0	0	0	0	0	0.00767165	0	0.0247117	0	0	0	0	0	0	0	0	0	0	0
Bacteria(100)	Bacteroidetes	Sphingobacteria(100)	Sphingobacteriales(100)	unclassified(100)	unclassified(100)	0	0	0	0	0	0	0	0	0	0	0	0.0690449	0.0994431	0.123558	0.138828	0	0	0	0	0	0	0	0	0	0
Bacteria(100)	Bacteroidetes	Sphingobacteria(100)	Sphingobacteriales(100)	unclassified(100)	unclassified(100)	0	0	0	0	0	0	0	0	0	0	0	0	0.0198886	0	0	0	0	0	0	0	0	0	0	0	0
Bacteria(100)	Bacteroidetes	Sphingobacteria(100)	Sphingobacteriales(100)	unclassified(100)	unclassified(100)	0	0	0	0	0	0.00768285	0	0	0	0	0	0.00767165	0	0	0	0	0	0	0	0	0	0	0	0	0
Bacteria(100)	Bacteroidetes	Sphingobacteria(100)	Sphingobacteriales(100)	unclassified(100)	unclassified(100)	0	0	0	0	0	0	0	0.0997092	0	0	0	0	0.086184	0.0906096	0.0883448	0	0	0	0	0	0	0	0	0	0
Bacteria(100)	Bacteroidetes	Sphingobacteria(100)	Sphingobacteriales(100)	unclassified(100)	unclassified(100)	0	0	0	0	0	0.0307314	0	0	0	0	0	0	0	0	0	0	0	0	0	0	0	0	0	0	0
Bacteria(100)	Bacteroidetes	Sphingobacteria(100)	Sphingobacteriales(100)	unclassified(100)	unclassified(100)	0	0	0	0	0	0	0	0	0.00670871	0	0	0	0.0331477	0	0	0	0	0	0	0	0	0	0	0	0
Bacteria(100)	Bacteroidetes	Sphingobacteria(100)	Sphingobacteriales(100)	unclassified(100)	unclassified(100)	0	0	0	0	0	0.0230486	0	0	0	0	0	0	0	0	0	0	0	0	0	0	0	0	0	0	0
Bacteria(100)					unclassified(100) Total	0.0319183	0.119849	0	0.0437911	0	0.0614628	0	0.0997092	0.0134174	0	0	0.122746	0.238663	0.23888	0.227172	0	0	0	0	0	0	0	0	0.0432252	0
				unclassified(100) Total		0.0319183	0.119849	0	0.0437911	0	0.0614628	0	0.0997092	0.0134174	0	0	0.122746	0.238663	0.23888	0.227172	0	0	0	0	0	0	0	0	0.0432252	0
			Sphingobacteriales(100) Total			0.0319183	0.119849	0	0.0437911	0	0.0768285	0	0.0997092	0.0134174	0	0	0.122746	0.344736	0.23888	0.239793	0	0	0	0	0	0	0	0	0.0432252	0
		Sphingobacteria(100) Total				0.0319183	0.119849	0	0.0437911	0	0.0768285	0	0.0997092	0.0134174	0	0	0.122746	0.344736	0.23888	0.239793	0	0	0	0	0	0	0	0	0.0432252	0
	Bacteroidetes	Sphingobacteria(54)	Sphingobacteriales(54)	unclassified(54)	unclassified(54)	0	0	0	0	0	0.0153657	0.0157704	0.0747819	0.0201261	0.0402706	0.680434	0.329881	0.0132591	0.527183	0.183	0	0	0	0.0137024	0	0	0	0	0	0
Bacteria(100)					unclassified(54) Total	0	0	0	0	0	0.0153657	0.0157704	0.0747819	0.0201261	0.0402706	0.680434	0.329881	0.0132591	0.527183	0.183	0	0	0	0.0137024	0	0	0	0	0	0
				unclassified(54) Total		0	0	0	0	0	0.0153657	0.0157704	0.0747819	0.0201261	0.0402706	0.680434	0.329881	0.0132591	0.527183	0.183	0	0	0	0.0137024	0	0	0	0	0	0
			Sphingobacteriales(54) Total			0	0	0	0	0	0.0153657	0.0157704	0.0747819	0.0201261	0.0402706	0.680434	0.329881	0.0132591	0.527183	0.183	0	0	0	0.0137024	0	0	0	0	0	0
		Sphingobacteria(54) Total				0	0	0	0	0	0.0153657	0.0157704	0.0747819	0.0201261	0.0402706	0.680434	0.329881	0.0132591	0.527183	0.183	0	0	0	0.0137024	0	0	0	0	0	0
	Bacteroidetes	Sphingobacteria(99)	Sphingobacteriales(99)	unclassified(71)	unclassified(71)	0	0	0	0	0	0.192071	0.157704	0	0.597075	0	0.0237361	0	0	0	0.208241	0	0	0	0	0	0	0	0	0	0
Bacteria(100)					unclassified(71) Total	0	0	0	0	0	0.192071	0.157704	0	0.597075	0	0.0237361	0	0	0	0.208241	0	0	0	0	0	0	0	0	0	0
				unclassified(71) Total		0	0	0	0	0	0.192071	0.157704	0	0.597075	0	0.0237361	0	0	0	0.208241	0	0	0	0	0	0	0	0	0	0
			Sphingobacteriales(99) Total			0	0	0	0	0	0.192071	0.157704	0	0.597075	0	0.0237361	0	0	0	0.208241	0	0	0	0	0	0	0	0	0	0
		Sphingobacteria(99) Total				0	0	0	0	0	0.192071	0.157704	0	0.597075	0	0.0237361	0	0	0	0.208241	0	0	0	0	0	0	0	0	0	0
	Bacteroidetes	Sphingobacteria(73)	Sphingobacteriales(73)	unclassified(73)	unclassified(73)	0	0	0	0	0	0	0.0236556	0.083091	0.0737958	0.177191	0.0632961	0.00767165	0.00662954	0.0988468	0.0252414	0	0	0	0	0	0.00648761	0	0	0	0.00628101
Bacteria(100)					unclassified(73) Total	0	0	0	0	0	0	0.0236556	0.083091	0.0737958	0.177191	0.0632961	0.00767165	0.00662954	0.0988468	0.0252414	0	0	0	0	0	0.00648761	0	0	0	0.00628101
				unclassified(73) Total		0	0	0	0	0	0	0.0236556	0.083091	0.0737958	0.177191	0.0632961	0.00767165	0.00662954	0.0988468	0.0252414	0	0	0	0	0	0.00648761	0	0	0	0.00628101
			Sphingobacteriales(73) Total			0	0	0	0	0	0	0.0236556	0.083091	0.0737958	0.177191	0.0632961	0.00767165	0.00662954	0.0988468	0.0252414	0	0	0	0	0	0.00648761	0	0	0	0.00628101
		Sphingobacteria(73) Total				0	0	0	0	0	0	0.0236556	0.083091	0.0737958	0.177191	0.0632961	0.00767165	0.00662954	0.0988468	0.0252414	0	0	0	0	0	0.00648761	0	0	0	0.00628101
	Bacteroidetes	Sphingobacteria(100)	Sphingobacteriales(100)	unclassified(81)	unclassified(81)	0	0	0	0	0	0.0153657	0.228671	0.108018	0.0268348	0.104704	0.0395601	0.145761	0.106073	0.0741351	0.126207	0	0	0	0	0	0	0	0	0	0
Bacteria(100)					unclassified(81) Total	0	0	0	0	0	0.0153657	0.228671	0.108018	0.0268348	0.104704	0.0395601	0.145761	0.106073	0.0741351	0.126207	0	0	0	0	0	0	0	0	0	0
				unclassified(81) Total		0	0	0	0	0	0.0153657	0.228671	0.108018	0.0268348	0.104704	0.0395601	0.145761	0.106073	0.0741351	0.126207	0	0	0	0	0	0	0	0	0	0
			Sphingobacteriales(100) Total			0	0	0	0	0	0.0153657	0.228671	0.108018	0.0268348	0.104704	0.0395601	0.145761	0.106073	0.0741351	0.126207	0	0	0	0	0	0	0	0	0	0
		Sphingobacteria(100) Total				0	0	0	0	0	0.0153657	0.228671	0.108018	0.0268348	0.104704	0.0395601	0.145761	0.106073	0.0741351	0.126207	0	0	0	0	0	0	0	0	0	0
	Bacteroidetes	Sphingobacteria(99)	Sphingobacteriales(99)	unclassified(84)	unclassified(84)	0.0446856	0.0460957	0.0529194	0.0688145	0.0245927	0.05378	0.220785	0.0415455	0.167718	0.241624	0	0	0.119332	0.0576606	0.233483	0	0	0	0	0	0	0	0	0	0
Bacteria(100)					unclassified(84) Total	0.0446856	0.0460957	0.0529194	0.0688145	0.0245927	0.05378	0.220785	0.0415455	0.167718	0.241624	0	0	0.119332	0.0576606	0.233483	0	0	0	0	0	0	0	0	0	0
				unclassified(84) Total		0.0446856	0.0460957	0.0529194	0.0688145	0.0245927	0.05378	0.220785	0.0415455	0.167718	0.241624	0	0	0.119332	0.0576606	0.233483	0	0	0	0	0	0	0	0	0	0
			Sphingobacteriales(99) Total			0.0446856	0.0460957	0.0529194	0.0688145	0.0245927	0.05378	0.220785	0.0415455	0.167718	0.241624	0	0	0.119332	0.0576606	0.233483	0	0	0	0	0	0	0	0	0	0
		Sphingobacteria(99) Total				0.0446856	0.0460957	0.0529194	0.0688145	0.0245927	0.05378	0.220785	0.0415455	0.167718	0.241624	0	0	0.119332	0.0576606	0.233483	0	0	0	0	0	0	0	0	0	0
	Bacteroidetes	Sphingobacteria(98)	Sphingobacteriales(98)	unclassified(98)	unclassified(98)	0.287265	0.4333	0.82907	0.781983	0.399631	0	0	0	0	0	0	0	0	0	0	0	0	0	0	0	0	0	0	0	0
Bacteria(100)					unclassified(98) Total	0.287265	0.4333	0.82907	0.781983	0.399631	0	0	0	0	0	0	0	0	0	0	0	0	0	0	0	0	0	0	0	0
				unclassified(98) Total		0.287265	0.4333	0.82907	0.781983	0.399631	0	0	0	0	0	0	0	0	0	0	0	0	0	0	0	0	0	0	0	0
			Sphingobacteriales(98) Total			0.287265	0.4333	0.82907	0.781983	0.399631	0	0	0	0	0	0	0	0	0	0	0	0	0	0	0	0	0	0	0	0
		Sphingobacteria(98) Total				0.287265	0.4333	0.82907	0.781983	0.399631	0	0	0	0	0	0	0	0	0	0	0	0	0	0	0	0	0	0	0	0
	Bacteroidetes	Sphingobacteria(99)	Sphingobacteriales(99)	unclassified(99)	unclassified(99)	0	0	0	0	0	0	0	0	0	0	0	0	0	0	0	0	0	0	0	0	0	0.0764599	0	0.129676	0.0984025
Bacteria(100)	Bacteroidetes	Sphingobacteria(99)	Sphingobacteriales(99)	unclassified(99)	unclassified(99)	0	0	0.379256	0	0.221334	0	0	0	0	0	0	0	0	0	0	0	0	0	0	0	0	0	0	0	0
Bacteria(100)					unclassified(99) Total	0	0	0.379256	0	0.221334	0	0	0	0	0	0	0	0	0	0	0	0	0	0	0	0	0.0764599	0	0.129676	0.0984025
				unclassified(99) Total		0	0	0.379256	0	0.221334	0	0	0	0	0	0	0	0	0	0	0	0	0	0	0	0	0.0764599	0	0.129676	0.0984025
			Sphingobacteriales(99) Total			0	0	0.379256	0	0.221334	0	0	0	0	0	0	0	0	0	0	0	0	0	0	0	0	0.0764599	0	0.129676	0.0984025
		Sphingobacteria(99) Total				0	0	0.379256	0	0.221334	0	0	0	0	0	0	0	0	0	0	0	0	0	0	0	0	0.0764599	0	0.129676	0.0984025
	Bacteroidetes	Sphingobacteria(100)	Sphingobacteriales(100)	vadinHA17(100)	unclassified(100)	0	0	0	0	0	0	0	0	0	0	0	0	0	0	0	0.0898553	0.081391	0.150571	0.137024	0.0967622	0.265992	0.0525662	0.0498587	0.10374	0.244959
Bacteria(100)	Bacteroidetes	Sphingobacteria(100)	Sphingobacteriales(100)	vadinHA17(100)	unclassified(100)	0	0	0	0	0	0	0.0867371	0.116327	0.0737958	0.0563789	0.0237361	0	0.238663	0.14827	0.0378621	0	0	0	0	0	0	0	0	0	0
Bacteria(100)	Bacteroidetes	Sphingobacteria(100)	Sphingobacteriales(100)	vadinHA17(100)	unclassified(100)	0	0.129068	0.238137	0	0.0983707	0	0	0	0	0	0	0	0	0	0	0	0	0	0	0	0	0	0	0	0
Bacteria(100)	Bacteroidetes	Sphingobacteria(100)	Sphingobacteriales(100)	vadinHA17(100)	unclassified(100)	0	0	0	0.231467	0	0	0	0	0	0	0	0	0	0	0	0	0	0	0	0	0	0	0	0	0
Bacteria(100)					unclassified(100) Total	0	0.129068	0.238137	0.231467	0.0983707	0	0.0867371	0.116327	0.0737958	0.0563789	0.0237361	0	0.238663	0.14827	0.0378621	0.0898553	0.081391	0.150571	0.137024	0.0967622	0.265992	0.0525662	0.0498587	0.10374	0.244959
				vadinHA17(100) Total		0	0.129068	0.238137	0.231467	0.0983707	0	0.0867371	0.116327	0.0737958	0.0563789	0.0237361	0	0.238663	0.14827	0.0378621	0.0898553	0.081391	0.150571	0.137024	0.0967622	0.265992	0.0525662	0.0498587	0.10374	0.244959
			Sphingobacteriales(100) Total			0	0.129068	0.238137	0.231467	0.0983707	0	0.0867371	0.116327	0.0737958	0.0563789	0.0237361	0	0.238663	0.14827	0.0378621	0.0898553	0.081391	0.150571	0.137024	0.0967622	0.265992	0.0525662	0.0498587	0.10374	0.244959
		Sphingobacteria(100) Total				0	0.129068	0.238137	0.231467	0.0983707	0	0.0867371	0.116327	0.0737958	0.0563789	0.0237361	0	0.238663	0.14827	0.0378621	0.0898553	0.081391	0.150571	0.137024	0.0967622	0.265992	0.0525662	0.0498587	0.10374	0.244959
	Bacteroidetes	Sphingobacteria(97)	Sphingobacteriales(97)	WCHB1_69(97)	unclassified(97)	0	0	0	0	0	0	0	0.174491	0.0670871	0.0241624	0	0.176448	0.0662954	0	0.0757241	0	0	0	0	0	0	0	0	0	0
Bacteria(100)					unclassified(97) Total	0	0	0	0	0	0	0	0.174491	0.0670871	0.0241624	0	0.176448	0.0662954	0	0.0757241	0	0	0	0	0	0	0	0	0	0
				WCHB1_69(97) Total		0	0	0	0	0	0	0	0.174491	0.0670871	0.0241624	0	0.176448	0.0662954	0	0.0757241	0	0	0	0	0	0	0	0	0	0
			Sphingobacteriales(97) Total			0	0	0	0	0	0	0	0.174491	0.0670871	0.0241624	0	0.176448	0.0662954	0	0.0757241	0	0	0	0	0	0	0	0	0	0
		Sphingobacteria(97) Total				0	0	0	0	0	0	0	0.174491	0.0670871	0.0241624	0	0.176448	0.0662954	0	0.0757241	0	0	0	0	0	0	0	0	0	0
	Bacteroidetes	unclassified	unclassified	unclassified	unclassified	0	0	0	0	0	0.0153657	0	0	0	0	0	0	0	0	0	0	0	0	0	0	0	0	0	0	0
Bacteria(100)					unclassified Total	0	0	0	0	0	0.0153657	0	0	0	0	0	0	0	0	0	0	0	0	0	0	0	0	0	0	0
				unclassified Total		0	0	0	0	0	0.0153657	0	0	0	0	0	0	0	0	0	0	0	0	0	0	0	0	0	0	0
			unclassified Total			0	0	0	0	0	0.0153657	0	0	0	0	0	0	0	0	0	0	0	0	0	0	0	0	0	0	0
		unclassified Total				0	0	0	0	0	0.0153657	0	0	0	0	0	0	0	0	0	0	0	0	0	0	0	0	0	0	0
	Bacteroidetes	unclassified(100)	unclassified(100)	unclassified(100)	unclassified(100)	0.0893712	0.0276574	0.176398	0.10635	0	0.437923	0.291752	0.141255	0.228096	0.0563789	0.245273	0.0306866	0.338107	0.280066	1.23052	0.116812	0.103589	0.0615974	0.178131	0.059546	0.0194628	0.0143362	0	0.00576336	0.115152
Bacteria(100)	Bacteroidetes	unclassified(100)	unclassified(100)	unclassified(100)	unclassified(100)	0	0	0	0	0	0.453288	0.906797	0.697964	0.194553	0.499356	0.348129	0.214806	0.981172	1.09555	0.55531	0	0	0	0	0	0	0	0	0	0
Bacteria(100)	Bacteroidetes	unclassified(100)	unclassified(100)	unclassified(100)	unclassified(100)	0	0	0	0	0	0.576214	0.362719	1.41255	0.288474	0.668492	0.0870322	0.859225	0.464068	0.0741351	0.435414	0.0988409	0	0.0205325	0.11647	0	0	0	0	0	0
Bacteria(100)	Bacteroidetes	unclassified(100)	unclassified(100)	unclassified(100)	unclassified(100)	0	0	0	0	0	0.0921942	0.134048	0.0083091	0.0335435	0.177191	0.142416	0.0383583	0.271811	0	0.214552	0	0	0	0	0.0148865	0	0	0	0	0
Bacteria(100)	Bacteroidetes	unclassified(100)	unclassified(100)	unclassified(100)	unclassified(100)	0	0	0	0	0	0	0	0.290818	0.26164	0.153028	0	0.345224	0	0.263591	0.309207	0	0.0517943	0	0	0	0.0259504	0.0143362	0.0221594	0.00576336	0.0355924
Bacteria(100)	Bacteroidetes	unclassified(100)	unclassified(100)	unclassified(100)	unclassified(100)	0	0	0	0	0	0	0	0	0	0	0	0	0	0	0	1.08725	2.67111	1.03347	2.50754	2.29996	0	0	0	0	0
Bacteria(100)	Bacteroidetes	unclassified(100)	unclassified(100)	unclassified(100)	unclassified(100)	0.0574529	0.11063	0.211678	0.168908	0.116815	0	0.0157704	0	0	0.00805412	0	0.0383583	0.0265182	0.0988468	0.00631034	0	0	0	0	0	0	0	0	0	0
Bacteria(100)	Bacteroidetes	unclassified(100)	unclassified(100)	unclassified(100)	unclassified(100)	0	0	0	0	0	0.0691457	0.102507	0.0914001	0.107339	0.0402706	0.134504	0.023015	0.0596659	0.0164745	0.0883448	0	0	0	0	0	0	0	0	0	0
Bacteria(100)	Bacteroidetes	unclassified(100)	unclassified(100)	unclassified(100)	unclassified(100)	0	0	0	0	0	0.0384143	0.00788519	0	0.0134174	0.00805412	0.00791202	0	0	0	0.0378621	0	0	0	0	0	0	0	0	0	0
Bacteria(100)	Bacteroidetes	unclassified(100)	unclassified(100)	unclassified(100)	unclassified(100)	0	0	0	1.76415	0	0	0	0	0	0	0	0	0	0	0	0	0	0	0	0	0	0	0	0	0
Bacteria(100)	Bacteroidetes	unclassified(100)	unclassified(100)	unclassified(100)	unclassified(100)	0	0	0	0	0	0	0.0236556	0	0.0268348	0	0	0	0	0.00823723	0	0	0	0	0	0	0	0	0	0	0
Bacteria(100)	Bacteroidetes	unclassified(100)	unclassified(100)	unclassified(100)	unclassified(100)	0	0	0	0	0	0	0	0	0	0.169137	0.996914	0.0613732	0.0464068	1.08731	0	0	0	0	0	0	0	0	0	0	0
Bacteria(100)	Bacteroidetes	unclassified(100)	unclassified(100)	unclassified(100)	unclassified(100)	0.446856	0.184383	0.282237	0	0.0860744	0	0	0	0	0	0	0	0	0	0	0	0	0	0	0	0	0	0	0	0
Bacteria(100)	Bacteroidetes	unclassified(100)	unclassified(100)	unclassified(100)	unclassified(100)	0.78519	0.184383	0.705592	0.187676	0.153704	0	0	0	0	0	0	0	0	0	0	0	0	0	0	0	0	0	0	0	0
Bacteria(100)	Bacteroidetes	unclassified(100)	unclassified(100)	unclassified(100)	unclassified(100)	0	0	0	0	0	0.0153657	0.181359	0	0.120757	0.13692	0.0553841	0.0613732	0.0397772	0.370675	0.138828	0	0	0	0.678268	0	0	0	0	0	0
Bacteria(100)	Bacteroidetes	unclassified(100)	unclassified(100)	unclassified(100)	unclassified(100)	0.0766039	0.0368766	0.388075	0	0.0922226	0	0	0	0	0	0	0	0	0	0	0	0	0	0	0	0	0	0	0	0
Bacteria(100)	Bacteroidetes	unclassified(100)	unclassified(100)	unclassified(100)	unclassified(100)	0	0	0	0.412887	0	0	0	0	0	0	0	0	0	0	0	0	0	0	0	0	0	0	0	0	0
Bacteria(100)	Bacteroidetes	unclassified(100)	unclassified(100)	unclassified(100)	unclassified(100)	0	0	0	0	0	0	0	0	0	0	0.0316481	0.322209	0.00662954	0	0	0	0	0	0	0	0	0	0	0	0
Bacteria(100)	Bacteroidetes	unclassified(100)	unclassified(100)	unclassified(100)	unclassified(100)	0.0957549	0.0829723	0.273417	0.187676	0.387335	0	0	0	0	0	0	0	0	0	0	0	0	0	0	0	0	0	0	0	0
Bacteria(100)	Bacteroidetes	unclassified(100)	unclassified(100)	unclassified(100)	unclassified(100)	0	0	0	0	0	0.0614628	0	0	0.0737958	0	0	0.023015	0	0	0.0567931	0	0	0	0	0	0	0	0	0	0
Bacteria(100)	Bacteroidetes	unclassified(100)	unclassified(100)	unclassified(100)	unclassified(100)	0	0	0	0	0	0.00768285	0.0157704	0.0332364	0.00670871	0.0241624	0.0316481	0.0383583	0.086184	0.0411862	0.0126207	0	0	0	0	0	0	0	0	0	0
Bacteria(100)	Bacteroidetes	unclassified(100)	unclassified(100)	unclassified(100)	unclassified(100)	0	0	0	0	0	0	0.0236556	0.0249273	0.0939219	0.0161082	0.00791202	0	0.0662954	0.0576606	0.100965	0	0	0	0	0	0	0	0	0	0
Bacteria(100)	Bacteroidetes	unclassified(100)	unclassified(100)	unclassified(100)	unclassified(100)	0.172359	0.276574	0	1.93932	0	0	0	0	0	0	0	0	0	0	0	0	0	0	0	0	0	0	0	0	0
Bacteria(100)	Bacteroidetes	unclassified(100)	unclassified(100)	unclassified(100)	unclassified(100)	0	0	0	0	0	0	0	0	0	0	0	0	0	0	0	0	0	0	0	0	0	0	0.620464	0.115267	0
Bacteria(100)	Bacteroidetes	unclassified(100)	unclassified(100)	unclassified(100)	unclassified(100)	0	0.829723	0	0	1.93667	0	0	0	0	0	0	0	0	0	0	0	0	0	0	0	0	0	0	0	0
Bacteria(100)	Bacteroidetes	unclassified(100)	unclassified(100)	unclassified(100)	unclassified(100)	0	0	0	0	0	0.0768285	0.0473111	0	0	0.0161082	0.00791202	0	0	0	0	0	0	0	0	0	0	0	0	0	0
Bacteria(100)	Bacteroidetes	unclassified(100)	unclassified(100)	unclassified(100)	unclassified(100)	0	0	0	0	0	0.00768285	0	0.0083091	0	0	0	0.0153433	0.00662954	0	0	0	0	0	0	0	0	0	0	0	0
Bacteria(100)	Bacteroidetes	unclassified(100)	unclassified(100)	unclassified(100)	unclassified(100)	0	0	0	0	0	0	0	0	0	0	0	0	0	0	0	0.206667	0.251572	0.0479091	0.184982	0.476368	0	0	0	0	0
Bacteria(100)	Bacteroidetes	unclassified(100)	unclassified(100)	unclassified(100)	unclassified(100)	0	0	0	0	0	0	0	0	0	0	0	0	0	0	0	0	0	0	0	0.59546	0	0.0143362	0.0332392	0	0
Bacteria(100)	Bacteroidetes	unclassified(100)	unclassified(100)	unclassified(100)	unclassified(100)	0	0	0	0	0	0.0384143	0.0315408	0.0664728	0	0	0	0	0.0331477	0.0164745	0	0	0	0	0	0	0	0	0	0	0
Bacteria(100)	Bacteroidetes	unclassified(100)	unclassified(100)	unclassified(100)	unclassified(100)	0	0	0	0	0	0.0153657	0	0	0.0201261	0	0	0.00767165	0.0198886	0	0	0	0	0	0	0	0	0	0	0	0
Bacteria(100)	Bacteroidetes	unclassified(100)	unclassified(100)	unclassified(100)	unclassified(100)	0	0	0	0	0	0.0153657	0.0867371	0	0	0	0	0	0	0	0	0	0	0	0	0	0	0	0	0	0
Bacteria(100)	Bacteroidetes	unclassified(100)	unclassified(100)	unclassified(100)	unclassified(100)	0	0	0	0	0	0	0	0	0	0	0.0237361	0	0	0	0	0	0	0	0	0	0	0	0.105257	0.00864503	0.0732785
Bacteria(100)	Bacteroidetes	unclassified(100)	unclassified(100)	unclassified(100)	unclassified(100)	0	0	0	0	0	0.0153657	0	0.0083091	0.0201261	0	0.00791202	0.00767165	0	0	0.0378621	0	0	0	0	0	0	0	0	0	0
Bacteria(100)	Bacteroidetes	unclassified(100)	unclassified(100)	unclassified(100)	unclassified(100)	0	0	0	0	0	0	0	0	0.00670871	0	0	0	0	0.0247117	0	0	0.00739919	0.123195	0.0822143	0	0.0129752	0.0143362	0	0.0316985	0.0146557
Bacteria(100)	Bacteroidetes	unclassified(100)	unclassified(100)	unclassified(100)	unclassified(100)	0	0	0	0	0	0.0153657	0.2129	0.0249273	0.382396	0.0885954	0.00791202	0	0.112702	0.197694	0.277655	0	0	0	0	0	0	0	0	0	0
Bacteria(100)	Bacteroidetes	unclassified(100)	unclassified(100)	unclassified(100)	unclassified(100)	0	0	0	0	0	0	0	0	0	0	0	0	0	0	0	0.0179711	0.0295967	0	0.0411072	0.394492	0	0	0	0	0
Bacteria(100)	Bacteroidetes	unclassified(100)	unclassified(100)	unclassified(100)	unclassified(100)	0	0	0	0	0	0	0	0	0	0	0	0	0	0	0	0	0	0	0	0	0.0129752	0	0	0	0.0942152
Bacteria(100)	Bacteroidetes	unclassified(100)	unclassified(100)	unclassified(100)	unclassified(100)	0	0.359546	0	0	0.700891	0	0	0	0	0	0	0	0	0	0	0	0	0	0	0	0	0	0	0	0
Bacteria(100)	Bacteroidetes	unclassified(100)	unclassified(100)	unclassified(100)	unclassified(100)	0	0	0	0	0	0.0230486	0	0	0	0.0161082	0.00791202	0	0.0331477	0.107084	0.00631034	0	0	0	0	0	0	0	0	0	0
Bacteria(100)	Bacteroidetes	unclassified(100)	unclassified(100)	unclassified(100)	unclassified(100)	0	0	0	0	0	0	0	0	0	0	0	0	0	0	0	0	0	0.0205325	0.0274048	0	0	0	0.127417	0.0201717	0
Bacteria(100)	Bacteroidetes	unclassified(100)	unclassified(100)	unclassified(100)	unclassified(100)	0	0	0	0	0	0	0	0	0	0	0	0	0	0	0	0	0.0961894	0.041065	0.0479583	0	0	0.0143362	0.0553986	0	0.0628101
Bacteria(100)	Bacteroidetes	unclassified(100)	unclassified(100)	unclassified(100)	unclassified(100)	0	0	0	0	0	0	0	0	0	0	0	0	0	0	0	0	0	0	0	0	0.0259504	0	0.227134	0	0.226116
Bacteria(100)	Bacteroidetes	unclassified(100)	unclassified(100)	unclassified(100)	unclassified(100)	0.0766039	0	0.0617393	0	0.0491854	0	0	0	0	0	0	0	0	0	0	0	0	0	0	0	0	0	0	0	0
Bacteria(100)	Bacteroidetes	unclassified(100)	unclassified(100)	unclassified(100)	unclassified(100)	0	0	0	0	0	0	0	0	0	0	0	0	0	0	0	0	0	0	0	0	0.402232	0.606901	0.171736	0.247824	0.0209367
Bacteria(100)	Bacteroidetes	unclassified(100)	unclassified(100)	unclassified(100)	unclassified(100)	0	0	0	0	0	0	0	0	0	0.00805412	0	0	0	0	0	0.00898553	0	0	0	0	0	0	0	0	0
Bacteria(100)	Bacteroidetes	unclassified(100)	unclassified(100)	unclassified(100)	unclassified(100)	0	0	0	0	0	0	0	0	0	0	0	0	0	0	0	0	0	0	0	0	0.00648761	0	0.0720182	0.0230534	0.025124
Bacteria(100)	Bacteroidetes	unclassified(100)	unclassified(100)	unclassified(100)	unclassified(100)	0	0	0	0	0	0	0	0	0	0	0	0	0	0	0	0	0.0517943	0.00684416	0	0	0	0	0	0	0
Bacteria(100)	Bacteroidetes	unclassified(100)	unclassified(100)	unclassified(100)	unclassified(100)	0	0	0	0	0	0.138291	0	0	0	0.120812	0	0	0	0	0	0	0	0	0	0	0	0	0	0	0
Bacteria(100)	Bacteroidetes	unclassified(100)	unclassified(100)	unclassified(100)	unclassified(100)	0	0	0	0	0	0	0	0	0	0	0	0	0	0	0	0	0	0	0	0	0.616323	0	0	0	0
Bacteria(100)	Bacteroidetes	unclassified(100)	unclassified(100)	unclassified(100)	unclassified(100)	0	0	0	0	0	0	0	0	0	0.0161082	0	0	0	0	0	0	0	0	0	0	0	0	0	0	0
Bacteria(100)	Bacteroidetes	unclassified(100)	unclassified(100)	unclassified(100)	unclassified(100)	0.0446856	0	0.0088199	0	0	0	0	0	0	0	0	0	0	0	0	0	0	0	0	0	0	0	0	0	0
Bacteria(100)	Bacteroidetes	unclassified(100)	unclassified(100)	unclassified(100)	unclassified(100)	0	0	0	0	0	0	0.0157704	0.0664728	0.0134174	0	0	0	0	0	0	0	0	0	0	0	0	0	0	0	0
Bacteria(100)	Bacteroidetes	unclassified(100)	unclassified(100)	unclassified(100)	unclassified(100)	0	0	0	0	0	0	0.0236556	0.0249273	0.0134174	0.169137	0.0474721	0	0	0.0329489	0.018931	0	0	0	0	0	0	0	0	0	0
Bacteria(100)	Bacteroidetes	unclassified(100)	unclassified(100)	unclassified(100)	unclassified(100)	0	0	0	0	0	0	0	0	0	0	0	0	0	0	0.0126207	0.00898553	0	0	0	0	0	0	0	0	0
Bacteria(100)	Bacteroidetes	unclassified(100)	unclassified(100)	unclassified(100)	unclassified(100)	0	0	0	0	0	0.0384143	0.173474	0.249273	0.0939219	0.0885954	0.150328	0.023015	0.0662954	0.0823723	0.0883448	0	0	0	0	0	0	0	0	0	0
Bacteria(100)	Bacteroidetes	unclassified(100)	unclassified(100)	unclassified(100)	unclassified(100)	0	0	0	0.200188	0	0	0	0	0	0	0	0	0	0	0	0	0	0	0	0	0	0	0	0	0
Bacteria(100)	Bacteroidetes	unclassified(100)	unclassified(100)	unclassified(100)	unclassified(100)	0	0	0	0	0	0	0	0	0	0	0	0	0	0	0	0.16174	0	0	0.123321	0.25307	0	0	0	0	0
Bacteria(100)	Bacteroidetes	unclassified(100)	unclassified(100)	unclassified(100)	unclassified(100)	0	0	0	0	0	0.0230486	0.0315408	0	0	0	0	0	0	0.00823723	0	0	0	0	0	0	0	0	0	0	0
Bacteria(100)	Bacteroidetes	unclassified(100)	unclassified(100)	unclassified(100)	unclassified(100)	0	0	0	0	0	0.00768285	0	0	0	0	0	0	0.00662954	0	0	0	0	0	0	0	0	0	0	0	0
Bacteria(100)	Bacteroidetes	unclassified(100)	unclassified(100)	unclassified(100)	unclassified(100)	0	0	0	0.150141	0	0	0	0	0	0	0	0	0	0	0	0	0	0	0	0	0	0	0	0	0
Bacteria(100)	Bacteroidetes	unclassified(100)	unclassified(100)	unclassified(100)	unclassified(100)	0	0	0	0.538004	0	0	0	0	0	0	0	0	0	0	0	0	0	0	0	0	0	0	0	0	0
Bacteria(100)	Bacteroidetes	unclassified(100)	unclassified(100)	unclassified(100)	unclassified(100)	0	0	0	0	0	0	0	0	0	0	0	0	0	0	0	0.0628987	0	0	0.00685119	0.0818757	0	0	0	0	0
Bacteria(100)	Bacteroidetes	unclassified(100)	unclassified(100)	unclassified(100)	unclassified(100)	0	0	0	0	0	0	0	0	0	0	0	0	0	0	0	0	0	0	0	0	0.0454133	0.124247	0.276993	0.0230534	0.0774658
Bacteria(100)	Bacteroidetes	unclassified(100)	unclassified(100)	unclassified(100)	unclassified(100)	0	0	0.0264597	0.0375352	0	0	0	0	0	0	0	0	0	0	0	0	0	0	0	0	0	0	0	0	0
Bacteria(100)	Bacteroidetes	unclassified(100)	unclassified(100)	unclassified(100)	unclassified(100)	0	0	0	0	0	0	0	0	0	0	0	0	0	0.0494234	0	0	0	0	0	0	0	0	0	0	0
Bacteria(100)	Bacteroidetes	unclassified(100)	unclassified(100)	unclassified(100)	unclassified(100)	0.0127673	0	0	0	0	0	0	0	0	0	0	0	0	0	0	0	0	0	0	0	0	0	0	0	0
Bacteria(100)	Bacteroidetes	unclassified(100)	unclassified(100)	unclassified(100)	unclassified(100)	0	0	0	0	0	0	0	0	0	0	0	0	0	0	0	0	0	0	0	0	0	0.00955749	0	0	0
Bacteria(100)	Bacteroidetes	unclassified(100)	unclassified(100)	unclassified(100)	unclassified(100)	0	0	0	0	0	0	0	0	0	0	0	0	0	0	0	0	0	0	0	0	0	0.0238937	0	0	0
Bacteria(100)	Bacteroidetes	unclassified(100)	unclassified(100)	unclassified(100)	unclassified(100)	0	0	0	0	0	0	0	0	0	0	0	0	0	0	0	0	0	0	0.00685119	0	0	0	0	0	0
Bacteria(100)	Bacteroidetes	unclassified(100)	unclassified(100)	unclassified(100)	unclassified(100)	0	0	0	0	0	0	0	0	0	0.00805412	0	0	0	0	0	0	0	0	0	0	0	0	0	0	0
Bacteria(100)	Bacteroidetes	unclassified(100)	unclassified(100)	unclassified(100)	unclassified(100)	0	0	0	0	0	0	0	0	0	0	0	0	0	0	0.0126207	0	0	0	0	0	0	0	0	0	0
Bacteria(100)	Bacteroidetes	unclassified(100)	unclassified(100)	unclassified(100)	unclassified(100)	0	0	0	0	0	0	0	0	0	0	0	0	0	0	0.00631034	0	0	0	0	0	0	0	0	0	0
Bacteria(100)	Bacteroidetes	unclassified(100)	unclassified(100)	unclassified(100)	unclassified(100)	0	0	0	0	0	0	0	0	0	0	0	0	0	0	0	0	0	0	0	0	0	0.0143362	0	0	0
Bacteria(100)	Bacteroidetes	unclassified(100)	unclassified(100)	unclassified(100)	unclassified(100)	0	0	0	0	0	0	0	0	0	0	0	0	0	0	0	0	0	0	0	0	0	0.00955749	0	0	0
Bacteria(100)	Bacteroidetes	unclassified(100)	unclassified(100)	unclassified(100)	unclassified(100)	0	0	0	0	0	0	0	0	0	0	0	0	0	0	0.018931	0	0	0	0	0	0	0	0	0	0
Bacteria(100)	Bacteroidetes	unclassified(100)	unclassified(100)	unclassified(100)	unclassified(100)	0	0	0	0	0	0	0	0	0	0	0	0	0	0	0.018931	0	0	0	0	0	0	0	0	0	0
Bacteria(100)	Bacteroidetes	unclassified(100)	unclassified(100)	unclassified(100)	unclassified(100)	0	0	0	0	0	0	0	0	0.00670871	0	0	0	0	0	0	0	0	0	0	0	0	0	0	0	0
Bacteria(100)	Bacteroidetes	unclassified(100)	unclassified(100)	unclassified(100)	unclassified(100)	0	0	0	0	0	0	0	0	0	0	0	0	0	0	0	0	0	0	0.00685119	0	0	0	0	0	0
Bacteria(100)	Bacteroidetes	unclassified(100)	unclassified(100)	unclassified(100)	unclassified(100)	0	0	0	0	0	0	0	0	0	0.0241624	0	0	0	0	0	0	0	0	0	0	0	0	0	0	0
Bacteria(100)	Bacteroidetes	unclassified(100)	unclassified(100)	unclassified(100)	unclassified(100)	0	0	0	0	0	0	0	0	0	0.00805412	0	0	0	0	0	0	0	0	0	0	0	0	0	0	0
Bacteria(100)	Bacteroidetes	unclassified(100)	unclassified(100)	unclassified(100)	unclassified(100)	0	0	0	0	0	0	0	0	0	0.144974	0	0	0	0	0.0504827	0	0	0	0	0	0	0	0	0	0
Bacteria(100)	Bacteroidetes	unclassified(100)	unclassified(100)	unclassified(100)	unclassified(100)	0	0	0	0	0	0	0	0	0	0	0	0	0	0	0	0	0	0	0	0	0	0.00477874	0	0	0
Bacteria(100)	Bacteroidetes	unclassified(100)	unclassified(100)	unclassified(100)	unclassified(100)	0	0	0	0	0	0	0	0	0	0.0241624	0	0	0	0	0	0	0	0	0	0	0	0	0	0	0
Bacteria(100)	Bacteroidetes	unclassified(100)	unclassified(100)	unclassified(100)	unclassified(100)	0	0	0	0	0	0	0	0	0	0.00805412	0	0	0	0	0	0	0	0	0	0	0	0	0	0	0
Bacteria(100)	Bacteroidetes	unclassified(100)	unclassified(100)	unclassified(100)	unclassified(100)	0	0	0	0	0	0	0	0	0	0	0	0	0	0	0	0	0	0	0	0.0148865	0	0	0	0	0
Bacteria(100)	Bacteroidetes	unclassified(100)	unclassified(100)	unclassified(100)	unclassified(100)	0	0	0	0	0	0	0	0	0	0	0	0.00767165	0	0	0	0	0	0	0	0	0	0	0	0	0
Bacteria(100)	Bacteroidetes	unclassified(100)	unclassified(100)	unclassified(100)	unclassified(100)	0	0	0	0	0	0	0	0	0	0	0	0	0.00662954	0	0	0	0	0	0	0	0	0	0	0	0
Bacteria(100)	Bacteroidetes	unclassified(100)	unclassified(100)	unclassified(100)	unclassified(100)	0.0638366	0	0.0970189	0	0	0	0	0	0	0	0	0	0	0	0	0	0	0	0	0	0	0	0	0	0
Bacteria(100)	Bacteroidetes	unclassified(100)	unclassified(100)	unclassified(100)	unclassified(100)	0	0	0	0	0	0	0	0	0	0	0	0	0	0	0	0	0	0.0136883	0	0	0	0	0	0	0
Bacteria(100)	Bacteroidetes	unclassified(100)	unclassified(100)	unclassified(100)	unclassified(100)	0	0	0	0	0	0	0	0	0	0	0	0	0.0132591	0	0	0	0	0	0	0	0	0	0	0	0
Bacteria(100)	Bacteroidetes	unclassified(100)	unclassified(100)	unclassified(100)	unclassified(100)	0	0	0	0	0	0	0	0	0	0	0	0	0	0	0	0	0	0	0	0.0148865	0	0	0	0	0
Bacteria(100)	Bacteroidetes	unclassified(100)	unclassified(100)	unclassified(100)	unclassified(100)	0.217044	0	0.088199	0	0	0	0	0	0	0	0	0	0	0	0	0	0	0	0	0	0	0	0	0	0
Bacteria(100)	Bacteroidetes	unclassified(100)	unclassified(100)	unclassified(100)	unclassified(100)	0	0	0	0	0	0	0	0	0	0	0	0	0.125961	0	0.0820345	0	0	0	0	0	0	0	0	0	0
Bacteria(100)	Bacteroidetes	unclassified(100)	unclassified(100)	unclassified(100)	unclassified(100)	0	0	0	0	0	0	0	0	0	0	0	0	0	0	0	0	0	0	0	0.0148865	0	0	0	0	0
Bacteria(100)	Bacteroidetes	unclassified(100)	unclassified(100)	unclassified(100)	unclassified(100)	0	0	0	0	0	0	0	0	0	0	0	0	0.00662954	0	0	0	0	0	0	0	0	0	0	0	0
Bacteria(100)	Bacteroidetes	unclassified(100)	unclassified(100)	unclassified(100)	unclassified(100)	0	0	0	0	0	0	0	0	0	0	0	0.0153433	0	0	0	0	0	0	0	0	0	0	0	0	0
Bacteria(100)	Bacteroidetes	unclassified(100)	unclassified(100)	unclassified(100)	unclassified(100)	0	0	0	0	0	0	0	0	0	0	0	0.0153433	0	0	0	0	0	0	0	0	0	0	0	0	0
Bacteria(100)	Bacteroidetes	unclassified(100)	unclassified(100)	unclassified(100)	unclassified(100)	0	0	0	0	0	0	0	0	0	0	0	0	0.00662954	0	0	0	0	0	0	0	0	0	0	0	0
Bacteria(100)	Bacteroidetes	unclassified(100)	unclassified(100)	unclassified(100)	unclassified(100)	0	0	0	0	0	0	0	0	0	0	0	0	0	0	0	0	0	0.0136883	0	0	0	0	0	0	0
Bacteria(100)	Bacteroidetes	unclassified(100)	unclassified(100)	unclassified(100)	unclassified(100)	0	0	0	0	0	0	0	0	0	0	0.00791202	0	0	0	0	0	0	0	0	0	0	0	0	0	0
Bacteria(100)	Bacteroidetes	unclassified(100)	unclassified(100)	unclassified(100)	unclassified(100)	0	0	0	0	0	0	0	0	0	0	0.0237361	0	0	0.0658979	0.0315517	0	0	0	0	0	0	0	0	0	0
Bacteria(100)	Bacteroidetes	unclassified(100)	unclassified(100)	unclassified(100)	unclassified(100)	0	0	0	0	0	0	0	0	0	0	0	0	0	0	0.00631034	0	0	0	0	0	0	0	0	0	0
Bacteria(100)	Bacteroidetes	unclassified(100)	unclassified(100)	unclassified(100)	unclassified(100)	0.0127673	0	0	0	0	0	0	0	0	0	0	0	0	0	0	0	0	0	0	0	0	0	0	0	0
Bacteria(100)	Bacteroidetes	unclassified(100)	unclassified(100)	unclassified(100)	unclassified(100)	0	0	0	0	0	0	0	0	0	0	0	0	0	0.0164745	0	0	0	0	0	0	0	0	0	0	0
Bacteria(100)	Bacteroidetes	unclassified(100)	unclassified(100)	unclassified(100)	unclassified(100)	0	0	0	0	0	0	0	0	0	0	0	0	0	0	0	0	0	0	0	0	0.0129752	0	0	0	0
Bacteria(100)	Bacteroidetes	unclassified(100)	unclassified(100)	unclassified(100)	unclassified(100)	0	0	0	0	0	0	0	0	0	0	0.0237361	0	0	0	0	0	0	0	0	0	0	0	0	0	0
Bacteria(100)	Bacteroidetes	unclassified(100)	unclassified(100)	unclassified(100)	unclassified(100)	0	0	0	0	0	0	0	0	0	0	0.015824	0	0	0	0	0	0	0	0	0	0	0	0	0	0
Bacteria(100)	Bacteroidetes	unclassified(100)	unclassified(100)	unclassified(100)	unclassified(100)	0	0	0	0	0	0	0	0	0	0	0.015824	0	0	0	0	0	0	0	0	0	0	0	0	0	0
Bacteria(100)	Bacteroidetes	unclassified(100)	unclassified(100)	unclassified(100)	unclassified(100)	0.0127673	0	0	0	0	0	0	0	0	0	0	0	0	0	0	0	0	0	0	0	0	0	0	0	0
Bacteria(100)	Bacteroidetes	unclassified(100)	unclassified(100)	unclassified(100)	unclassified(100)	0	0	0	0	0	0	0	0	0	0	0	0	0	0	0	0	0	0	0	0	0	0	0.00553986	0.0432252	0.0146557
Bacteria(100)	Bacteroidetes	unclassified(100)	unclassified(100)	unclassified(100)	unclassified(100)	0	0	0	0	0	0	0	0.0249273	0	0.00805412	0	0.107403	0	0	0	0	0	0	0	0	0	0	0	0	0
Bacteria(100)	Bacteroidetes	unclassified(100)	unclassified(100)	unclassified(100)	unclassified(100)	0	0	0	0	0	0	0	0	0	0	0	0	0	0	0	0	0	0	0	0	0	0	0.00553986	0	0
Bacteria(100)	Bacteroidetes	unclassified(100)	unclassified(100)	unclassified(100)	unclassified(100)	0	0	0	0	0	0	0.0551963	0	0.046961	0	0	0	0	0	0.0126207	0	0	0	0	0	0	0	0.121877	0	0
Bacteria(100)	Bacteroidetes	unclassified(100)	unclassified(100)	unclassified(100)	unclassified(100)	0	0	0	0.0250235	0	0	0	0	0	0	0	0	0	0	0	0	0	0	0	0	0	0	0	0	0
Bacteria(100)	Bacteroidetes	unclassified(100)	unclassified(100)	unclassified(100)	unclassified(100)	0	0	0	0	0	0.0230486	0	0	0	0	0	0	0	0	0	0	0	0	0	0	0	0	0	0	0
Bacteria(100)	Bacteroidetes	unclassified(100)	unclassified(100)	unclassified(100)	unclassified(100)	0	0	0	0	0	0	0.00788519	0	0	0	0	0	0	0	0	0	0	0	0	0	0	0	0	0	0
Bacteria(100)	Bacteroidetes	unclassified(100)	unclassified(100)	unclassified(100)	unclassified(100)	0	0	0	0	0	0.00768285	0	0	0	0	0	0	0	0	0	0	0	0	0	0	0	0	0	0	0
Bacteria(100)	Bacteroidetes	unclassified(100)	unclassified(100)	unclassified(100)	unclassified(100)	0	0	0	0	0	0	0	0.0249273	0	0.00805412	0.015824	0	0	0	0.0126207	0	0	0	0	0	0	0	0	0	0
Bacteria(100)	Bacteroidetes	unclassified(100)	unclassified(100)	unclassified(100)	unclassified(100)	0	0	0	0.100094	0	0	0	0	0	0	0	0	0	0	0	0	0	0	0	0	0	0	0	0	0
Bacteria(100)	Bacteroidetes	unclassified(100)	unclassified(100)	unclassified(100)	unclassified(100)	0	0	0	0	0	0	0.0157704	0	0	0	0	0	0	0	0	0	0	0	0	0	0	0	0	0	0
Bacteria(100)	Bacteroidetes	unclassified(100)	unclassified(100)	unclassified(100)	unclassified(100)	0	0	0	0.175164	0	0	0	0	0	0	0	0	0	0	0	0	0	0	0	0	0	0	0	0	0
Bacteria(100)	Bacteroidetes	unclassified(100)	unclassified(100)	unclassified(100)	unclassified(100)	0	0	0	0.0500469	0	0	0	0	0	0	0	0	0	0	0	0	0	0	0	0	0	0	0	0	0
Bacteria(100)	Bacteroidetes	unclassified(100)	unclassified(100)	unclassified(100)	unclassified(100)	0	0	0	0.0813262	0	0	0	0	0	0	0	0	0	0	0	0	0	0	0	0	0	0	0	0	0
Bacteria(100)	Bacteroidetes	unclassified(100)	unclassified(100)	unclassified(100)	unclassified(100)	0	0	0	0	0	0	0.0236556	0	0	0	0	0	0	0	0	0	0	0	0	0	0	0	0	0	0
Bacteria(100)	Bacteroidetes	unclassified(100)	unclassified(100)	unclassified(100)	unclassified(100)	0	0	0	0	0	0.0153657	0	0	0	0	0	0	0	0	0	0	0	0	0	0	0	0	0	0	0
Bacteria(100)	Bacteroidetes	unclassified(100)	unclassified(100)	unclassified(100)	unclassified(100)	0	0	0	0	0	0	0.00788519	0	0	0	0	0	0	0	0	0	0	0	0	0	0	0	0	0	0
Bacteria(100)	Bacteroidetes	unclassified(100)	unclassified(100)	unclassified(100)	unclassified(100)	0	0	0	0	0	0.00768285	0	0	0	0	0	0	0	0	0	0	0	0	0	0	0	0	0	0	0
Bacteria(100)	Bacteroidetes	unclassified(100)	unclassified(100)	unclassified(100)	unclassified(100)	0	0	0	0	0	0	0	0	0	0	0	0	0	0	0	0	0	0	0	0	0	0	0	0	0.00209367
Bacteria(100)	Bacteroidetes	unclassified(100)	unclassified(100)	unclassified(100)	unclassified(100)	0	0	0	0	0	0	0	0	0	0	0	0	0	0	0	0	0	0	0	0	0	0	0	0.00576336	0
Bacteria(100)	Bacteroidetes	unclassified(100)	unclassified(100)	unclassified(100)	unclassified(100)	0	0	0	0.0187676	0	0	0	0	0	0	0	0	0	0	0	0	0	0	0	0	0	0	0	0	0
Bacteria(100)	Bacteroidetes	unclassified(100)	unclassified(100)	unclassified(100)	unclassified(100)	0	0	0	0	0	0.00768285	0	0	0	0	0	0	0	0	0	0	0	0	0	0	0	0	0	0	0
Bacteria(100)	Bacteroidetes	unclassified(100)	unclassified(100)	unclassified(100)	unclassified(100)	0	0	0	0	0	0.16134	0.126163	0	0.1543	0.0241624	0.261097	0.23015	0	0	0	0	0	0	0	0	0	0	0	0	0
Bacteria(100)	Bacteroidetes	unclassified(100)	unclassified(100)	unclassified(100)	unclassified(100)	0	0	0	0	0	0	0	0	0	0	0	0	0	0	0	0	0	0	0	0	0	0	0	0	0.00209367
Bacteria(100)	Bacteroidetes	unclassified(100)	unclassified(100)	unclassified(100)	unclassified(100)	0	0	0	0	0.00614817	0	0	0	0	0	0	0	0	0	0	0	0	0	0	0	0	0	0	0	0
Bacteria(100)	Bacteroidetes	unclassified(100)	unclassified(100)	unclassified(100)	unclassified(100)	0	0	0	0.0437911	0	0	0	0	0	0	0	0	0	0	0	0	0	0	0	0	0	0	0	0	0
Bacteria(100)	Bacteroidetes	unclassified(100)	unclassified(100)	unclassified(100)	unclassified(100)	0	0	0	0	0	0	0	0	0.0335435	0	0	0	0	0	0	0	0	0	0	0	0	0	0	0	0
Bacteria(100)	Bacteroidetes	unclassified(100)	unclassified(100)	unclassified(100)	unclassified(100)	0	0	0	0	0	0	0	0	0	0	0	0	0	0	0	0	0	0	0	0	0	0	0	0	0.00209367
Bacteria(100)	Bacteroidetes	unclassified(100)	unclassified(100)	unclassified(100)	unclassified(100)	0	0	0	0	0.00614817	0	0	0	0	0	0	0	0	0	0	0	0	0	0	0	0	0	0	0	0
Bacteria(100)	Bacteroidetes	unclassified(100)	unclassified(100)	unclassified(100)	unclassified(100)	0	0	0	0	0	0.169023	0.141933	0	0	0	0	0	0	0	0.138828	0	0	0	0	0	0	0	0	0	0
Bacteria(100)	Bacteroidetes	unclassified(100)	unclassified(100)	unclassified(100)	unclassified(100)	0	0	0	0	0	0	0	0	0	0	0	0	0	0	0	0	0	0	0	0	0	0	0	0.00288168	0
Bacteria(100)	Bacteroidetes	unclassified(100)	unclassified(100)	unclassified(100)	unclassified(100)	0	0	0	0	0	0.0153657	0	0	0	0	0	0	0	0	0	0	0	0	0	0	0	0	0	0	0
Bacteria(100)	Bacteroidetes	unclassified(100)	unclassified(100)	unclassified(100)	unclassified(100)	0	0	0	0	0	0	0.220785	0.0747819	0.046961	0.161082	0.0474721	0.122746	0.0464068	0	0.0315517	0	0	0	0	0	0	0	0	0	0
Bacteria(100)	Bacteroidetes	unclassified(100)	unclassified(100)	unclassified(100)	unclassified(100)	0	0	0	0	0	0.00768285	0	0	0	0	0	0	0	0	0	0	0	0	0	0	0	0	0	0	0
Bacteria(100)	Bacteroidetes	unclassified(100)	unclassified(100)	unclassified(100)	unclassified(100)	0	0	0	0.0375352	0	0	0	0	0	0	0	0	0	0	0	0	0	0	0	0	0	0	0	0	0
Bacteria(100)	Bacteroidetes	unclassified(100)	unclassified(100)	unclassified(100)	unclassified(100)	0	0	0	0	0	0	0	0	0.0134174	0	0	0	0	0	0	0	0	0	0	0	0	0	0	0	0
Bacteria(100)	Bacteroidetes	unclassified(100)	unclassified(100)	unclassified(100)	unclassified(100)	0	0	0	0	0	0	0	0	0.00670871	0	0	0	0	0	0	0	0	0	0	0	0	0	0	0	0
Bacteria(100)	Bacteroidetes	unclassified(100)	unclassified(100)	unclassified(100)	unclassified(100)	0	0	0	0	0	0.00768285	0	0	0	0	0	0	0	0	0	0	0	0	0	0	0	0	0	0	0
Bacteria(100)	Bacteroidetes	unclassified(100)	unclassified(100)	unclassified(100)	unclassified(100)	0	0	0	0	0	0	0	0	0.228096	0	0	0	0.112702	0	0	0	0	0	0	0	0	0	0	0	0
Bacteria(100)	Bacteroidetes	unclassified(100)	unclassified(100)	unclassified(100)	unclassified(100)	0	0	0	0	0	0	0	0	0	0	0	0	0	0	0	0	0	0	0	0	0	0	0.0110797	0	0
Bacteria(100)	Bacteroidetes	unclassified(100)	unclassified(100)	unclassified(100)	unclassified(100)	0	0	0	0	0	0	0	0	0	0	0	0	0	0	0	0	0	0	0	0	0	0	0.0498587	0	0
Bacteria(100)	Bacteroidetes	unclassified(100)	unclassified(100)	unclassified(100)	unclassified(100)	0	0	0	0	0	0.0230486	0	0	0	0	0	0	0	0	0	0	0	0	0	0	0	0	0	0	0
Bacteria(100)	Bacteroidetes	unclassified(100)	unclassified(100)	unclassified(100)	unclassified(100)	0	0	0	0	0	0	0.0236556	0	0	0	0	0	0	0	0	0	0	0	0	0	0	0	0	0	0
Bacteria(100)					unclassified(100) Total	2.16406	2.09274	2.31963	6.22459	3.5352	2.61217	3.31178	3.27378	2.53589	2.89948	2.75338	2.60836	2.98329	3.99506	4.05124	1.77015	3.26304	1.38252	4.00795	4.22032	1.18074	0.864953	1.90571	0.53311	0.766284
				unclassified(100) Total		2.16406	2.09274	2.31963	6.22459	3.5352	2.61217	3.31178	3.27378	2.53589	2.89948	2.75338	2.60836	2.98329	3.99506	4.05124	1.77015	3.26304	1.38252	4.00795	4.22032	1.18074	0.864953	1.90571	0.53311	0.766284
			unclassified(100) Total			2.16406	2.09274	2.31963	6.22459	3.5352	2.61217	3.31178	3.27378	2.53589	2.89948	2.75338	2.60836	2.98329	3.99506	4.05124	1.77015	3.26304	1.38252	4.00795	4.22032	1.18074	0.864953	1.90571	0.53311	0.766284
		unclassified(100) Total				2.16406	2.09274	2.31963	6.22459	3.5352	2.61217	3.31178	3.27378	2.53589	2.89948	2.75338	2.60836	2.98329	3.99506	4.05124	1.77015	3.26304	1.38252	4.00795	4.22032	1.18074	0.864953	1.90571	0.53311	0.766284
	Bacteroidetes	unclassified(58)	unclassified(58)	unclassified(58)	unclassified(58)	0	0	0	0	0	0.307314	0.0157704	0	0	0.265786	0.74373	0.268508	0.205516	0.140033	0.37231	0	0	0	0	0	1.12884	0.487432	0	0.363091	0
Bacteria(100)	Bacteroidetes	unclassified(58)	unclassified(58)	unclassified(58)	unclassified(58)	0	0	0	0	0	0	0.0157704	0.315746	0.100631	0.0161082	0	0	0.232034	0.0906096	0.164069	0	0	0	0	0	0	0	0	0	0
Bacteria(100)	Bacteroidetes	unclassified(58)	unclassified(58)	unclassified(58)	unclassified(58)	0	0	0	0	0	0	0.0551963	0.0083091	0.107339	0.0885954	0	0	0.0132591	0.0576606	0.0946551	0	0	0	0	0	0	0	0	0	0
Bacteria(100)					unclassified(58) Total	0	0	0	0	0	0.307314	0.0867371	0.324055	0.20797	0.37049	0.74373	0.268508	0.450809	0.288303	0.631034	0	0	0	0	0	1.12884	0.487432	0	0.363091	0
				unclassified(58) Total		0	0	0	0	0	0.307314	0.0867371	0.324055	0.20797	0.37049	0.74373	0.268508	0.450809	0.288303	0.631034	0	0	0	0	0	1.12884	0.487432	0	0.363091	0
			unclassified(58) Total			0	0	0	0	0	0.307314	0.0867371	0.324055	0.20797	0.37049	0.74373	0.268508	0.450809	0.288303	0.631034	0	0	0	0	0	1.12884	0.487432	0	0.363091	0
		unclassified(58) Total				0	0	0	0	0	0.307314	0.0867371	0.324055	0.20797	0.37049	0.74373	0.268508	0.450809	0.288303	0.631034	0	0	0	0	0	1.12884	0.487432	0	0.363091	0
	Bacteroidetes	unclassified(59)	unclassified(59)	unclassified(59)	unclassified(59)	0.127673	0.119849	0.0088199	0	0	0	0	0	0	0	0	0	0	0	0	0	0	0	0	0	0	0	0	0	0
Bacteria(100)					unclassified(59) Total	0.127673	0.119849	0.0088199	0	0	0	0	0	0	0	0	0	0	0	0	0	0	0	0	0	0	0	0	0	0
				unclassified(59) Total		0.127673	0.119849	0.0088199	0	0	0	0	0	0	0	0	0	0	0	0	0	0	0	0	0	0	0	0	0	0
			unclassified(59) Total			0.127673	0.119849	0.0088199	0	0	0	0	0	0	0	0	0	0	0	0	0	0	0	0	0	0	0	0	0	0
		unclassified(59) Total				0.127673	0.119849	0.0088199	0	0	0	0	0	0	0	0	0	0	0	0	0	0	0	0	0	0	0	0	0	0
	Bacteroidetes	unclassified(62)	unclassified(62)	unclassified(62)	unclassified(62)	0	0	0	0	0	0	0	0	0	0.064433	0	0	0	0	0.0820345	0	0	0	0	0	0	0	0	0	0
Bacteria(100)					unclassified(62) Total	0	0	0	0	0	0	0	0	0	0.064433	0	0	0	0	0.0820345	0	0	0	0	0	0	0	0	0	0
				unclassified(62) Total		0	0	0	0	0	0	0	0	0	0.064433	0	0	0	0	0.0820345	0	0	0	0	0	0	0	0	0	0
			unclassified(62) Total			0	0	0	0	0	0	0	0	0	0.064433	0	0	0	0	0.0820345	0	0	0	0	0	0	0	0	0	0
		unclassified(62) Total				0	0	0	0	0	0	0	0	0	0.064433	0	0	0	0	0.0820345	0	0	0	0	0	0	0	0	0	0
	Bacteroidetes	unclassified(73)	unclassified(73)	unclassified(73)	unclassified(73)	0	0	0	0	0	0.0921942	0.0473111	0.0415455	0	0	0	0.0153433	0	0.0247117	0.00631034	0	0	0	0	0	0	0	0	0	0
Bacteria(100)					unclassified(73) Total	0	0	0	0	0	0.0921942	0.0473111	0.0415455	0	0	0	0.0153433	0	0.0247117	0.00631034	0	0	0	0	0	0	0	0	0	0
				unclassified(73) Total		0	0	0	0	0	0.0921942	0.0473111	0.0415455	0	0	0	0.0153433	0	0.0247117	0.00631034	0	0	0	0	0	0	0	0	0	0
			unclassified(73) Total			0	0	0	0	0	0.0921942	0.0473111	0.0415455	0	0	0	0.0153433	0	0.0247117	0.00631034	0	0	0	0	0	0	0	0	0	0
		unclassified(73) Total				0	0	0	0	0	0.0921942	0.0473111	0.0415455	0	0	0	0.0153433	0	0.0247117	0.00631034	0	0	0	0	0	0	0	0	0	0
	Bacteroidetes	unclassified(76)	unclassified(76)	unclassified(76)	unclassified(76)	0	0	0	0	0	1.12938	2.49961	2.0108	3.28727	2.41624	2.34196	2.72344	3.73243	2.33937	1.79214	0	0	0	0	0	0.531984	0	0.0720182	0.0778053	0
Bacteria(100)					unclassified(76) Total	0	0	0	0	0	1.12938	2.49961	2.0108	3.28727	2.41624	2.34196	2.72344	3.73243	2.33937	1.79214	0	0	0	0	0	0.531984	0	0.0720182	0.0778053	0
				unclassified(76) Total		0	0	0	0	0	1.12938	2.49961	2.0108	3.28727	2.41624	2.34196	2.72344	3.73243	2.33937	1.79214	0	0	0	0	0	0.531984	0	0.0720182	0.0778053	0
			unclassified(76) Total			0	0	0	0	0	1.12938	2.49961	2.0108	3.28727	2.41624	2.34196	2.72344	3.73243	2.33937	1.79214	0	0	0	0	0	0.531984	0	0.0720182	0.0778053	0
		unclassified(76) Total				0	0	0	0	0	1.12938	2.49961	2.0108	3.28727	2.41624	2.34196	2.72344	3.73243	2.33937	1.79214	0	0	0	0	0	0.531984	0	0.0720182	0.0778053	0
	Bacteroidetes	unclassified(84)	unclassified(84)	unclassified(84)	unclassified(84)	0	0	0	0	0	0.0691457	0.0709667	0	0	0.00805412	0.0553841	0.00767165	0.0994431	0.131796	0.296586	0	0	0	0	0.0744325	0	0	0	0	0
Bacteria(100)					unclassified(84) Total	0	0	0	0	0	0.0691457	0.0709667	0	0	0.00805412	0.0553841	0.00767165	0.0994431	0.131796	0.296586	0	0	0	0	0.0744325	0	0	0	0	0
				unclassified(84) Total		0	0	0	0	0	0.0691457	0.0709667	0	0	0.00805412	0.0553841	0.00767165	0.0994431	0.131796	0.296586	0	0	0	0	0.0744325	0	0	0	0	0
			unclassified(84) Total			0	0	0	0	0	0.0691457	0.0709667	0	0	0.00805412	0.0553841	0.00767165	0.0994431	0.131796	0.296586	0	0	0	0	0.0744325	0	0	0	0	0
		unclassified(84) Total				0	0	0	0	0	0.0691457	0.0709667	0	0	0.00805412	0.0553841	0.00767165	0.0994431	0.131796	0.296586	0	0	0	0	0.0744325	0	0	0	0	0
	Bacteroidetes	unclassified(91)	unclassified(91)	unclassified(91)	unclassified(91)	0	0.00921914	0	0	3.59053	0.921942	0.480997	0.0498546	0.704414	0.306057	1.15515	0.268508	0.590029	0.461285	0.55531	0	0.0147984	0	0.520691	0	1.05748	0.640352	0.149576	0.547519	0.234491
Bacteria(100)	Bacteroidetes	unclassified(91)	unclassified(91)	unclassified(91)	unclassified(91)	0.146824	0	0	0.18142	0.036889	0	0	0	0	0	0	0	0	0	0	0.790727	1.38365	0.60913	0.650863	0.952735	0.201116	0.549556	0.592765	0.250706	0.213554
Bacteria(100)					unclassified(91) Total	0.146824	0.00921914	0	0.18142	3.62742	0.921942	0.480997	0.0498546	0.704414	0.306057	1.15515	0.268508	0.590029	0.461285	0.55531	0.790727	1.39845	0.60913	1.17155	0.952735	1.2586	1.18991	0.742341	0.798225	0.448046
				unclassified(91) Total		0.146824	0.00921914	0	0.18142	3.62742	0.921942	0.480997	0.0498546	0.704414	0.306057	1.15515	0.268508	0.590029	0.461285	0.55531	0.790727	1.39845	0.60913	1.17155	0.952735	1.2586	1.18991	0.742341	0.798225	0.448046
			unclassified(91) Total			0.146824	0.00921914	0	0.18142	3.62742	0.921942	0.480997	0.0498546	0.704414	0.306057	1.15515	0.268508	0.590029	0.461285	0.55531	0.790727	1.39845	0.60913	1.17155	0.952735	1.2586	1.18991	0.742341	0.798225	0.448046
		unclassified(91) Total				0.146824	0.00921914	0	0.18142	3.62742	0.921942	0.480997	0.0498546	0.704414	0.306057	1.15515	0.268508	0.590029	0.461285	0.55531	0.790727	1.39845	0.60913	1.17155	0.952735	1.2586	1.18991	0.742341	0.798225	0.448046
	Bacteroidetes	unclassified(93)	unclassified(93)	unclassified(93)	unclassified(93)	0.0255346	0.0368766	0.141118	0.225211	0.0614817	0.0921942	0.0315408	0.0332364	0.0805045	0.0483247	0.0949442	0.207135	0.178998	0.181219	0.157759	0.00898553	0.0665927	0.0205325	0	0.0372162	0	0	0	0.0115267	0
Bacteria(100)					unclassified(93) Total	0.0255346	0.0368766	0.141118	0.225211	0.0614817	0.0921942	0.0315408	0.0332364	0.0805045	0.0483247	0.0949442	0.207135	0.178998	0.181219	0.157759	0.00898553	0.0665927	0.0205325	0	0.0372162	0	0	0	0.0115267	0
				unclassified(93) Total		0.0255346	0.0368766	0.141118	0.225211	0.0614817	0.0921942	0.0315408	0.0332364	0.0805045	0.0483247	0.0949442	0.207135	0.178998	0.181219	0.157759	0.00898553	0.0665927	0.0205325	0	0.0372162	0	0	0	0.0115267	0
			unclassified(93) Total			0.0255346	0.0368766	0.141118	0.225211	0.0614817	0.0921942	0.0315408	0.0332364	0.0805045	0.0483247	0.0949442	0.207135	0.178998	0.181219	0.157759	0.00898553	0.0665927	0.0205325	0	0.0372162	0	0	0	0.0115267	0
		unclassified(93) Total				0.0255346	0.0368766	0.141118	0.225211	0.0614817	0.0921942	0.0315408	0.0332364	0.0805045	0.0483247	0.0949442	0.207135	0.178998	0.181219	0.157759	0.00898553	0.0665927	0.0205325	0	0.0372162	0	0	0	0.0115267	0
	Bacteroidetes	unclassified(94)	unclassified(94)	unclassified(94)	unclassified(94)	0	0	0	0	0	0.0614628	0.0236556	0.149564	0.114048	0.104704	0.0237361	0.00767165	0.0596659	0.0906096	0.107276	0	0	0	0	0	0	0	0	0	0
Bacteria(100)					unclassified(94) Total	0	0	0	0	0	0.0614628	0.0236556	0.149564	0.114048	0.104704	0.0237361	0.00767165	0.0596659	0.0906096	0.107276	0	0	0	0	0	0	0	0	0	0
				unclassified(94) Total		0	0	0	0	0	0.0614628	0.0236556	0.149564	0.114048	0.104704	0.0237361	0.00767165	0.0596659	0.0906096	0.107276	0	0	0	0	0	0	0	0	0	0
			unclassified(94) Total			0	0	0	0	0	0.0614628	0.0236556	0.149564	0.114048	0.104704	0.0237361	0.00767165	0.0596659	0.0906096	0.107276	0	0	0	0	0	0	0	0	0	0
		unclassified(94) Total				0	0	0	0	0	0.0614628	0.0236556	0.149564	0.114048	0.104704	0.0237361	0.00767165	0.0596659	0.0906096	0.107276	0	0	0	0	0	0	0	0	0	0
	Bacteroidetes	unclassified(96)	unclassified(96)	unclassified(96)	unclassified(96)	0	0	0	0	0	0	0	0.174491	0.0335435	0	0	0	0.0662954	0.0576606	0	0	0	0	0	0	0	0	0	0	0
Bacteria(100)	Bacteroidetes	unclassified(96)	unclassified(96)	unclassified(96)	unclassified(96)	0	0	0	0	0	0.0153657	0	0	0	0	0	0.00767165	0.0397772	0.0658979	0.0315517	0	0	0	0	0	0	0	0	0	0
Bacteria(100)					unclassified(96) Total	0	0	0	0	0	0.0153657	0	0.174491	0.0335435	0	0	0.00767165	0.106073	0.123558	0.0315517	0	0	0	0	0	0	0	0	0	0
				unclassified(96) Total		0	0	0	0	0	0.0153657	0	0.174491	0.0335435	0	0	0.00767165	0.106073	0.123558	0.0315517	0	0	0	0	0	0	0	0	0	0
			unclassified(96) Total			0	0	0	0	0	0.0153657	0	0.174491	0.0335435	0	0	0.00767165	0.106073	0.123558	0.0315517	0	0	0	0	0	0	0	0	0	0
		unclassified(96) Total				0	0	0	0	0	0.0153657	0	0.174491	0.0335435	0	0	0.00767165	0.106073	0.123558	0.0315517	0	0	0	0	0	0	0	0	0	0
	Bacteroidetes	unclassified(97)	unclassified(97)	unclassified(97)	unclassified(97)	0	0	0	0	0	0	0	0	0	0	0	0	0	0	0	0	0	0	0	0	0	0	0	0	0.138182
Bacteria(100)	Bacteroidetes	unclassified(97)	unclassified(97)	unclassified(97)	unclassified(97)	0	0	0	0	0	0	0	0	0	0	0	0	0	0	0	0	0.325564	0	0.267196	0	0	0	0	0	0
Bacteria(100)					unclassified(97) Total	0	0	0	0	0	0	0	0	0	0	0	0	0	0	0	0	0.325564	0	0.267196	0	0	0	0	0	0.138182
				unclassified(97) Total		0	0	0	0	0	0	0	0	0	0	0	0	0	0	0	0	0.325564	0	0.267196	0	0	0	0	0	0.138182
			unclassified(97) Total			0	0	0	0	0	0	0	0	0	0	0	0	0	0	0	0	0.325564	0	0.267196	0	0	0	0	0	0.138182
		unclassified(97) Total				0	0	0	0	0	0	0	0	0	0	0	0	0	0	0	0	0.325564	0	0.267196	0	0	0	0	0	0.138182
	Bacteroidetes	unclassified(98)	unclassified(98)	unclassified(98)	unclassified(98)	0	0	0	0	0	1.28304	4.4709	2.70046	2.1535	2.79478	1.10768	2.08669	3.18218	1.29325	2.47996	0	0	0.116351	0	0	0	0	0	0	0
Bacteria(100)					unclassified(98) Total	0	0	0	0	0	1.28304	4.4709	2.70046	2.1535	2.79478	1.10768	2.08669	3.18218	1.29325	2.47996	0	0	0.116351	0	0	0	0	0	0	0
				unclassified(98) Total		0	0	0	0	0	1.28304	4.4709	2.70046	2.1535	2.79478	1.10768	2.08669	3.18218	1.29325	2.47996	0	0	0.116351	0	0	0	0	0	0	0
			unclassified(98) Total			0	0	0	0	0	1.28304	4.4709	2.70046	2.1535	2.79478	1.10768	2.08669	3.18218	1.29325	2.47996	0	0	0.116351	0	0	0	0	0	0	0
		unclassified(98) Total				0	0	0	0	0	1.28304	4.4709	2.70046	2.1535	2.79478	1.10768	2.08669	3.18218	1.29325	2.47996	0	0	0.116351	0	0	0	0	0	0	0
	Bacteroidetes Total					26.7028	31.7784	26.592	25.6553	45.4104	34.4653	39.1184	39.6427	38.5885	38.2893	48.4374	37.3149	41.8987	34.9259	36.2592	34.4865	33.8365	33.5638	38.0926	33.3383	38.9321	36.0317	34.613	38.8825	38.1509
	BD1_5	unclassified(100)	unclassified(100)	unclassified(100)	unclassified(100)	0	0	0.0176398	0	0	0	0	0	0.0536697	0.0161082	0.0712082	0.023015	0	0	0	0	0.0591935	0.0273766	0	0.0521027	0	0	0	0	0
Bacteria(100)	BD1_5	unclassified(100)	unclassified(100)	unclassified(100)	unclassified(100)	0	0	0	0	0	0	0	0	0	0.0241624	0	0.0537016	0	0	0	0	0	0	0.0274048	0	0	0	0	0	0
Bacteria(100)	BD1_5	unclassified(100)	unclassified(100)	unclassified(100)	unclassified(100)	0	0	0	0	0	0	0	0.0415455	0	0	0	0	0	0	0	0	0.00739919	0	0	0	0	0	0	0	0
Bacteria(100)	BD1_5	unclassified(100)	unclassified(100)	unclassified(100)	unclassified(100)	0	0	0	0	0	0	0	0	0	0	0	0	0	0	0	0	0	0	0.0137024	0	0	0	0	0	0
Bacteria(100)	BD1_5	unclassified(100)	unclassified(100)	unclassified(100)	unclassified(100)	0	0	0.0088199	0	0	0	0	0	0	0	0	0	0	0	0	0	0	0	0	0	0	0	0	0	0
Bacteria(100)	BD1_5	unclassified(100)	unclassified(100)	unclassified(100)	unclassified(100)	0	0	0	0	0	0	0	0	0	0	0	0	0	0	0	0	0	0	0	0	0	0	0	0	0.00628101
Bacteria(100)	BD1_5	unclassified(100)	unclassified(100)	unclassified(100)	unclassified(100)	0	0	0	0	0	0	0	0	0	0	0	0	0	0	0	0	0	0	0	0	0	0	0.0276993	0	0
Bacteria(100)	BD1_5	unclassified(100)	unclassified(100)	unclassified(100)	unclassified(100)	0	0	0	0	0	0	0	0	0	0	0	0	0	0	0	0	0	0	0	0	0	0	0.0276993	0	0
Bacteria(100)					unclassified(100) Total	0	0	0.0264597	0	0	0	0	0.0415455	0.0536697	0.0402706	0.0712082	0.0767165	0	0	0	0	0.0665927	0.0273766	0.0411072	0.0521027	0	0	0.0553986	0	0.00628101
				unclassified(100) Total		0	0	0.0264597	0	0	0	0	0.0415455	0.0536697	0.0402706	0.0712082	0.0767165	0	0	0	0	0.0665927	0.0273766	0.0411072	0.0521027	0	0	0.0553986	0	0.00628101
			unclassified(100) Total			0	0	0.0264597	0	0	0	0	0.0415455	0.0536697	0.0402706	0.0712082	0.0767165	0	0	0	0	0.0665927	0.0273766	0.0411072	0.0521027	0	0	0.0553986	0	0.00628101
		unclassified(100) Total				0	0	0.0264597	0	0	0	0	0.0415455	0.0536697	0.0402706	0.0712082	0.0767165	0	0	0	0	0.0665927	0.0273766	0.0411072	0.0521027	0	0	0.0553986	0	0.00628101
	BD1_5 Total					0	0	0.0264597	0	0	0	0	0.0415455	0.0536697	0.0402706	0.0712082	0.0767165	0	0	0	0	0.0665927	0.0273766	0.0411072	0.0521027	0	0	0.0553986	0	0.00628101
	Candidate_division_BRC1	unclassified(100)	unclassified(100)	unclassified(100)	unclassified(100)	0	0	0	0	0	0	0	0	0	0.0322165	0	0	0	0	0.00631034	0	0	0	0	0	0	0	0	0	0
Bacteria(100)					unclassified(100) Total	0	0	0	0	0	0	0	0	0	0.0322165	0	0	0	0	0.00631034	0	0	0	0	0	0	0	0	0	0
				unclassified(100) Total		0	0	0	0	0	0	0	0	0	0.0322165	0	0	0	0	0.00631034	0	0	0	0	0	0	0	0	0	0
			unclassified(100) Total			0	0	0	0	0	0	0	0	0	0.0322165	0	0	0	0	0.00631034	0	0	0	0	0	0	0	0	0	0
		unclassified(100) Total				0	0	0	0	0	0	0	0	0	0.0322165	0	0	0	0	0.00631034	0	0	0	0	0	0	0	0	0	0
	Candidate_division_BRC1 Total					0	0	0	0	0	0	0	0	0	0.0322165	0	0	0	0	0.00631034	0	0	0	0	0	0	0	0	0	0
	Candidate_division_OP10	unclassified(100)	unclassified(100)	unclassified(100)	unclassified(100)	0	0	0	0	0	0	0	0	0.0335435	0.00805412	0	0.00767165	0	0.0247117	0	0	0	0	0	0	0	0	0	0	0
Bacteria(100)	Candidate_division_OP10	unclassified(100)	unclassified(100)	unclassified(100)	unclassified(100)	0	0	0	0	0	0	0	0	0	0	0	0.0306866	0	0	0	0	0	0	0	0	0	0	0	0	0
Bacteria(100)	Candidate_division_OP10	unclassified(100)	unclassified(100)	unclassified(100)	unclassified(100)	0	0	0	0	0	0	0	0	0.0670871	0	0	0	0	0	0	0	0	0	0	0	0	0.00477874	0	0	0
Bacteria(100)	Candidate_division_OP10	unclassified(100)	unclassified(100)	unclassified(100)	unclassified(100)	0	0	0	0	0	0	0	0	0.0201261	0	0	0	0	0	0	0	0	0	0	0	0	0	0	0	0
Bacteria(100)					unclassified(100) Total	0	0	0	0	0	0	0	0	0.120757	0.00805412	0	0.0383583	0	0.0247117	0	0	0	0	0	0	0	0.00477874	0	0	0
				unclassified(100) Total		0	0	0	0	0	0	0	0	0.120757	0.00805412	0	0.0383583	0	0.0247117	0	0	0	0	0	0	0	0.00477874	0	0	0
			unclassified(100) Total			0	0	0	0	0	0	0	0	0.120757	0.00805412	0	0.0383583	0	0.0247117	0	0	0	0	0	0	0	0.00477874	0	0	0
		unclassified(100) Total				0	0	0	0	0	0	0	0	0.120757	0.00805412	0	0.0383583	0	0.0247117	0	0	0	0	0	0	0	0.00477874	0	0	0
	Candidate_division_OP10 Total					0	0	0	0	0	0	0	0	0.120757	0.00805412	0	0.0383583	0	0.0247117	0	0	0	0	0	0	0	0.00477874	0	0	0
	Candidate_division_SR1	unclassified(100)	unclassified(100)	unclassified(100)	unclassified(100)	0	0	0.0970189	0	0.104519	0	0	0	0	0	0	0.13809	0	0	0	0.0898553	0.325564	0.0273766	0	0	0	0	0	0	0
Bacteria(100)					unclassified(100) Total	0	0	0.0970189	0	0.104519	0	0	0	0	0	0	0.13809	0	0	0	0.0898553	0.325564	0.0273766	0	0	0	0	0	0	0
				unclassified(100) Total		0	0	0.0970189	0	0.104519	0	0	0	0	0	0	0.13809	0	0	0	0.0898553	0.325564	0.0273766	0	0	0	0	0	0	0
			unclassified(100) Total			0	0	0.0970189	0	0.104519	0	0	0	0	0	0	0.13809	0	0	0	0.0898553	0.325564	0.0273766	0	0	0	0	0	0	0
		unclassified(100) Total				0	0	0.0970189	0	0.104519	0	0	0	0	0	0	0.13809	0	0	0	0.0898553	0.325564	0.0273766	0	0	0	0	0	0	0
	Candidate_division_SR1 Total					0	0	0.0970189	0	0.104519	0	0	0	0	0	0	0.13809	0	0	0	0.0898553	0.325564	0.0273766	0	0	0	0	0	0	0
	Candidate_division_TG_1	Lineage_I_Endomicrobia(100)	unclassified(100)	unclassified(100)	unclassified(100)	0.153208	1.82539	0.926089	0.131373	0.0737781	0	0.0315408	0.0249273	0.0134174	0.0966495	0	0	0	0.107084	0.0567931	0	0.332963	0.198481	0	0.215854	0	0	0	0	0
Bacteria(100)	Candidate_division_TG_1	Lineage_I_Endomicrobia(100)	unclassified(100)	unclassified(100)	unclassified(100)	0	0	0	0	0	0.05378	0	0	0	0	0	0	0	0.107084	0	0	0	0	0	0.0148865	0	0	0	0	0.025124
Bacteria(100)	Candidate_division_TG_1	Lineage_I_Endomicrobia(100)	unclassified(100)	unclassified(100)	unclassified(100)	0	0	0	0	0	0.00768285	0	0	0	0	0.0553841	0	0	0.0247117	0	0	0	0	0.109619	0	0	0	0.0110797	0	0
Bacteria(100)	Candidate_division_TG_1	Lineage_I_Endomicrobia(100)	unclassified(100)	unclassified(100)	unclassified(100)	0	0	0	0	0	0	0	0	0	0.0724871	0	0	0.0596659	0	0	0	0	0	0	0	0	0	0	0	0
Bacteria(100)	Candidate_division_TG_1	Lineage_I_Endomicrobia(100)	unclassified(100)	unclassified(100)	unclassified(100)	0	0	0	0	0	0	0	0	0	0.0241624	0	0.0690449	0.172368	0	0.018931	0	0	0	0	0	0	0	0	0	0
Bacteria(100)	Candidate_division_TG_1	Lineage_I_Endomicrobia(100)	unclassified(100)	unclassified(100)	unclassified(100)	0	0	0	0	0	0	0	0.0083091	0	0	0.00791202	0.0460299	0	0	0	0	0	0	0	0	0	0	0	0	0
Bacteria(100)	Candidate_division_TG_1	Lineage_I_Endomicrobia(100)	unclassified(100)	unclassified(100)	unclassified(100)	0	0	0	0	0	0	0	0	0	0	0	0	0	0.00823723	0	0	0	0	0	0	0	0	0	0	0
Bacteria(100)	Candidate_division_TG_1	Lineage_I_Endomicrobia(100)	unclassified(100)	unclassified(100)	unclassified(100)	0	0	0	0	0	0	0	0	0	0	0	0.00767165	0	0	0	0	0	0	0	0	0	0	0	0	0
Bacteria(100)	Candidate_division_TG_1	Lineage_I_Endomicrobia(100)	unclassified(100)	unclassified(100)	unclassified(100)	0	0	0	0	0	0	0	0	0	0	0	0	0	0	0	0	0	0	0	0	0	0	0.216055	0.0115267	0
Bacteria(100)	Candidate_division_TG_1	Lineage_I_Endomicrobia(100)	unclassified(100)	unclassified(100)	unclassified(100)	0	0	0	0	0	0.00768285	0	0	0.0536697	0	0	0	0	0	0	0	0	0	0	0	0	0	0	0	0
Bacteria(100)	Candidate_division_TG_1	Lineage_I_Endomicrobia(100)	unclassified(100)	unclassified(100)	unclassified(100)	0	0	0	0	0	0	0	0	0	0	0	0	0	0	0	0	0	0	0	0	0	0	0	0.00576336	0
Bacteria(100)					unclassified(100) Total	0.153208	1.82539	0.926089	0.131373	0.0737781	0.0691457	0.0315408	0.0332364	0.0670871	0.193299	0.0632961	0.122746	0.232034	0.247117	0.0757241	0	0.332963	0.198481	0.109619	0.230741	0	0	0.227134	0.0172901	0.025124
				unclassified(100) Total		0.153208	1.82539	0.926089	0.131373	0.0737781	0.0691457	0.0315408	0.0332364	0.0670871	0.193299	0.0632961	0.122746	0.232034	0.247117	0.0757241	0	0.332963	0.198481	0.109619	0.230741	0	0	0.227134	0.0172901	0.025124
			unclassified(100) Total			0.153208	1.82539	0.926089	0.131373	0.0737781	0.0691457	0.0315408	0.0332364	0.0670871	0.193299	0.0632961	0.122746	0.232034	0.247117	0.0757241	0	0.332963	0.198481	0.109619	0.230741	0	0	0.227134	0.0172901	0.025124
		Lineage_I_Endomicrobia(100) Total				0.153208	1.82539	0.926089	0.131373	0.0737781	0.0691457	0.0315408	0.0332364	0.0670871	0.193299	0.0632961	0.122746	0.232034	0.247117	0.0757241	0	0.332963	0.198481	0.109619	0.230741	0	0	0.227134	0.0172901	0.025124
	Candidate_division_TG_1 Total					0.153208	1.82539	0.926089	0.131373	0.0737781	0.0691457	0.0315408	0.0332364	0.0670871	0.193299	0.0632961	0.122746	0.232034	0.247117	0.0757241	0	0.332963	0.198481	0.109619	0.230741	0	0	0.227134	0.0172901	0.025124
	Candidate_division_TM6	unclassified(100)	unclassified(100)	unclassified(100)	unclassified(100)	0	0	0	0	0	0	0	0	0	0	0	0	0.0198886	0	0	0	0	0	0	0	0	0	0	0	0
Bacteria(100)					unclassified(100) Total	0	0	0	0	0	0	0	0	0	0	0	0	0.0198886	0	0	0	0	0	0	0	0	0	0	0	0
				unclassified(100) Total		0	0	0	0	0	0	0	0	0	0	0	0	0.0198886	0	0	0	0	0	0	0	0	0	0	0	0
			unclassified(100) Total			0	0	0	0	0	0	0	0	0	0	0	0	0.0198886	0	0	0	0	0	0	0	0	0	0	0	0
		unclassified(100) Total				0	0	0	0	0	0	0	0	0	0	0	0	0.0198886	0	0	0	0	0	0	0	0	0	0	0	0
	Candidate_division_TM6 Total					0	0	0	0	0	0	0	0	0	0	0	0	0.0198886	0	0	0	0	0	0	0	0	0	0	0	0
	Candidate_division_TM7	unclassified(100)	unclassified(100)	unclassified(100)	unclassified(100)	0	0	0	0	0	0	0	0	0	0	0.015824	0	0	0	0	0	0	0	0	0	0	0	0	0	0.316144
Bacteria(100)	Candidate_division_TM7	unclassified(100)	unclassified(100)	unclassified(100)	unclassified(100)	0	0	0	0	0	0	0.0157704	0.0914001	0.046961	0.064433	0.0237361	0.00767165	0	0	0.018931	0.0179711	0.0295967	0	0	0	0	0	0	0	0
Bacteria(100)	Candidate_division_TM7	unclassified(100)	unclassified(100)	unclassified(100)	unclassified(100)	0	0	0	0	0	0	0	0	0.0201261	0.0322165	0.00791202	0	0.00662954	0	0	0	0.00739919	0.0136883	0	0	0	0	0	0	0.00209367
Bacteria(100)	Candidate_division_TM7	unclassified(100)	unclassified(100)	unclassified(100)	unclassified(100)	0	0	0	0	0	0.0307314	0	0.0747819	0	0.0161082	0.0237361	0.00767165	0	0	0	0	0	0	0	0	0	0	0	0	0
Bacteria(100)	Candidate_division_TM7	unclassified(100)	unclassified(100)	unclassified(100)	unclassified(100)	0	0	0	0	0.00614817	0	0	0	0	0	0	0	0	0	0	0	0	0	0	0.0223297	0	0	0.077558	0	0.0293114
Bacteria(100)	Candidate_division_TM7	unclassified(100)	unclassified(100)	unclassified(100)	unclassified(100)	0	0	0	0	0	0	0	0	0	0	0	0	0	0	0	0	0	0	0	0	0	0	0	0	0.025124
Bacteria(100)	Candidate_division_TM7	unclassified(100)	unclassified(100)	unclassified(100)	unclassified(100)	0	0	0	0	0	0	0	0.0166182	0	0	0	0	0.0331477	0.0164745	0	0	0	0	0	0	0	0	0	0	0
Bacteria(100)	Candidate_division_TM7	unclassified(100)	unclassified(100)	unclassified(100)	unclassified(100)	0	0	0	0	0	0	0	0	0	0	0	0	0	0	0	0	0	0	0	0	0.00648761	0.03823	0.0110797	0	0.0942152
Bacteria(100)	Candidate_division_TM7	unclassified(100)	unclassified(100)	unclassified(100)	unclassified(100)	0	0	0	0	0	0	0	0.0332364	0	0.0402706	0.00791202	0.0690449	0	0	0	0	0	0	0	0	0	0	0	0	0
Bacteria(100)	Candidate_division_TM7	unclassified(100)	unclassified(100)	unclassified(100)	unclassified(100)	0	0	0.0088199	0.0250235	0	0	0	0	0	0	0.00791202	0	0	0	0	0	0	0	0	0	0	0	0	0	0
Bacteria(100)	Candidate_division_TM7	unclassified(100)	unclassified(100)	unclassified(100)	unclassified(100)	0	0	0	0	0	0.0307314	0	0	0	0.0966495	0	0	0	0	0	0	0	0	0	0	0	0	0	0	0
Bacteria(100)	Candidate_division_TM7	unclassified(100)	unclassified(100)	unclassified(100)	unclassified(100)	0	0	0	0	0	0	0	0	0	0	0	0	0.0132591	0	0	0	0.0221976	0	0	0	0	0	0	0	0
Bacteria(100)	Candidate_division_TM7	unclassified(100)	unclassified(100)	unclassified(100)	unclassified(100)	0	0	0	0	0	0	0	0	0	0	0	0	0	0	0	0	0	0.171104	0	0	0	0	0	0	0
Bacteria(100)	Candidate_division_TM7	unclassified(100)	unclassified(100)	unclassified(100)	unclassified(100)	0	0	0	0	0	0	0	0	0	0.0563789	0	0	0	0	0.0126207	0	0	0	0	0	0	0	0	0	0.012562
Bacteria(100)	Candidate_division_TM7	unclassified(100)	unclassified(100)	unclassified(100)	unclassified(100)	0	0	0	0	0	0	0.00788519	0	0	0	0	0	0	0	0.00631034	0	0	0	0	0	0	0	0	0	0
Bacteria(100)	Candidate_division_TM7	unclassified(100)	unclassified(100)	unclassified(100)	unclassified(100)	0	0	0	0	0	0.0384143	0	0	0	0	0	0	0	0	0	0	0	0	0	0	0	0	0	0	0.00837468
Bacteria(100)	Candidate_division_TM7	unclassified(100)	unclassified(100)	unclassified(100)	unclassified(100)	0	0	0	0	0	0	0.00788519	0.0581637	0	0.0322165	0	0	0	0	0.0126207	0	0	0	0	0	0	0	0	0	0
Bacteria(100)	Candidate_division_TM7	unclassified(100)	unclassified(100)	unclassified(100)	unclassified(100)	0	0	0	0	0	0	0	0	0	0	0	0	0	0	0	0	0	0	0	0	0	0	0	0	0.00418734
Bacteria(100)	Candidate_division_TM7	unclassified(100)	unclassified(100)	unclassified(100)	unclassified(100)	0	0	0	0	0	0	0	0	0	0.0161082	0	0	0	0	0	0	0	0	0	0	0	0	0	0	0
Bacteria(100)	Candidate_division_TM7	unclassified(100)	unclassified(100)	unclassified(100)	unclassified(100)	0	0	0	0	0	0	0	0	0	0.0241624	0	0	0	0	0	0	0	0	0	0	0	0	0	0	0
Bacteria(100)	Candidate_division_TM7	unclassified(100)	unclassified(100)	unclassified(100)	unclassified(100)	0	0	0	0	0	0	0	0	0	0.00805412	0	0	0	0	0	0	0	0	0	0	0	0	0	0	0
Bacteria(100)	Candidate_division_TM7	unclassified(100)	unclassified(100)	unclassified(100)	unclassified(100)	0	0	0	0	0	0	0	0	0	0.0161082	0	0	0	0	0	0	0	0	0	0	0	0	0	0	0
Bacteria(100)	Candidate_division_TM7	unclassified(100)	unclassified(100)	unclassified(100)	unclassified(100)	0	0	0	0	0	0	0	0	0.0134174	0	0	0	0	0	0	0	0	0	0	0	0	0	0	0	0
Bacteria(100)	Candidate_division_TM7	unclassified(100)	unclassified(100)	unclassified(100)	unclassified(100)	0	0	0	0	0	0	0	0	0.00670871	0	0	0	0	0	0	0	0	0	0	0	0	0	0	0	0
Bacteria(100)	Candidate_division_TM7	unclassified(100)	unclassified(100)	unclassified(100)	unclassified(100)	0	0	0	0	0	0	0	0	0	0	0	0	0	0	0	0	0	0	0	0.00744325	0	0	0	0	0
Bacteria(100)	Candidate_division_TM7	unclassified(100)	unclassified(100)	unclassified(100)	unclassified(100)	0	0	0	0	0	0	0	0	0	0	0	0	0.0132591	0	0	0	0	0	0	0	0	0	0	0	0
Bacteria(100)	Candidate_division_TM7	unclassified(100)	unclassified(100)	unclassified(100)	unclassified(100)	0	0	0	0	0	0	0	0	0	0	0	0.023015	0	0	0	0	0	0	0	0	0	0	0	0	0
Bacteria(100)	Candidate_division_TM7	unclassified(100)	unclassified(100)	unclassified(100)	unclassified(100)	0	0	0	0	0	0	0	0	0	0	0	0	0.0198886	0	0	0	0	0	0	0	0	0	0	0	0
Bacteria(100)	Candidate_division_TM7	unclassified(100)	unclassified(100)	unclassified(100)	unclassified(100)	0	0	0	0	0	0	0	0	0	0	0	0	0	0	0	0	0	0	0	0.0148865	0	0	0	0	0
Bacteria(100)	Candidate_division_TM7	unclassified(100)	unclassified(100)	unclassified(100)	unclassified(100)	0	0	0	0	0	0	0	0	0	0	0	0.0306866	0	0	0.018931	0	0	0	0	0	0	0	0	0	0
Bacteria(100)	Candidate_division_TM7	unclassified(100)	unclassified(100)	unclassified(100)	unclassified(100)	0	0	0	0	0	0	0	0	0	0	0	0	0.0331477	0	0	0	0	0	0	0	0	0	0	0	0
Bacteria(100)	Candidate_division_TM7	unclassified(100)	unclassified(100)	unclassified(100)	unclassified(100)	0	0	0	0	0	0	0	0	0	0	0	0	0	0	0	0	0	0	0	0.00744325	0	0	0	0	0
Bacteria(100)	Candidate_division_TM7	unclassified(100)	unclassified(100)	unclassified(100)	unclassified(100)	0	0	0	0	0	0	0	0	0	0.0161082	0	0	0	0	0	0	0	0	0	0	0	0	0	0	0
Bacteria(100)	Candidate_division_TM7	unclassified(100)	unclassified(100)	unclassified(100)	unclassified(100)	0	0	0	0	0	0	0	0	0	0.00805412	0	0	0	0	0	0	0	0	0	0	0	0	0	0	0
Bacteria(100)	Candidate_division_TM7	unclassified(100)	unclassified(100)	unclassified(100)	unclassified(100)	0	0	0	0	0	0	0	0	0	0	0	0	0	0	0	0	0	0	0	0	0.00648761	0	0	0	0
Bacteria(100)	Candidate_division_TM7	unclassified(100)	unclassified(100)	unclassified(100)	unclassified(100)	0	0	0	0	0	0	0	0.0914001	0	0	0	0	0	0	0.0504827	0	0	0	0	0	0	0	0	0	0
Bacteria(100)	Candidate_division_TM7	unclassified(100)	unclassified(100)	unclassified(100)	unclassified(100)	0	0	0	0	0	0.0230486	0	0	0	0	0	0	0	0	0	0	0	0	0	0	0	0	0	0	0
Bacteria(100)	Candidate_division_TM7	unclassified(100)	unclassified(100)	unclassified(100)	unclassified(100)	0	0	0	0	0	0	0	0.0166182	0	0	0	0	0	0	0	0	0	0	0	0	0	0	0	0	0
Bacteria(100)	Candidate_division_TM7	unclassified(100)	unclassified(100)	unclassified(100)	unclassified(100)	0	0	0	0	0	0	0	0	0	0	0	0	0	0	0	0	0	0	0	0	0	0	0	0	0.00837468
Bacteria(100)	Candidate_division_TM7	unclassified(100)	unclassified(100)	unclassified(100)	unclassified(100)	0	0	0	0	0	0	0	0.0083091	0	0	0	0	0	0	0	0	0	0	0	0	0	0	0	0	0
[truncated: 5,716 more rows]
