# Supplementary material for: Bacterial communities in termite fungus combs are comprised of consistent gut deposits and contributions from the environment
Source: Microb Ecol. 2015 Oct 30;71:207–20. doi: 10.1007/s00248-015-0692-6 (PMC4686563; doi:10.1007/s00248-015-0692-6)
Supplement: Supplementary file 5 — (XLSX 13.3 kb) [file 248_2015_692_MOESM5_ESM.xlsx]

## Sheet: Sheet3
	Number of fungus comb bacterial families	Number of gut bacterial families	Shared families between gut and comb	Proportion of the shared families in the fungus comb community	Proportion of the shared families in the gut community	Relative abundance of the shared families in the fungus comb community	Relative abundance of the shared families in the gut community
Microtermes sp. 127	162	38	14	8.64198	36.8421	57.14	87.26
Microtermes sp. 130	151	48	34	22.5166	70.8333	73.66	96.08
Microtermes sp. 135	154	38	26	16.8831	68.4211	58.47	93.71
Microtermes sp. 140	141	44	18	12.766	40.9091	31.92	64.56
Microtermes sp. 143	185	42	31	16.7568	73.8095	54.9	97.67
Macrotermes natalensis 115	72	88	36	50	40.9091	87.35	82.69
Macrotermes natalensis 116	81	78	36	44.4444	46.1538	58.53	86.63
Macrotermes natalensis 118	34	79	21	61.7647	26.5823	82.38	79.7
Macrotermes natalensis 132	110	90	48	43.6364	53.3333	92.27	91.51
Macrotermes natalensis 133	79	82	30	37.9747	36.5854	87.4	88.42
Macrotermes natalensis 134	74	65	27	36.4865	41.5385	87.72	83.97
Macrotermes natalensis 135	107	79	42	39.2523	53.1646	91.41	92.46
Macrotermes natalensis 136	58	78	29	50	37.1795	96.29	82.96
Macrotermes natalensis 138	76	69	33	43.4211	47.8261	87.84	89.54
Macrotermes natalensis 141	65	88	34	52.3077	38.6364	95.56	88.81
Odontotermes sp. 127	125	48	33	26.4	68.75	75.63	97.63
Odontotermes sp. 128	140	60	39	27.8571	65	72.88	97.49
Odontotermes sp. 129	131	65	42	32.0611	64.6154	56.06	96.17
Odontotermes sp. 130	150	62	40	26.6667	64.5161	78.25	97.08
Odontotermes sp. 143	165	43	29	17.5758	67.4419	80.29	95.16
Odontotermes cf. badius 111	143	57	46	32.1678	80.7018	89.55	95.38
Odontotermes cf. badius 112	134	43	33	24.6269	76.7442	87.36	97.97
Odontotermes cf. badius 114	53	47	19	35.8491	40.4255	51.96	77.04
Odontotermes cf. badius 122	68	43	22	32.3529	51.1628	88.67	93.96
Odontotermes cf. badius 126	168	53	34	20.2381	64.1509	74.1	95.23
